# Supplementary material for: Global, regional, and national burden of upper respiratory infections and otitis media, 1990–2021: a systematic analysis from the Global Burden of Disease Study 2021
Source: Lancet Infect Dis. 2025 Jan;25(1):36–51. doi: 10.1016/S1473-3099(24)00430-4 (PMC11680489; doi:10.1016/S1473-3099(24)00430-4)
Supplement: Supplementary appendix 2 [file mmc2.xlsx]

## Sheet: 1
Appendix 2 - Results for “Global, regional, and national burden of upper respiratory infections and otitis media, 1990–2021: results from the Global Burden of Disease Study 2021”
Appendix Figure/Table Number & Hyperlink	Appendix Figure/Table Title
Appendix Figure S1	Upper respiratory infection mortality rates (A) and deaths (B) by age in 1990 and 2021, globally
Appendix Figure S2	Otitis media mortality rates (A) and deaths (B) by age in 1990 and 2021, globally
Appendix Figure S3	Demographic and Health Survey (DHS) data showing URI period prevalence (%) across years in five countries, with comparisons (A) excluding India's pre−pandemic year 2019 and (B) including India's pre−pandemic year 2019
Table S1	Upper respiratory infection episodes, incidence rates, and percent change, globally, across socio-demographic index (SDI), superregions, and regions in 1990, 2019, 2020, and 2021 (95% UI)
Table S2	Upper respiratory infection deaths, mortality rates, and percent change,
Table S3	Counts of YLLs, YLDs, DALYs and percent change from 1990 to 2021 for otitis media and URIs,for all ages, both sexes, globally (95% UI)
Table S4	URI rates of YLLs, YLDs, DALYs per 100,000 and percent change from 1990 to 2021, by age group for both sexes, globally (95% UI)
Table S5	URI and otitis media DALYs per 100,000 and incidence rate per 100,000 time trends across super-regions and the years 1990, 2000, 2010, 2019, 2020, and 2021 (95% UI)
Table S6	Otitis media episodes, incidence rates, and percent change, globally, across
Table S7	Otitis media deaths, mortality rates, and percent change, globally, across superregions, and regions in 2021 and 1990 (95% UI)
Table S8	Otitis media rates YLLs, YLDs, and DALYs per 100,000 from 1990 and 2021, by age group for both sexes, globally (95% UI)
Table S9	Combined URI and otitis media YLD and DALY counts and rates (per 100,000) by age for both sexes globally in 2021 (95% UI)
Table S10	Combined URI and otitis media YLD and DALY rates per 100,000 for all ages, both sexes, in 2021 by country (95% UI)
Table S11	Upper respiratory infection and otitis media DALYs by attributable risk for all ages and both sexes, globally in 1990 and 2021 (95% UI)
Table S12	Regional and national all-age DALYs, and DALY rates per 100,000 of URIs and otitis media for both sexes (95% UI)

## Sheet: 2
Appendix Figure S1. Upper respiratory infection mortality rates (A) and deaths (B) by age in 1990 and 2021, globally

## Sheet: 3
Appendix Figure S2. Otitis media mortality rates (A) and deaths (B) by age in 1990 and 2021, globally

## Sheet: 4
Appendix Figure S3. Demographic and Health Survey (DHS) data showing URI period prevalence (%) across years in five countries, with comparisons (A) excluding India's pre−pandemic year 2019 and (B) including India's pre−pandemic year 2019

## Sheet: 5
Appendix Table S1. Upper respiratory infection episodes, incidence rates, and percent change, globally, across socio-demographic index (SDI), superregions, and regions in 1990, 2019, 2020, and 2021 (95% UI)
Location	Age Group	1990		2019		2020		2021		Percent change of rates between 1990 and 2019	Percent change of rates between 2019 and 2021
		Episodes	Rate per 100,000	Episodes	Rate per 100,000	Episodes	Rate per 100,000	Episodes	Rate per 100,000
Global	All Ages	9,680,000,000 (8,580,000,000 to 11,000,000,000)	181,552.5 (160,827.4 to 206,214.7)	12,600,000,000 (11,300,000,000 to 14,200,000,000)	163,255.1 (145,630.6 to 183,924.0)	12,700,000,000 (11,400,000,000 to 14,400,000,000)	162,676.1 (145,278.0 to 183,501.4)	12,800,000,000 (11,400,000,000 to 14,500,000,000)	162,484.8 (144,834.0 to 183,289.4)	-10.1 (-12.0 to -8.1)	-0.5 (-0.8 to -0.1)
	Early Neonatal	8,080,000 (6,310,000 to 9,930,000)	318,069.9 (248,683.3 to 391,006.9)	7,370,000 (5,780,000 to 9,090,000)	289,284.0 (226,884.0 to 356,551.8)	7,230,000 (5,660,000 to 8,900,000)	290,561.7 (227,632.6 to 357,636.4)	7,130,000 (5,580,000 to 8,800,000)	291,060.6 (227,455.9 to 358,936.0)	-9.1 (-10.2 to -7.9)	0.6 (-0.3 to 1.6)
	Late Neonatal	23,400,000 (18,700,000 to 28,400,000)	312,475.3 (248,710.3 to 379,041.3)	21,600,000 (17,300,000 to 26,100,000)	284,543.7 (228,152.5 to 344,396.1)	21,200,000 (16,900,000 to 25,700,000)	285,803.5 (228,151.2 to 346,768.5)	20,900,000 (16,700,000 to 25,400,000)	286,276.8 (228,298.7 to 347,644.0)	-8.9 (-10.0 to -7.9)	0.6 (-0.3 to 1.5)
	1-5 months	175,000,000 (140,000,000 to 213,000,000)	321,108.4 (257,148.0 to 389,566.9)	164,000,000 (132,000,000 to 199,000,000)	293,581.9 (236,176.8 to 355,193.6)	161,000,000 (130,000,000 to 196,000,000)	295,174.5 (237,479.9 to 358,291.7)	159,000,000 (127,000,000 to 193,000,000)	295,690.7 (237,157.2 to 359,466.6)	-8.6 (-9.6 to -7.5)	0.7 (-0.2 to 1.6)
	6-11 months	213,000,000 (164,000,000 to 271,000,000)	337,425.2 (259,803.4 to 430,117.0)	205,000,000 (159,000,000 to 260,000,000)	310,852.1 (240,505.7 to 394,404.6)	202,000,000 (155,000,000 to 258,000,000)	313,248.3 (240,598.6 to 399,836.1)	198,000,000 (153,000,000 to 253,000,000)	313,772.9 (241,920.5 to 400,104.3)	-7.9 (-9.1 to -6.8)	0.9 (0.0 to 1.9)
	12 to 23 months	435,000,000 (331,000,000 to 557,000,000)	349,366.0 (265,669.7 to 447,027.0)	436,000,000 (333,000,000 to 556,000,000)	324,429.3 (248,166.3 to 414,013.0)	431,000,000 (328,000,000 to 553,000,000)	328,284.0 (249,222.0 to 420,949.1)	422,000,000 (320,000,000 to 540,000,000)	328,644.6 (249,094.0 to 420,845.1)	-7.1 (-8.2 to -6.0)	1.3 (0.2 to 2.2)
	2 to 4	1,120,000,000 (818,000,000 to 1,450,000,000)	305,794.8 (222,555.8 to 395,509.9)	1,190,000,000 (873,000,000 to 1,540,000,000)	289,265.8 (212,105.5 to 374,390.2)	1,200,000,000 (873,000,000 to 1,560,000,000)	292,908.6 (213,280.2 to 381,592.1)	1,180,000,000 (857,000,000 to 1,540,000,000)	293,088.0 (212,606.1 to 381,640.2)	-5.4 (-6.4 to -4.3)	1.3 (0.2 to 2.4)
	5 to 9	1,340,000,000 (918,000,000 to 1,810,000,000)	229,162.4 (157,354.2 to 309,955.9)	1,470,000,000 (1,010,000,000 to 2,010,000,000)	218,126.6 (149,147.4 to 297,721.0)	1,490,000,000 (1,020,000,000 to 2,040,000,000)	218,934.4 (149,108.5 to 299,088.7)	1,500,000,000 (1,020,000,000 to 2,060,000,000)	219,047.5 (149,064.8 to 299,894.1)	-4.8 (-5.8 to -3.8)	0.4 (-0.6 to 1.3)
	10 to 14	968,000,000 (675,000,000 to 1,330,000,000)	180,639.2 (126,030.9 to 247,689.7)	1,120,000,000 (781,000,000 to 1,550,000,000)	171,691.3 (119,716.7 to 237,263.2)	1,130,000,000 (785,000,000 to 1,560,000,000)	170,913.0 (118,816.8 to 236,413.9)	1,140,000,000 (793,000,000 to 1,570,000,000)	171,067.2 (118,997.4 to 235,587.8)	-5.0 (-5.8 to -4.1)	-0.4 (-1.1 to 0.4)
	15 to 19	867,000,000 (602,000,000 to 1,170,000,000)	166,940.7 (115,883.4 to 224,656.0)	988,000,000 (684,000,000 to 1,340,000,000)	161,441.7 (111,832.6 to 218,444.2)	991,000,000 (687,000,000 to 1,340,000,000)	160,591.9 (111,251.1 to 217,019.3)	1,000,000,000 (694,000,000 to 1,350,000,000)	160,574.2 (111,176.9 to 216,450.9)	-3.3 (-4.3 to -2.4)	-0.5 (-1.2 to 0.2)
	20 to 24	798,000,000 (571,000,000 to 1,080,000,000)	162,231.4 (116,039.7 to 220,241.0)	938,000,000 (667,000,000 to 1,280,000,000)	157,695.0 (112,188.5 to 215,534.0)	937,000,000 (669,000,000 to 1,270,000,000)	157,206.6 (112,279.5 to 213,787.7)	941,000,000 (673,000,000 to 1,280,000,000)	157,525.4 (112,631.9 to 214,581.1)	-2.8 (-3.7 to -1.9)	-0.1 (-0.8 to 0.6)
	25 to 29	707,000,000 (514,000,000 to 959,000,000)	159,837.3 (116,027.2 to 216,713.4)	909,000,000 (659,000,000 to 1,230,000,000)	152,539.2 (110,639.7 to 206,974.6)	899,000,000 (651,000,000 to 1,220,000,000)	152,039.9 (110,143.3 to 206,675.2)	898,000,000 (652,000,000 to 1,220,000,000)	152,689.1 (110,765.7 to 207,683.7)	-4.6 (-5.5 to -3.7)	0.1 (-0.6 to 0.7)
	30 to 34	611,000,000 (429,000,000 to 854,000,000)	158,432.5 (111,349.7 to 221,449.6)	886,000,000 (623,000,000 to 1,240,000,000)	147,935.3 (103,938.5 to 207,690.8)	889,000,000 (624,000,000 to 1,250,000,000)	147,103.8 (103,254.4 to 206,577.6)	892,000,000 (628,000,000 to 1,250,000,000)	147,622.5 (103,836.9 to 207,594.8)	-6.6 (-7.6 to -5.6)	-0.2 (-0.8 to 0.4)
	35 to 39	538,000,000 (375,000,000 to 724,000,000)	152,819.5 (106,420.3 to 205,638.0)	783,000,000 (542,000,000 to 1,050,000,000)	145,968.9 (101,000.7 to 195,817.0)	795,000,000 (551,000,000 to 1,060,000,000)	144,967.1 (100,495.1 to 194,113.4)	812,000,000 (561,000,000 to 1,090,000,000)	144,771.3 (100,052.6 to 193,861.2)	-4.5 (-5.5 to -3.6)	-0.8 (-1.5 to -0.2)
	40 to 44	425,000,000 (300,000,000 to 592,000,000)	148,423.4 (104,649.6 to 206,559.5)	683,000,000 (479,000,000 to 950,000,000)	139,594.2 (97,854.4 to 194,161.7)	688,000,000 (481,000,000 to 956,000,000)	139,231.6 (97,389.3 to 193,450.5)	699,000,000 (489,000,000 to 974,000,000)	139,653.2 (97,731.4 to 194,616.0)	-5.9 (-7.1 to -5.0)	0.0 (-0.6 to 0.7)
	45 to 49	330,000,000 (230,000,000 to 459,000,000)	142,036.3 (98,918.4 to 197,811.7)	628,000,000 (437,000,000 to 876,000,000)	133,167.6 (92,741.5 to 185,828.3)	628,000,000 (436,000,000 to 876,000,000)	132,681.1 (92,199.7 to 185,216.9)	630,000,000 (439,000,000 to 880,000,000)	133,014.2 (92,622.7 to 185,764.3)	-6.2 (-7.2 to -5.2)	-0.1 (-0.8 to 0.5)
	50 to 54	295,000,000 (206,000,000 to 415,000,000)	138,603.0 (96,823.5 to 195,113.9)	569,000,000 (397,000,000 to 799,000,000)	130,809.7 (91,372.2 to 183,921.9)	573,000,000 (399,000,000 to 807,000,000)	130,255.7 (90,764.3 to 183,606.4)	581,000,000 (405,000,000 to 820,000,000)	130,664.7 (91,135.0 to 184,245.8)	-5.6 (-6.6 to -4.7)	-0.1 (-0.8 to 0.6)
	55 to 59	249,000,000 (178,000,000 to 341,000,000)	134,342.8 (96,323.8 to 184,206.7)	482,000,000 (344,000,000 to 663,000,000)	130,192.9 (93,043.3 to 179,015.7)	495,000,000 (355,000,000 to 683,000,000)	128,972.7 (92,382.8 to 177,852.8)	509,000,000 (365,000,000 to 701,000,000)	128,666.0 (92,121.2 to 177,246.1)	-3.1 (-4.0 to -2.3)	-1.2 (-1.8 to -0.5)
	60 to 64	208,000,000 (149,000,000 to 280,000,000)	129,773.0 (92,489.3 to 174,207.0)	389,000,000 (277,000,000 to 524,000,000)	124,695.3 (88,759.4 to 167,705.3)	393,000,000 (280,000,000 to 531,000,000)	124,715.7 (88,765.9 to 168,268.1)	401,000,000 (286,000,000 to 542,000,000)	125,414.9 (89,268.6 to 169,256.5)	-3.9 (-4.9 to -2.9)	0.6 (-0.2 to 1.4)
	65 to 69	151,000,000 (106,000,000 to 203,000,000)	122,321.2 (85,490.1 to 164,593.0)	299,000,000 (210,000,000 to 403,000,000)	115,474.1 (80,934.1 to 155,448.6)	310,000,000 (216,000,000 to 418,000,000)	114,861.6 (80,223.5 to 155,208.9)	318,000,000 (223,000,000 to 428,000,000)	115,266.8 (80,720.3 to 155,211.1)	-5.6 (-6.8 to -4.5)	-0.2 (-0.9 to 0.6)
	70 to 74	96,100,000 (67,900,000 to 130,000,000)	113,494.2 (80,144.2 to 153,459.2)	202,000,000 (143,000,000 to 274,000,000)	107,683.9 (75,983.8 to 146,278.4)	212,000,000 (149,000,000 to 288,000,000)	107,915.1 (75,937.9 to 146,723.6)	223,000,000 (156,000,000 to 303,000,000)	108,190.2 (76,002.5 to 147,128.7)	-5.1 (-6.2 to -4.0)	0.5 (-0.3 to 1.3)
	75 to 79	66,400,000 (46,900,000 to 91,200,000)	107,941.9 (76,190.1 to 148,154.5)	129,000,000 (91,600,000 to 179,000,000)	101,356.3 (71,761.2 to 140,295.1)	131,000,000 (92,700,000 to 180,000,000)	101,048.4 (71,657.5 to 139,067.1)	134,000,000 (94,600,000 to 185,000,000)	101,348.6 (71,694.5 to 140,228.5)	-6.1 (-7.6 to -4.8)	0.0 (-0.7 to 0.8)
	80 to 84	36,300,000 (25,000,000 to 50,700,000)	102,714.5 (70,748.5 to 143,341.5)	80,500,000 (55,300,000 to 112,000,000)	95,558.9 (65,692.8 to 133,495.1)	82,200,000 (56,200,000 to 115,000,000)	95,262.9 (65,118.5 to 132,980.4)	84,000,000 (58,000,000 to 117,000,000)	95,906.3 (66,265.4 to 134,126.1)	-7.0 (-8.6 to -5.6)	0.4 (-0.5 to 1.3)
	85 to 89	15,000,000 (10,600,000 to 20,700,000)	99,356.4 (70,378.8 to 136,765.5)	39,800,000 (27,900,000 to 54,900,000)	92,050.3 (64,388.9 to 126,885.9)	40,900,000 (28,600,000 to 56,400,000)	91,800.6 (64,180.9 to 126,450.8)	42,100,000 (29,500,000 to 58,300,000)	92,075.1 (64,425.1 to 127,480.0)	-7.4 (-9.2 to -5.6)	0.0 (-1.0 to 0.9)
	90 to 94	4,360,000 (3,030,000 to 5,930,000)	101,784.3 (70,752.9 to 138,449.6)	15,800,000 (10,900,000 to 21,600,000)	93,851.5 (64,848.0 to 128,428.1)	16,300,000 (11,300,000 to 22,300,000)	93,719.3 (64,996.9 to 127,889.5)	16,800,000 (11,700,000 to 23,000,000)	94,043.0 (65,264.5 to 128,346.4)	-7.8 (-10.0 to -6.0)	0.2 (-0.8 to 1.3)
	95 plus	1,100,000 (728,000 to 1,630,000)	108,241.0 (71,480.9 to 159,681.3)	4,870,000 (3,180,000 to 7,220,000)	98,398.3 (64,221.0 to 145,865.1)	5,140,000 (3,360,000 to 7,610,000)	98,262.3 (64,275.7 to 145,519.3)	5,400,000 (3,540,000 to 7,950,000)	99,094.4 (64,958.7 to 145,885.6)	-9.1 (-12.2 to -6.3)	0.7 (-0.7 to 2.0)
Low SDI	All Ages	849,000,000 (744,000,000 to 975,000,000)	169,328.1 (148,421.2 to 194,506.7)	1,720,000,000 (1,500,000,000 to 1,980,000,000)	160,778.1 (140,996.9 to 185,169.0)	1,750,000,000 (1,530,000,000 to 2,020,000,000)	160,619.2 (140,454.9 to 184,673.6)	1,790,000,000 (1,570,000,000 to 2,060,000,000)	160,377.5 (140,645.0 to 184,308.8)	-5.0 (-6.7 to -3.3)	-0.2 (-0.9 to 0.5)
	Early Neonatal	1,100,000 (853,000 to 1,380,000)	262,255.4 (202,791.7 to 327,653.4)	1,610,000 (1,260,000 to 2,000,000)	239,333.4 (187,608.7 to 296,961.0)	1,630,000 (1,270,000 to 2,020,000)	240,263.7 (188,046.0 to 298,429.5)	1,650,000 (1,280,000 to 2,040,000)	240,330.7 (186,625.0 to 298,364.4)	-8.7 (-11.8 to -6.1)	0.4 (-1.7 to 2.3)
	Late Neonatal	3,200,000 (2,530,000 to 3,930,000)	259,971.9 (205,662.3 to 319,508.0)	4,720,000 (3,760,000 to 5,740,000)	237,395.8 (189,189.8 to 289,134.0)	4,770,000 (3,810,000 to 5,830,000)	238,331.8 (190,513.3 to 291,045.7)	4,830,000 (3,840,000 to 5,900,000)	238,405.1 (189,559.0 to 291,286.1)	-8.7 (-11.5 to -6.1)	0.4 (-1.5 to 2.1)
	1-5 months	24,100,000 (19,500,000 to 29,300,000)	273,089.3 (220,477.4 to 331,700.3)	36,200,000 (29,500,000 to 43,900,000)	249,423.3 (203,540.2 to 302,934.6)	36,600,000 (29,800,000 to 44,500,000)	250,617.3 (203,793.7 to 304,355.0)	37,000,000 (30,200,000 to 45,100,000)	250,763.8 (204,275.7 to 305,247.4)	-8.7 (-11.6 to -5.9)	0.5 (-1.4 to 2.5)
	6-11 months	29,400,000 (22,400,000 to 37,400,000)	294,536.0 (225,034.3 to 375,269.9)	45,300,000 (35,000,000 to 57,000,000)	270,206.4 (209,102.7 to 340,612.0)	46,000,000 (35,400,000 to 58,500,000)	272,004.2 (209,406.1 to 345,976.9)	46,400,000 (35,700,000 to 59,000,000)	272,023.3 (209,488.7 to 345,571.8)	-8.3 (-11.2 to -5.6)	0.7 (-1.5 to 2.5)
	12 to 23 months	57,900,000 (45,200,000 to 73,700,000)	307,572.8 (240,351.2 to 391,587.0)	93,200,000 (72,000,000 to 119,000,000)	283,285.7 (218,862.8 to 361,422.9)	95,200,000 (73,400,000 to 122,000,000)	286,175.6 (220,654.2 to 365,947.8)	96,200,000 (74,200,000 to 123,000,000)	286,280.6 (220,635.5 to 365,092.3)	-7.9 (-10.2 to -5.3)	1.1 (-1.0 to 3.0)
	2 to 4	134,000,000 (100,000,000 to 171,000,000)	260,607.4 (194,428.4 to 331,252.3)	232,000,000 (173,000,000 to 298,000,000)	244,091.8 (182,053.0 to 312,671.9)	239,000,000 (177,000,000 to 305,000,000)	247,889.4 (183,810.6 to 316,686.9)	242,000,000 (179,000,000 to 312,000,000)	248,327.4 (184,056.9 to 319,873.1)	-6.3 (-8.4 to -4.2)	1.7 (0.0 to 3.4)
	5 to 9	145,000,000 (99,200,000 to 199,000,000)	191,720.8 (131,028.9 to 262,212.3)	278,000,000 (189,000,000 to 382,000,000)	185,403.1 (126,462.0 to 254,806.1)	283,000,000 (192,000,000 to 388,000,000)	186,837.1 (126,802.2 to 255,556.7)	287,000,000 (195,000,000 to 396,000,000)	187,284.4 (126,829.9 to 257,998.4)	-3.3 (-5.4 to -1.3)	1.0 (-0.8 to 2.7)
	10 to 14	96,400,000 (66,800,000 to 134,000,000)	154,564.4 (107,105.1 to 214,629.9)	209,000,000 (145,000,000 to 290,000,000)	153,654.0 (106,600.4 to 213,148.1)	212,000,000 (148,000,000 to 296,000,000)	153,309.7 (106,735.0 to 213,616.2)	216,000,000 (150,000,000 to 300,000,000)	153,263.5 (106,203.8 to 212,484.3)	-0.6 (-2.2 to 1.5)	-0.3 (-2.0 to 1.6)
	15 to 19	74,500,000 (51,100,000 to 101,000,000)	147,142.4 (100,846.5 to 199,894.1)	172,000,000 (119,000,000 to 234,000,000)	146,730.2 (101,391.5 to 199,585.8)	176,000,000 (121,000,000 to 239,000,000)	146,031.9 (100,129.5 to 197,895.5)	181,000,000 (124,000,000 to 247,000,000)	145,916.8 (99,622.7 to 198,854.9)	-0.3 (-2.1 to 1.7)	-0.6 (-2.1 to 1.0)
	20 to 24	61,300,000 (43,200,000 to 83,900,000)	143,732.8 (101,389.0 to 196,849.5)	140,000,000 (98,300,000 to 191,000,000)	143,111.2 (100,457.7 to 195,628.0)	144,000,000 (101,000,000 to 197,000,000)	142,349.3 (99,672.4 to 195,015.1)	148,000,000 (104,000,000 to 204,000,000)	142,302.9 (99,981.0 to 195,850.5)	-0.4 (-2.0 to 1.2)	-0.6 (-2.0 to 0.9)
	25 to 29	50,100,000 (35,900,000 to 68,600,000)	139,936.1 (100,160.6 to 191,520.3)	113,000,000 (81,300,000 to 153,000,000)	139,598.8 (100,705.6 to 190,048.6)	115,000,000 (82,900,000 to 158,000,000)	138,400.2 (99,499.0 to 189,837.1)	119,000,000 (86,000,000 to 163,000,000)	138,446.8 (99,860.5 to 189,476.2)	-0.2 (-1.8 to 1.5)	-0.8 (-2.5 to 0.7)
	30 to 34	40,400,000 (28,100,000 to 57,100,000)	135,916.7 (94,646.7 to 192,233.5)	93,600,000 (65,400,000 to 132,000,000)	136,219.5 (95,109.3 to 192,168.3)	95,200,000 (66,500,000 to 134,000,000)	134,945.3 (94,309.1 to 190,538.9)	97,900,000 (68,500,000 to 138,000,000)	135,158.2 (94,616.3 to 191,138.8)	0.2 (-1.6 to 2.0)	-0.8 (-2.5 to 0.8)
	35 to 39	33,100,000 (22,600,000 to 45,000,000)	129,666.8 (88,508.8 to 176,237.7)	77,200,000 (52,700,000 to 105,000,000)	130,981.6 (89,462.8 to 177,507.0)	78,800,000 (54,000,000 to 107,000,000)	129,953.3 (89,066.5 to 176,982.5)	81,000,000 (55,000,000 to 109,000,000)	130,009.1 (88,264.7 to 175,829.6)	1.0 (-0.9 to 3.0)	-0.7 (-2.7 to 0.9)
	40 to 44	24,400,000 (17,000,000 to 34,200,000)	122,330.2 (85,544.9 to 171,607.1)	59,900,000 (41,500,000 to 83,500,000)	123,594.4 (85,497.4 to 172,191.5)	61,600,000 (42,800,000 to 86,400,000)	123,087.4 (85,604.7 to 172,731.9)	63,500,000 (44,600,000 to 89,300,000)	122,924.5 (86,451.1 to 172,924.8)	1.0 (-0.8 to 3.0)	-0.5 (-2.3 to 1.0)
	45 to 49	19,600,000 (13,500,000 to 27,700,000)	116,714.6 (80,219.1 to 164,686.6)	45,800,000 (31,700,000 to 64,300,000)	117,519.2 (81,292.7 to 165,160.2)	47,300,000 (32,700,000 to 66,400,000)	117,289.0 (81,094.3 to 164,653.7)	48,800,000 (33,700,000 to 68,600,000)	117,058.4 (80,931.1 to 164,407.1)	0.7 (-1.4 to 2.8)	-0.4 (-2.1 to 1.3)
	50 to 54	16,100,000 (11,100,000 to 22,800,000)	114,616.7 (79,279.0 to 162,229.1)	35,200,000 (24,500,000 to 50,100,000)	115,809.8 (80,699.9 to 164,934.4)	36,400,000 (25,100,000 to 51,500,000)	115,424.0 (79,646.0 to 163,327.4)	37,600,000 (26,000,000 to 53,000,000)	115,067.7 (79,388.4 to 162,105.4)	1.0 (-1.1 to 2.9)	-0.6 (-2.4 to 1.1)
	55 to 59	13,000,000 (9,280,000 to 18,000,000)	111,319.6 (79,416.9 to 154,254.0)	26,700,000 (19,000,000 to 37,100,000)	112,863.6 (80,373.8 to 156,540.3)	27,600,000 (19,600,000 to 38,200,000)	112,435.2 (79,962.3 to 155,824.5)	28,400,000 (20,200,000 to 39,300,000)	112,169.2 (79,697.5 to 154,954.0)	1.4 (-0.9 to 3.2)	-0.6 (-2.5 to 1.4)
	60 to 64	9,900,000 (6,920,000 to 13,500,000)	106,055.6 (74,186.7 to 144,558.0)	19,900,000 (14,000,000 to 27,000,000)	106,960.2 (75,159.6 to 144,870.6)	20,400,000 (14,500,000 to 27,900,000)	106,633.9 (75,361.2 to 145,282.3)	21,000,000 (14,700,000 to 28,600,000)	106,589.7 (74,616.0 to 145,158.8)	0.9 (-1.1 to 3.2)	-0.3 (-2.1 to 1.8)
	65 to 69	6,890,000 (4,760,000 to 9,610,000)	99,149.5 (68,430.5 to 138,229.9)	14,300,000 (9,920,000 to 19,500,000)	98,704.5 (68,704.9 to 135,098.0)	14,800,000 (10,200,000 to 20,400,000)	98,538.1 (67,885.8 to 136,082.7)	14,900,000 (10,300,000 to 20,700,000)	98,644.1 (68,616.0 to 137,095.1)	-0.4 (-2.6 to 1.9)	-0.1 (-2.0 to 2.6)
	70 to 74	4,280,000 (2,970,000 to 5,860,000)	90,547.0 (62,899.2 to 123,935.3)	8,820,000 (6,090,000 to 12,100,000)	90,112.3 (62,284.6 to 123,650.7)	8,910,000 (6,240,000 to 12,200,000)	89,647.1 (62,746.3 to 123,031.8)	9,300,000 (6,460,000 to 12,800,000)	89,644.2 (62,263.0 to 123,506.0)	-0.5 (-2.5 to 1.8)	-0.5 (-2.8 to 1.3)
	75 to 79	2,290,000 (1,590,000 to 3,140,000)	84,271.6 (58,679.5 to 115,672.4)	5,170,000 (3,590,000 to 7,160,000)	83,761.9 (58,183.8 to 116,017.2)	5,260,000 (3,670,000 to 7,270,000)	83,242.5 (58,079.1 to 115,065.4)	5,350,000 (3,730,000 to 7,370,000)	83,383.4 (58,119.1 to 114,819.0)	-0.6 (-2.5 to 1.7)	-0.5 (-2.4 to 1.4)
	80 to 84	1,020,000 (684,000 to 1,450,000)	78,438.8 (52,662.1 to 111,854.2)	2,560,000 (1,730,000 to 3,660,000)	78,249.1 (52,925.0 to 111,809.5)	2,610,000 (1,750,000 to 3,730,000)	77,751.0 (52,012.7 to 111,057.9)	2,630,000 (1,800,000 to 3,740,000)	77,895.8 (53,216.1 to 110,757.3)	-0.2 (-2.4 to 2.2)	-0.5 (-2.6 to 1.6)
	85 to 89	337,000 (230,000 to 466,000)	73,931.6 (50,553.7 to 102,366.4)	947,000 (658,000 to 1,310,000)	73,762.5 (51,292.5 to 101,718.8)	973,000 (673,000 to 1,370,000)	73,341.1 (50,701.3 to 103,119.7)	978,000 (671,000 to 1,360,000)	73,292.1 (50,254.6 to 101,814.6)	-0.2 (-2.6 to 2.1)	-0.6 (-2.7 to 1.7)
	90 to 94	82,400 (56,300 to 114,000)	72,834.4 (49,759.5 to 100,844.3)	260,000 (177,000 to 359,000)	72,940.1 (49,622.7 to 100,704.7)	265,000 (179,000 to 366,000)	72,425.5 (49,045.3 to 100,255.5)	259,000 (176,000 to 360,000)	72,391.2 (49,219.8 to 100,379.9)	0.1 (-2.5 to 2.3)	-0.8 (-3.4 to 1.5)
	95 plus	17,600 (11,200 to 26,400)	73,322.3 (46,658.2 to 109,955.0)	59,400 (37,800 to 89,100)	74,229.3 (47,263.7 to 111,282.8)	59,300 (37,700 to 89,800)	73,704.6 (46,893.1 to 111,702.1)	56,300 (36,200 to 84,900)	73,985.8 (47,520.9 to 111,644.6)	1.2 (-2.0 to 4.6)	-0.3 (-2.4 to 2.2)
Low-middle SDI	All Ages	2,020,000,000 (1,770,000,000 to 2,310,000,000)	173,977.6 (152,528.4 to 198,855.0)	2,960,000,000 (2,630,000,000 to 3,380,000,000)	157,659.7 (139,871.4 to 180,102.2)	2,980,000,000 (2,640,000,000 to 3,420,000,000)	156,980.0 (139,049.3 to 179,954.0)	3,010,000,000 (2,670,000,000 to 3,440,000,000)	156,571.7 (139,031.0 to 179,130.8)	-9.4 (-12.2 to -6.5)	-0.7 (-1.7 to 0.4)
	Early Neonatal	2,050,000 (1,590,000 to 2,560,000)	277,740.8 (215,584.7 to 347,746.3)	1,870,000 (1,460,000 to 2,320,000)	246,146.3 (192,266.1 to 305,603.6)	1,860,000 (1,440,000 to 2,310,000)	248,623.4 (192,984.2 to 309,024.0)	1,840,000 (1,420,000 to 2,290,000)	248,704.0 (192,574.4 to 309,782.5)	-11.4 (-13.7 to -9.0)	1.0 (-1.7 to 3.5)
	Late Neonatal	5,930,000 (4,680,000 to 7,280,000)	274,744.7 (216,664.3 to 337,398.1)	5,490,000 (4,380,000 to 6,680,000)	243,735.4 (194,583.2 to 296,659.7)	5,460,000 (4,310,000 to 6,660,000)	246,263.4 (194,389.9 to 300,290.4)	5,400,000 (4,260,000 to 6,620,000)	246,313.3 (194,100.0 to 301,707.9)	-11.3 (-13.5 to -9.0)	1.1 (-1.6 to 3.4)
	1-5 months	44,800,000 (35,600,000 to 55,100,000)	287,076.6 (227,639.2 to 352,868.4)	42,300,000 (34,400,000 to 51,300,000)	255,529.8 (207,729.7 to 309,920.9)	42,300,000 (34,100,000 to 51,900,000)	258,931.7 (209,041.6 to 317,762.0)	41,800,000 (33,300,000 to 51,400,000)	258,828.7 (206,502.5 to 318,362.2)	-11.0 (-13.5 to -8.6)	1.3 (-1.4 to 4.1)
	6-11 months	55,500,000 (42,400,000 to 71,100,000)	308,878.3 (236,050.2 to 395,770.2)	53,700,000 (41,900,000 to 67,800,000)	276,895.4 (215,889.8 to 349,229.2)	54,100,000 (41,500,000 to 69,100,000)	282,370.0 (216,610.6 to 360,648.6)	53,300,000 (41,100,000 to 68,500,000)	282,003.0 (217,141.6 to 362,389.5)	-10.4 (-13.5 to -7.6)	1.8 (-0.9 to 4.9)
	12 to 23 months	113,000,000 (86,700,000 to 146,000,000)	323,744.1 (247,721.2 to 417,477.2)	114,000,000 (88,000,000 to 144,000,000)	292,415.6 (225,513.8 to 369,611.6)	116,000,000 (88,000,000 to 150,000,000)	302,004.0 (228,598.2 to 389,417.3)	115,000,000 (86,500,000 to 147,000,000)	301,384.8 (227,450.4 to 387,638.4)	-9.7 (-12.8 to -6.8)	3.1 (-0.2 to 6.5)
	2 to 4	285,000,000 (211,000,000 to 367,000,000)	279,752.5 (206,498.3 to 359,699.6)	307,000,000 (229,000,000 to 391,000,000)	261,101.2 (194,956.7 to 332,399.2)	317,000,000 (230,000,000 to 415,000,000)	271,372.8 (197,376.4 to 356,021.8)	313,000,000 (228,000,000 to 409,000,000)	271,207.4 (196,873.3 to 353,861.7)	-6.7 (-9.5 to -3.6)	3.9 (0.1 to 7.5)
	5 to 9	335,000,000 (232,000,000 to 450,000,000)	209,430.2 (144,771.6 to 281,055.8)	392,000,000 (270,000,000 to 528,000,000)	200,907.9 (138,131.5 to 270,248.6)	397,000,000 (270,000,000 to 542,000,000)	203,279.1 (138,041.0 to 277,761.1)	397,000,000 (268,000,000 to 544,000,000)	203,720.5 (137,504.4 to 278,991.8)	-4.1 (-6.1 to -1.7)	1.4 (-1.6 to 4.7)
	10 to 14	232,000,000 (162,000,000 to 318,000,000)	167,668.1 (117,020.1 to 229,750.8)	310,000,000 (216,000,000 to 428,000,000)	162,556.9 (113,291.1 to 224,303.4)	309,000,000 (216,000,000 to 429,000,000)	160,942.0 (112,218.5 to 223,043.3)	312,000,000 (216,000,000 to 431,000,000)	161,187.3 (111,832.7 to 222,736.9)	-3.0 (-4.8 to -1.2)	-0.8 (-2.5 to 0.8)
	15 to 19	186,000,000 (129,000,000 to 251,000,000)	156,524.4 (108,297.7 to 211,438.6)	279,000,000 (192,000,000 to 378,000,000)	153,098.7 (105,408.4 to 207,725.4)	277,000,000 (190,000,000 to 377,000,000)	151,291.2 (103,809.0 to 205,678.1)	279,000,000 (192,000,000 to 376,000,000)	151,240.5 (103,910.8 to 203,628.1)	-2.2 (-4.1 to -0.3)	-1.2 (-2.9 to 0.7)
	20 to 24	158,000,000 (112,000,000 to 215,000,000)	151,674.2 (107,515.4 to 206,627.1)	257,000,000 (183,000,000 to 352,000,000)	149,221.8 (105,890.6 to 204,239.6)	256,000,000 (181,000,000 to 349,000,000)	147,245.1 (104,438.2 to 200,837.5)	257,000,000 (183,000,000 to 350,000,000)	147,203.6 (104,748.1 to 199,991.3)	-1.6 (-3.2 to 0.2)	-1.4 (-3.0 to 0.2)
	25 to 29	131,000,000 (95,300,000 to 178,000,000)	146,268.5 (106,326.5 to 198,645.4)	228,000,000 (164,000,000 to 311,000,000)	144,735.3 (104,307.4 to 197,964.6)	227,000,000 (164,000,000 to 311,000,000)	142,411.6 (102,697.8 to 195,246.0)	231,000,000 (167,000,000 to 316,000,000)	142,504.3 (102,882.4 to 194,997.2)	-1.0 (-2.8 to 0.8)	-1.5 (-3.3 to -0.1)
	30 to 34	107,000,000 (75,000,000 to 150,000,000)	141,195.3 (99,374.7 to 198,159.1)	201,000,000 (140,000,000 to 285,000,000)	140,036.6 (97,638.8 to 198,785.1)	201,000,000 (141,000,000 to 284,000,000)	137,787.1 (97,056.6 to 195,421.8)	204,000,000 (144,000,000 to 288,000,000)	138,063.9 (97,317.7 to 194,752.9)	-0.8 (-2.6 to 1.1)	-1.4 (-2.9 to 0.0)
	35 to 39	88,200,000 (60,600,000 to 119,000,000)	135,469.9 (93,183.7 to 182,489.6)	173,000,000 (118,000,000 to 234,000,000)	135,476.8 (92,500.0 to 183,102.5)	174,000,000 (119,000,000 to 234,000,000)	133,509.1 (90,906.4 to 179,137.8)	178,000,000 (122,000,000 to 240,000,000)	133,599.4 (91,239.6 to 179,506.0)	0.0 (-1.7 to 2.0)	-1.4 (-3.0 to 0.1)
	40 to 44	68,600,000 (48,800,000 to 95,300,000)	129,327.0 (91,879.4 to 179,541.9)	142,000,000 (100,000,000 to 198,000,000)	129,743.7 (91,023.4 to 180,695.3)	144,000,000 (101,000,000 to 201,000,000)	128,168.2 (89,548.5 to 179,011.2)	148,000,000 (103,000,000 to 206,000,000)	128,070.1 (89,089.5 to 178,807.3)	0.3 (-1.5 to 2.2)	-1.3 (-3.1 to 0.4)
	45 to 49	55,100,000 (38,500,000 to 77,200,000)	123,574.5 (86,221.5 to 173,034.3)	117,000,000 (81,600,000 to 164,000,000)	123,745.4 (86,305.8 to 173,986.7)	118,000,000 (82,200,000 to 166,000,000)	122,445.3 (85,235.3 to 172,177.9)	121,000,000 (83,900,000 to 169,000,000)	122,452.8 (85,156.9 to 171,705.0)	0.1 (-2.0 to 2.1)	-1.0 (-2.8 to 0.7)
	50 to 54	45,000,000 (31,400,000 to 63,400,000)	120,301.5 (83,893.9 to 169,580.9)	96,300,000 (67,100,000 to 136,000,000)	120,627.7 (84,000.9 to 170,047.3)	97,800,000 (67,700,000 to 138,000,000)	119,302.1 (82,606.6 to 168,463.7)	100,000,000 (69,500,000 to 143,000,000)	119,295.0 (82,822.3 to 169,809.9)	0.3 (-1.8 to 2.2)	-1.1 (-2.8 to 0.4)
	55 to 59	36,200,000 (25,900,000 to 49,900,000)	116,352.4 (83,136.5 to 160,479.7)	77,000,000 (54,800,000 to 107,000,000)	116,962.1 (83,251.4 to 161,963.5)	78,500,000 (56,200,000 to 109,000,000)	115,899.9 (82,982.8 to 160,738.8)	80,600,000 (57,400,000 to 112,000,000)	116,010.6 (82,680.7 to 160,843.3)	0.5 (-1.4 to 2.4)	-0.8 (-2.4 to 0.8)
	60 to 64	28,100,000 (19,900,000 to 37,800,000)	111,158.9 (78,714.4 to 149,366.2)	59,800,000 (42,400,000 to 81,500,000)	111,129.8 (78,698.8 to 151,396.3)	61,300,000 (43,400,000 to 83,400,000)	110,284.9 (78,056.4 to 150,172.6)	63,100,000 (44,500,000 to 85,400,000)	110,425.4 (77,930.9 to 149,421.6)	0.0 (-2.1 to 1.9)	-0.6 (-2.7 to 1.3)
	65 to 69	18,900,000 (13,100,000 to 25,700,000)	104,021.5 (72,319.3 to 141,176.3)	43,400,000 (30,300,000 to 59,600,000)	102,818.1 (71,645.7 to 141,010.3)	44,600,000 (30,900,000 to 61,700,000)	102,032.1 (70,842.3 to 141,195.5)	45,400,000 (31,500,000 to 61,600,000)	102,338.0 (70,973.2 to 138,892.6)	-1.2 (-3.4 to 1.1)	-0.5 (-2.5 to 1.6)
	70 to 74	11,800,000 (8,230,000 to 16,100,000)	95,869.0 (67,008.2 to 131,086.6)	27,800,000 (19,400,000 to 38,100,000)	94,163.9 (65,795.4 to 129,131.0)	28,300,000 (19,800,000 to 38,500,000)	93,442.3 (65,450.1 to 127,280.4)	29,400,000 (20,500,000 to 40,200,000)	93,471.3 (65,083.8 to 127,975.5)	-1.8 (-4.1 to 0.5)	-0.7 (-2.6 to 1.1)
	75 to 79	6,830,000 (4,800,000 to 9,360,000)	90,055.6 (63,391.3 to 123,530.3)	17,000,000 (11,900,000 to 23,400,000)	87,947.4 (61,592.3 to 120,875.3)	17,200,000 (12,000,000 to 23,700,000)	87,166.5 (60,791.5 to 120,036.8)	17,500,000 (12,200,000 to 24,300,000)	87,388.0 (61,004.1 to 121,183.4)	-2.3 (-4.9 to 0.3)	-0.6 (-2.5 to 1.5)
	80 to 84	3,520,000 (2,390,000 to 4,960,000)	84,454.5 (57,421.6 to 119,129.6)	9,100,000 (6,200,000 to 12,900,000)	82,480.5 (56,227.9 to 117,000.7)	9,280,000 (6,310,000 to 13,100,000)	81,700.2 (55,579.9 to 115,210.4)	9,430,000 (6,370,000 to 13,400,000)	82,036.5 (55,415.9 to 116,424.4)	-2.3 (-4.5 to -0.1)	-0.5 (-2.5 to 1.6)
	85 to 89	1,340,000 (930,000 to 1,850,000)	81,076.6 (56,264.3 to 111,910.6)	3,700,000 (2,600,000 to 5,140,000)	78,260.9 (55,037.7 to 108,652.1)	3,790,000 (2,630,000 to 5,250,000)	77,523.8 (53,801.3 to 107,312.5)	3,890,000 (2,720,000 to 5,400,000)	77,847.6 (54,378.3 to 108,092.3)	-3.5 (-5.8 to -1.2)	-0.5 (-2.4 to 1.5)
	90 to 94	354,000 (246,000 to 487,000)	80,152.8 (55,778.9 to 110,224.6)	1,200,000 (830,000 to 1,650,000)	77,252.4 (53,406.3 to 106,302.8)	1,230,000 (845,000 to 1,700,000)	76,554.6 (52,535.2 to 105,926.2)	1,250,000 (855,000 to 1,710,000)	76,977.9 (52,815.6 to 105,862.2)	-3.6 (-6.0 to -1.1)	-0.4 (-2.4 to 1.8)
	95 plus	82,800 (53,000 to 122,000)	81,996.4 (52,487.5 to 120,731.0)	366,000 (235,000 to 542,000)	81,104.6 (51,966.7 to 119,976.8)	368,000 (235,000 to 548,000)	80,131.0 (51,150.3 to 119,419.5)	366,000 (234,000 to 535,000)	80,639.9 (51,699.5 to 117,971.4)	-1.1 (-3.8 to 1.6)	-0.6 (-2.9 to 1.9)
Middle SDI	All Ages	3,040,000,000 (2,680,000,000 to 3,470,000,000)	176,626.9 (155,388.3 to 201,634.4)	3,830,000,000 (3,400,000,000 to 4,340,000,000)	158,700.9 (141,165.2 to 180,161.8)	3,840,000,000 (3,420,000,000 to 4,360,000,000)	157,923.5 (140,531.4 to 179,260.2)	3,850,000,000 (3,420,000,000 to 4,370,000,000)	157,322.1 (139,828.6 to 178,573.3)	-10.1 (-13.1 to -7.1)	-0.9 (-1.4 to -0.3)
	Early Neonatal	2,430,000 (1,880,000 to 3,010,000)	305,638.7 (236,901.4 to 378,878.7)	1,890,000 (1,460,000 to 2,360,000)	286,871.6 (221,451.4 to 357,913.0)	1,810,000 (1,400,000 to 2,260,000)	288,085.3 (222,400.3 to 359,730.8)	1,750,000 (1,360,000 to 2,190,000)	289,155.9 (223,922.6 to 361,384.8)	-6.1 (-7.6 to -4.7)	0.8 (-0.4 to 2.0)
	Late Neonatal	7,090,000 (5,620,000 to 8,670,000)	300,966.8 (238,587.2 to 368,055.6)	5,590,000 (4,400,000 to 6,840,000)	282,876.7 (223,006.8 to 346,658.1)	5,340,000 (4,210,000 to 6,560,000)	284,018.1 (223,823.0 to 348,775.6)	5,170,000 (4,090,000 to 6,350,000)	285,094.7 (225,679.4 to 350,076.9)	-6.0 (-7.4 to -4.6)	0.8 (-0.3 to 1.9)
	1-5 months	53,600,000 (42,800,000 to 65,600,000)	311,578.4 (248,551.2 to 381,370.5)	43,300,000 (34,600,000 to 53,300,000)	294,596.2 (235,227.1 to 362,797.9)	41,400,000 (33,000,000 to 50,900,000)	295,721.8 (235,745.3 to 363,629.3)	40,000,000 (31,900,000 to 49,100,000)	297,152.8 (236,706.6 to 364,744.0)	-5.5 (-6.6 to -4.1)	0.9 (-0.1 to 1.9)
	6-11 months	66,400,000 (51,200,000 to 84,900,000)	332,223.7 (256,098.1 to 425,005.6)	55,700,000 (42,600,000 to 71,400,000)	317,293.6 (242,698.2 to 406,182.3)	53,400,000 (40,800,000 to 68,800,000)	318,478.2 (243,065.6 to 410,273.1)	51,400,000 (39,300,000 to 65,900,000)	320,508.6 (245,258.8 to 411,416.5)	-4.5 (-5.9 to -3.2)	1.0 (-0.1 to 2.1)
	12 to 23 months	139,000,000 (106,000,000 to 180,000,000)	348,757.4 (264,141.2 to 449,914.7)	124,000,000 (92,800,000 to 160,000,000)	338,118.6 (253,524.6 to 436,884.7)	119,000,000 (89,300,000 to 154,000,000)	339,459.0 (254,567.2 to 439,295.8)	114,000,000 (85,900,000 to 147,000,000)	341,766.3 (256,967.7 to 440,211.4)	-3.1 (-4.5 to -1.6)	1.1 (-0.1 to 2.2)
	2 to 4	373,000,000 (271,000,000 to 487,000,000)	310,688.7 (225,159.1 to 405,440.5)	359,000,000 (257,000,000 to 472,000,000)	309,743.2 (221,705.7 to 407,234.5)	355,000,000 (254,000,000 to 466,000,000)	309,519.3 (221,082.0 to 406,380.6)	346,000,000 (248,000,000 to 453,000,000)	310,846.0 (222,680.8 to 407,437.4)	-0.3 (-1.8 to 1.2)	0.4 (-0.8 to 1.4)
	5 to 9	454,000,000 (313,000,000 to 610,000,000)	234,743.0 (161,625.2 to 315,324.6)	449,000,000 (307,000,000 to 610,000,000)	233,656.9 (159,892.0 to 317,281.3)	453,000,000 (308,000,000 to 616,000,000)	232,954.0 (158,499.2 to 317,029.8)	458,000,000 (312,000,000 to 621,000,000)	232,233.9 (158,273.2 to 315,171.0)	-0.5 (-2.2 to 1.1)	-0.6 (-1.6 to 0.4)
	10 to 14	331,000,000 (230,000,000 to 452,000,000)	180,723.7 (125,573.6 to 246,525.5)	333,000,000 (231,000,000 to 458,000,000)	175,221.7 (121,743.3 to 241,025.2)	336,000,000 (233,000,000 to 463,000,000)	174,960.1 (121,382.8 to 240,970.5)	337,000,000 (235,000,000 to 463,000,000)	174,574.0 (121,445.5 to 239,611.7)	-3.0 (-4.4 to -1.8)	-0.4 (-1.3 to 0.6)
	15 to 19	298,000,000 (207,000,000 to 402,000,000)	159,318.8 (110,519.4 to 214,760.1)	287,000,000 (198,000,000 to 389,000,000)	159,378.4 (109,797.8 to 215,893.8)	288,000,000 (199,000,000 to 389,000,000)	159,259.3 (110,032.0 to 214,767.5)	289,000,000 (200,000,000 to 391,000,000)	158,671.2 (109,919.0 to 214,300.3)	0.0 (-1.2 to 1.4)	-0.4 (-1.5 to 0.5)
	20 to 24	272,000,000 (193,000,000 to 371,000,000)	152,444.6 (108,431.7 to 208,346.2)	277,000,000 (196,000,000 to 380,000,000)	154,309.0 (109,278.8 to 211,740.9)	276,000,000 (196,000,000 to 375,000,000)	154,628.1 (110,090.9 to 210,194.6)	274,000,000 (195,000,000 to 375,000,000)	154,552.4 (109,969.7 to 211,365.2)	1.2 (-0.3 to 2.7)	0.2 (-0.9 to 1.2)
	25 to 29	226,000,000 (164,000,000 to 307,000,000)	149,600.3 (108,326.3 to 203,588.8)	281,000,000 (204,000,000 to 381,000,000)	147,689.4 (106,970.3 to 200,387.6)	277,000,000 (200,000,000 to 377,000,000)	148,190.0 (107,251.8 to 201,888.5)	274,000,000 (198,000,000 to 373,000,000)	148,816.4 (107,843.0 to 203,188.4)	-1.3 (-2.5 to 0.1)	0.8 (-0.4 to 1.7)
	30 to 34	181,000,000 (128,000,000 to 255,000,000)	147,971.1 (104,300.2 to 207,700.3)	283,000,000 (200,000,000 to 397,000,000)	142,337.4 (100,311.3 to 199,639.1)	284,000,000 (199,000,000 to 401,000,000)	141,886.0 (99,342.5 to 200,198.7)	284,000,000 (200,000,000 to 400,000,000)	142,245.6 (100,104.5 to 200,705.2)	-3.8 (-5.0 to -2.4)	-0.1 (-1.0 to 1.1)
	35 to 39	160,000,000 (111,000,000 to 215,000,000)	140,945.5 (97,876.7 to 189,322.7)	246,000,000 (169,000,000 to 330,000,000)	140,526.2 (96,476.1 to 188,076.4)	251,000,000 (173,000,000 to 336,000,000)	139,904.4 (96,325.3 to 187,235.6)	258,000,000 (177,000,000 to 344,000,000)	139,471.3 (96,002.0 to 186,468.9)	-0.3 (-1.9 to 1.0)	-0.8 (-1.8 to 0.3)
	40 to 44	119,000,000 (83,900,000 to 165,000,000)	135,393.7 (95,788.3 to 187,972.0)	219,000,000 (153,000,000 to 305,000,000)	133,919.9 (93,718.1 to 186,871.3)	220,000,000 (154,000,000 to 306,000,000)	134,050.9 (94,146.9 to 186,563.7)	221,000,000 (155,000,000 to 309,000,000)	134,252.9 (93,697.5 to 187,330.6)	-1.1 (-2.4 to 0.2)	0.2 (-0.8 to 1.3)
	45 to 49	91,400,000 (63,700,000 to 128,000,000)	129,878.1 (90,436.9 to 181,363.0)	206,000,000 (144,000,000 to 290,000,000)	126,210.4 (88,021.7 to 177,585.4)	206,000,000 (143,000,000 to 288,000,000)	126,211.0 (87,686.9 to 176,114.2)	206,000,000 (143,000,000 to 289,000,000)	126,632.7 (88,027.3 to 177,825.0)	-2.8 (-4.1 to -1.4)	0.3 (-0.7 to 1.5)
	50 to 54	77,700,000 (54,000,000 to 109,000,000)	126,294.1 (87,753.2 to 177,470.4)	189,000,000 (131,000,000 to 265,000,000)	122,403.9 (85,014.4 to 171,990.3)	190,000,000 (132,000,000 to 269,000,000)	122,246.4 (84,793.1 to 172,463.8)	192,000,000 (134,000,000 to 270,000,000)	122,521.6 (85,390.7 to 172,538.9)	-3.1 (-4.5 to -1.6)	0.1 (-1.1 to 1.4)
	55 to 59	64,400,000 (46,000,000 to 89,100,000)	121,217.8 (86,521.7 to 167,570.5)	148,000,000 (106,000,000 to 206,000,000)	119,848.5 (85,159.8 to 165,905.7)	156,000,000 (111,000,000 to 217,000,000)	118,825.8 (84,689.1 to 164,879.8)	163,000,000 (116,000,000 to 226,000,000)	118,488.6 (84,237.9 to 164,179.1)	-1.1 (-2.6 to 0.1)	-1.1 (-2.4 to 0.0)
	60 to 64	49,300,000 (35,100,000 to 66,700,000)	115,218.8 (82,030.2 to 155,779.3)	114,000,000 (81,000,000 to 155,000,000)	114,202.8 (80,943.4 to 154,626.8)	115,000,000 (81,900,000 to 155,000,000)	114,546.1 (81,617.8 to 154,623.0)	117,000,000 (83,300,000 to 159,000,000)	115,175.1 (81,889.1 to 156,521.5)	-0.9 (-2.3 to 0.6)	0.9 (-0.5 to 2.3)
	65 to 69	34,000,000 (23,800,000 to 46,100,000)	106,681.9 (74,537.4 to 144,743.5)	85,000,000 (59,500,000 to 116,000,000)	104,656.0 (73,274.3 to 142,320.8)	89,800,000 (62,600,000 to 123,000,000)	104,188.6 (72,575.6 to 142,248.4)	93,200,000 (65,100,000 to 128,000,000)	104,525.3 (73,063.8 to 143,054.7)	-1.9 (-3.5 to -0.5)	-0.1 (-1.4 to 1.4)
	70 to 74	21,300,000 (14,900,000 to 29,100,000)	97,422.9 (68,128.6 to 132,943.5)	54,000,000 (38,000,000 to 73,900,000)	95,907.9 (67,488.9 to 131,137.8)	56,100,000 (39,200,000 to 76,700,000)	95,779.1 (66,913.5 to 131,115.7)	59,000,000 (41,300,000 to 80,500,000)	95,802.8 (66,985.8 to 130,557.1)	-1.6 (-3.1 to -0.1)	-0.1 (-1.5 to 1.5)
	75 to 79	12,200,000 (8,510,000 to 16,800,000)	91,066.6 (63,654.0 to 125,743.5)	33,100,000 (23,100,000 to 45,700,000)	89,656.8 (62,644.0 to 123,870.1)	33,800,000 (23,700,000 to 46,600,000)	89,342.2 (62,455.3 to 123,088.8)	35,100,000 (24,500,000 to 48,200,000)	89,526.6 (62,554.1 to 122,989.3)	-1.5 (-2.9 to 0.0)	-0.1 (-1.5 to 1.3)
	80 to 84	6,030,000 (4,120,000 to 8,450,000)	87,066.9 (59,463.7 to 121,913.9)	19,000,000 (13,000,000 to 26,700,000)	84,391.9 (57,443.1 to 118,294.5)	19,600,000 (13,200,000 to 27,500,000)	84,114.8 (56,839.5 to 118,088.3)	20,100,000 (13,700,000 to 28,300,000)	84,238.6 (57,386.2 to 118,641.8)	-3.1 (-4.6 to -1.6)	-0.2 (-1.6 to 1.5)
	85 to 89	2,300,000 (1,590,000 to 3,200,000)	84,167.9 (58,432.9 to 117,240.5)	8,530,000 (5,930,000 to 11,700,000)	80,581.5 (56,015.7 to 110,938.0)	8,900,000 (6,210,000 to 12,200,000)	80,302.6 (56,023.0 to 110,489.2)	9,200,000 (6,420,000 to 12,700,000)	80,218.7 (55,976.5 to 111,018.8)	-4.3 (-6.3 to -2.6)	-0.5 (-2.0 to 1.3)
	90 to 94	560,000 (385,000 to 768,000)	84,576.0 (58,188.6 to 115,954.1)	2,860,000 (1,980,000 to 3,940,000)	81,588.3 (56,521.9 to 112,183.4)	3,020,000 (2,090,000 to 4,160,000)	81,583.9 (56,357.4 to 112,237.5)	3,140,000 (2,190,000 to 4,340,000)	81,522.2 (56,764.0 to 112,502.5)	-3.5 (-5.7 to -1.6)	-0.1 (-1.9 to 2.2)
	95 plus	128,000 (82,600 to 187,000)	87,309.7 (56,255.3 to 127,654.0)	813,000 (528,000 to 1,200,000)	86,335.3 (56,055.8 to 127,250.3)	863,000 (560,000 to 1,270,000)	86,432.0 (56,053.5 to 127,116.1)	901,000 (584,000 to 1,340,000)	86,623.4 (56,093.8 to 128,730.0)	-1.1 (-4.2 to 2.5)	0.3 (-2.4 to 3.2)
High-middle SDI	All Ages	1,740,000,000 (1,550,000,000 to 1,970,000,000)	163,550.9 (145,396.3 to 185,246.6)	1,940,000,000 (1,740,000,000 to 2,180,000,000)	149,470.0 (133,876.7 to 168,157.9)	1,930,000,000 (1,730,000,000 to 2,170,000,000)	148,662.0 (132,924.5 to 166,461.3)	1,930,000,000 (1,730,000,000 to 2,170,000,000)	148,219.3 (132,744.2 to 166,263.6)	-8.6 (-11.5 to -5.7)	-0.8 (-1.7 to 0.0)
	Early Neonatal	1,080,000 (841,000 to 1,350,000)	310,909.7 (241,853.3 to 388,495.6)	791,000 (616,000 to 979,000)	312,601.7 (243,622.3 to 386,761.2)	737,000 (572,000 to 915,000)	314,303.4 (243,912.6 to 390,106.1)	706,000 (546,000 to 879,000)	316,976.3 (245,152.7 to 394,501.1)	0.5 (-1.3 to 2.5)	1.4 (-0.7 to 3.7)
	Late Neonatal	3,160,000 (2,500,000 to 3,870,000)	304,583.0 (240,688.0 to 373,031.7)	2,330,000 (1,850,000 to 2,840,000)	306,204.5 (243,968.2 to 373,336.0)	2,170,000 (1,710,000 to 2,650,000)	307,726.6 (243,361.2 to 376,719.3)	2,080,000 (1,630,000 to 2,540,000)	310,304.4 (243,673.3 to 379,674.1)	0.5 (-1.2 to 2.4)	1.3 (-0.6 to 3.4)
	1-5 months	23,600,000 (18,800,000 to 29,000,000)	308,098.1 (246,189.2 to 378,774.7)	17,700,000 (14,000,000 to 21,600,000)	310,055.7 (246,117.1 to 379,141.9)	16,500,000 (13,200,000 to 20,100,000)	311,133.2 (248,680.3 to 380,302.1)	15,700,000 (12,600,000 to 19,200,000)	313,819.8 (251,314.6 to 384,491.9)	0.6 (-1.0 to 2.6)	1.2 (-0.7 to 3.1)
	6-11 months	28,500,000 (21,900,000 to 36,700,000)	316,936.7 (243,507.7 to 407,662.6)	22,100,000 (16,900,000 to 28,400,000)	319,763.4 (244,762.9 to 410,232.2)	20,600,000 (15,700,000 to 26,600,000)	320,108.1 (244,197.8 to 412,881.1)	19,400,000 (14,800,000 to 25,000,000)	322,899.1 (246,415.9 to 416,229.2)	0.9 (-0.9 to 2.9)	1.0 (-1.2 to 3.1)
	12 to 23 months	59,900,000 (44,700,000 to 78,300,000)	326,257.1 (243,579.7 to 426,270.6)	48,700,000 (36,200,000 to 63,700,000)	330,429.3 (245,673.3 to 432,157.3)	45,600,000 (33,900,000 to 59,700,000)	330,478.4 (245,811.5 to 432,609.0)	42,600,000 (31,800,000 to 55,700,000)	332,571.3 (248,243.1 to 434,894.2)	1.3 (-0.4 to 3.0)	0.6 (-1.1 to 2.6)
	2 to 4	165,000,000 (118,000,000 to 218,000,000)	292,207.7 (209,033.8 to 386,093.4)	144,000,000 (103,000,000 to 190,000,000)	297,388.3 (212,632.6 to 393,219.5)	141,000,000 (101,000,000 to 185,000,000)	296,581.9 (212,333.7 to 390,391.9)	135,000,000 (96,300,000 to 178,000,000)	297,422.8 (212,519.7 to 391,635.8)	1.8 (0.3 to 3.7)	0.0 (-2.0 to 2.0)
	5 to 9	202,000,000 (138,000,000 to 275,000,000)	221,612.4 (151,699.2 to 302,164.1)	177,000,000 (120,000,000 to 245,000,000)	224,350.7 (152,493.9 to 310,298.2)	180,000,000 (123,000,000 to 248,000,000)	223,526.2 (152,962.6 to 308,026.6)	184,000,000 (125,000,000 to 252,000,000)	222,994.3 (151,886.9 to 305,313.2)	1.2 (-0.4 to 2.9)	-0.6 (-2.0 to 0.9)
	10 to 14	156,000,000 (108,000,000 to 215,000,000)	173,902.5 (120,809.5 to 239,614.3)	132,000,000 (91,400,000 to 181,000,000)	173,521.6 (120,410.7 to 238,106.1)	134,000,000 (93,600,000 to 184,000,000)	173,108.1 (120,829.1 to 237,896.4)	136,000,000 (94,400,000 to 186,000,000)	173,125.1 (120,308.5 to 237,184.5)	-0.2 (-1.9 to 1.3)	-0.2 (-1.7 to 1.3)
	15 to 19	153,000,000 (106,000,000 to 207,000,000)	158,920.3 (110,209.4 to 214,051.2)	115,000,000 (79,900,000 to 155,000,000)	161,552.0 (111,980.1 to 216,687.0)	116,000,000 (80,500,000 to 156,000,000)	161,499.0 (112,403.2 to 217,406.8)	117,000,000 (80,600,000 to 157,000,000)	161,173.6 (111,273.8 to 216,900.4)	1.7 (-0.1 to 3.1)	-0.2 (-1.8 to 1.4)
	20 to 24	148,000,000 (106,000,000 to 202,000,000)	152,015.6 (108,530.4 to 206,560.4)	121,000,000 (86,500,000 to 164,000,000)	155,017.4 (110,629.6 to 210,483.2)	119,000,000 (85,200,000 to 162,000,000)	155,518.5 (111,508.3 to 212,342.7)	117,000,000 (84,200,000 to 160,000,000)	155,998.1 (112,247.5 to 213,023.3)	2.0 (0.0 to 3.8)	0.6 (-1.1 to 2.4)
	25 to 29	139,000,000 (101,000,000 to 188,000,000)	149,169.5 (108,171.6 to 202,515.3)	138,000,000 (100,000,000 to 188,000,000)	147,825.0 (107,438.0 to 202,095.4)	131,000,000 (95,100,000 to 178,000,000)	148,235.3 (107,504.4 to 201,196.6)	126,000,000 (91,800,000 to 172,000,000)	149,027.1 (108,446.4 to 202,649.6)	-0.9 (-2.3 to 0.7)	0.8 (-0.6 to 2.5)
	30 to 34	126,000,000 (88,500,000 to 176,000,000)	147,392.2 (103,808.4 to 206,020.4)	157,000,000 (111,000,000 to 220,000,000)	142,901.7 (101,102.7 to 201,016.1)	156,000,000 (109,000,000 to 217,000,000)	142,500.7 (99,921.2 to 199,082.3)	152,000,000 (107,000,000 to 214,000,000)	142,779.4 (100,726.7 to 200,227.9)	-3.0 (-4.8 to -1.7)	-0.1 (-1.6 to 1.7)
	35 to 39	114,000,000 (79,000,000 to 153,000,000)	142,253.7 (98,437.0 to 190,322.7)	137,000,000 (94,800,000 to 183,000,000)	142,642.7 (98,797.7 to 190,895.1)	139,000,000 (96,300,000 to 186,000,000)	141,897.9 (97,986.9 to 189,747.9)	143,000,000 (98,700,000 to 192,000,000)	141,085.1 (97,325.9 to 189,400.2)	0.3 (-1.3 to 2.0)	-1.1 (-2.6 to 0.5)
	40 to 44	86,200,000 (60,500,000 to 120,000,000)	137,917.8 (96,859.8 to 191,452.9)	127,000,000 (89,500,000 to 178,000,000)	136,027.7 (95,794.2 to 190,248.8)	126,000,000 (88,200,000 to 176,000,000)	136,174.0 (95,011.3 to 189,265.0)	126,000,000 (88,600,000 to 175,000,000)	136,481.3 (95,911.9 to 189,814.0)	-1.4 (-3.1 to 0.1)	0.3 (-1.2 to 2.0)
	45 to 49	65,800,000 (45,800,000 to 91,500,000)	133,114.9 (92,632.5 to 185,193.8)	126,000,000 (87,500,000 to 176,000,000)	127,320.0 (88,296.3 to 177,910.1)	125,000,000 (87,100,000 to 175,000,000)	127,365.9 (88,647.2 to 178,186.6)	124,000,000 (86,200,000 to 173,000,000)	128,170.7 (88,986.3 to 178,455.0)	-4.4 (-6.1 to -2.6)	0.7 (-0.8 to 2.4)
	50 to 54	70,100,000 (49,100,000 to 98,200,000)	132,306.6 (92,630.4 to 185,345.5)	118,000,000 (82,400,000 to 166,000,000)	123,032.7 (85,537.9 to 172,853.3)	118,000,000 (82,600,000 to 166,000,000)	122,490.8 (85,499.7 to 171,797.4)	119,000,000 (82,600,000 to 167,000,000)	122,824.9 (85,216.0 to 172,270.1)	-7.0 (-8.6 to -5.3)	-0.2 (-1.7 to 1.9)
	55 to 59	59,000,000 (42,200,000 to 81,400,000)	126,992.0 (90,839.2 to 175,008.4)	102,000,000 (72,800,000 to 141,000,000)	121,794.0 (86,883.2 to 168,448.1)	105,000,000 (75,100,000 to 145,000,000)	120,526.7 (86,115.5 to 166,695.9)	108,000,000 (76,600,000 to 149,000,000)	119,880.6 (85,202.5 to 165,764.0)	-4.1 (-5.9 to -2.5)	-1.6 (-3.0 to 0.3)
	60 to 64	52,700,000 (37,200,000 to 71,400,000)	122,482.6 (86,507.7 to 165,750.7)	84,800,000 (60,300,000 to 115,000,000)	116,259.4 (82,592.4 to 157,410.5)	84,700,000 (60,300,000 to 115,000,000)	116,520.4 (82,872.3 to 157,791.3)	85,300,000 (60,600,000 to 115,000,000)	116,974.1 (83,049.0 to 158,227.9)	-5.1 (-7.2 to -3.2)	0.6 (-0.9 to 1.9)
	65 to 69	35,600,000 (24,800,000 to 48,400,000)	112,977.2 (78,694.8 to 153,562.9)	66,500,000 (46,300,000 to 90,600,000)	107,143.1 (74,706.5 to 146,068.0)	69,000,000 (48,100,000 to 93,500,000)	106,543.4 (74,224.9 to 144,374.4)	70,900,000 (49,300,000 to 96,000,000)	106,796.1 (74,204.7 to 144,533.8)	-5.2 (-6.8 to -3.3)	-0.3 (-1.7 to 1.3)
	70 to 74	21,300,000 (15,000,000 to 29,100,000)	103,197.2 (72,730.0 to 140,935.0)	42,800,000 (30,200,000 to 58,300,000)	98,791.3 (69,699.7 to 134,708.3)	45,500,000 (32,100,000 to 61,900,000)	98,706.9 (69,725.4 to 134,404.1)	48,200,000 (34,100,000 to 65,500,000)	98,741.4 (69,857.5 to 134,132.2)	-4.3 (-5.9 to -2.4)	-0.1 (-1.6 to 1.6)
	75 to 79	16,500,000 (11,600,000 to 22,700,000)	98,947.0 (69,461.9 to 136,472.6)	27,300,000 (19,100,000 to 37,500,000)	93,172.2 (65,299.3 to 128,237.7)	27,000,000 (19,000,000 to 37,100,000)	92,202.2 (64,879.3 to 126,736.8)	27,400,000 (19,400,000 to 38,000,000)	91,886.0 (64,856.3 to 127,200.5)	-5.8 (-8.4 to -3.7)	-1.4 (-3.1 to 0.1)
	80 to 84	8,680,000 (5,990,000 to 12,200,000)	93,269.4 (64,409.2 to 130,615.6)	19,000,000 (12,900,000 to 26,600,000)	88,671.9 (60,173.1 to 124,262.2)	19,200,000 (13,100,000 to 27,000,000)	88,438.7 (60,298.8 to 123,897.1)	19,400,000 (13,200,000 to 27,200,000)	88,702.5 (60,518.3 to 124,399.8)	-4.9 (-7.2 to -3.0)	0.0 (-1.6 to 1.5)
	85 to 89	3,320,000 (2,330,000 to 4,530,000)	88,696.3 (62,351.8 to 121,028.2)	9,080,000 (6,340,000 to 12,500,000)	83,615.5 (58,346.1 to 115,215.8)	9,260,000 (6,450,000 to 12,700,000)	83,336.2 (58,099.7 to 114,596.0)	9,500,000 (6,590,000 to 13,100,000)	83,469.3 (57,900.8 to 115,509.0)	-5.7 (-8.0 to -3.6)	-0.2 (-2.0 to 1.4)
	90 to 94	824,000 (568,000 to 1,130,000)	88,634.0 (61,032.7 to 121,309.2)	3,410,000 (2,360,000 to 4,640,000)	83,801.7 (58,124.0 to 114,129.1)	3,540,000 (2,450,000 to 4,820,000)	83,691.2 (57,837.4 to 114,053.6)	3,660,000 (2,530,000 to 5,000,000)	83,831.9 (57,947.0 to 114,383.5)	-5.5 (-8.0 to -3.2)	0.0 (-2.1 to 1.9)
	95 plus	172,000 (110,000 to 251,000)	91,298.5 (58,374.7 to 133,057.2)	838,000 (533,000 to 1,230,000)	86,330.8 (54,969.5 to 126,532.5)	893,000 (572,000 to 1,320,000)	86,019.3 (55,164.6 to 127,000.1)	952,000 (605,000 to 1,400,000)	86,208.6 (54,788.0 to 127,057.3)	-5.4 (-8.5 to -3.0)	-0.1 (-2.4 to 2.5)
High SDI	All Ages	2,020,000,000 (1,810,000,000 to 2,270,000,000)	229,977.0 (206,155.5 to 257,958.5)	2,190,000,000 (1,970,000,000 to 2,430,000,000)	201,858.0 (180,851.5 to 223,906.3)	2,200,000,000 (1,980,000,000 to 2,440,000,000)	201,922.2 (181,756.0 to 223,971.0)	2,230,000,000 (2,010,000,000 to 2,470,000,000)	203,538.2 (183,388.8 to 225,459.6)	-12.2 (-14.3 to -9.9)	0.8 (0.2 to 1.7)
	Early Neonatal	1,410,000 (1,130,000 to 1,660,000)	593,233.9 (475,546.7 to 696,284.6)	1,200,000 (961,000 to 1,410,000)	596,492.8 (476,429.4 to 701,110.3)	1,190,000 (949,000 to 1,390,000)	601,206.8 (480,858.0 to 702,047.3)	1,180,000 (947,000 to 1,380,000)	604,014.4 (483,164.0 to 706,264.7)	0.5 (-1.3 to 3.2)	1.3 (-0.4 to 2.8)
	Late Neonatal	4,040,000 (3,280,000 to 4,670,000)	567,020.9 (460,189.7 to 655,997.7)	3,440,000 (2,810,000 to 4,000,000)	569,212.6 (463,853.6 to 661,149.8)	3,400,000 (2,760,000 to 3,920,000)	573,673.0 (466,926.3 to 661,874.7)	3,390,000 (2,770,000 to 3,920,000)	576,347.6 (470,544.4 to 666,188.5)	0.4 (-1.3 to 2.8)	1.3 (-0.2 to 2.7)
	1-5 months	29,000,000 (23,700,000 to 33,800,000)	553,424.9 (452,484.8 to 645,132.3)	24,800,000 (20,300,000 to 28,900,000)	551,612.6 (451,261.8 to 643,466.5)	24,500,000 (19,900,000 to 28,400,000)	556,642.5 (453,444.9 to 646,855.9)	24,300,000 (19,800,000 to 28,300,000)	559,405.0 (455,417.1 to 651,581.4)	-0.3 (-2.2 to 1.7)	1.4 (-0.1 to 2.9)
	6-11 months	33,000,000 (25,800,000 to 39,900,000)	537,428.5 (420,618.5 to 650,007.3)	28,200,000 (22,000,000 to 34,600,000)	528,262.2 (411,717.4 to 646,801.1)	27,900,000 (21,700,000 to 33,900,000)	534,523.8 (415,667.3 to 650,236.3)	27,600,000 (21,500,000 to 33,200,000)	537,525.9 (418,430.0 to 648,274.8)	-1.7 (-4.2 to 0.5)	1.8 (0.1 to 3.5)
	12 to 23 months	64,400,000 (48,900,000 to 79,800,000)	521,985.0 (396,588.4 to 646,357.7)	55,600,000 (42,200,000 to 69,900,000)	507,598.9 (385,370.3 to 637,674.0)	54,900,000 (41,600,000 to 68,400,000)	514,135.0 (389,290.7 to 640,851.4)	53,900,000 (40,900,000 to 66,700,000)	517,106.2 (392,203.5 to 639,888.9)	-2.8 (-5.2 to 0.0)	1.9 (0.2 to 3.7)
	2 to 4	165,000,000 (119,000,000 to 212,000,000)	445,150.0 (321,582.2 to 571,761.2)	148,000,000 (106,000,000 to 192,000,000)	429,894.4 (309,974.9 to 559,532.2)	147,000,000 (106,000,000 to 191,000,000)	433,231.4 (311,921.3 to 564,721.1)	144,000,000 (104,000,000 to 188,000,000)	434,862.9 (313,085.2 to 566,490.0)	-3.4 (-5.3 to -0.8)	1.2 (-0.3 to 2.6)
	5 to 9	200,000,000 (138,000,000 to 265,000,000)	318,578.3 (220,506.2 to 423,398.0)	176,000,000 (121,000,000 to 236,000,000)	299,482.4 (205,827.6 to 402,976.6)	177,000,000 (121,000,000 to 238,000,000)	300,981.2 (206,433.7 to 405,759.3)	178,000,000 (123,000,000 to 240,000,000)	302,912.1 (208,869.5 to 408,451.3)	-6.0 (-7.9 to -3.4)	1.1 (0.0 to 2.4)
	10 to 14	151,000,000 (105,000,000 to 207,000,000)	245,900.4 (170,938.2 to 336,597.9)	136,000,000 (93,700,000 to 187,000,000)	228,493.9 (157,463.2 to 314,030.2)	136,000,000 (94,200,000 to 187,000,000)	227,769.0 (157,359.1 to 312,861.8)	138,000,000 (96,100,000 to 190,000,000)	230,725.5 (160,185.3 to 316,374.7)	-7.1 (-8.6 to -5.5)	1.0 (-0.3 to 2.4)
	15 to 19	154,000,000 (106,000,000 to 205,000,000)	234,768.2 (162,388.6 to 312,265.4)	134,000,000 (93,600,000 to 178,000,000)	220,837.7 (154,160.8 to 293,414.1)	133,000,000 (92,700,000 to 177,000,000)	220,863.5 (153,694.9 to 293,346.7)	135,000,000 (93,800,000 to 179,000,000)	224,374.7 (155,875.2 to 296,601.7)	-5.9 (-7.8 to -4.3)	1.6 (0.2 to 2.9)
	20 to 24	158,000,000 (115,000,000 to 212,000,000)	229,463.2 (166,507.5 to 307,705.9)	142,000,000 (103,000,000 to 191,000,000)	213,343.9 (154,323.8 to 286,823.2)	142,000,000 (102,000,000 to 191,000,000)	214,999.4 (155,013.1 to 289,223.8)	143,000,000 (104,000,000 to 193,000,000)	219,152.0 (158,954.5 to 294,323.4)	-7.0 (-8.4 to -5.4)	2.7 (1.3 to 4.1)
	25 to 29	161,000,000 (118,000,000 to 217,000,000)	221,113.0 (162,026.8 to 297,403.1)	149,000,000 (109,000,000 to 200,000,000)	201,854.0 (148,465.6 to 271,057.6)	147,000,000 (108,000,000 to 198,000,000)	203,456.6 (149,616.7 to 273,656.0)	148,000,000 (109,000,000 to 200,000,000)	207,254.5 (152,556.1 to 280,387.1)	-8.7 (-10.3 to -6.9)	2.7 (1.3 to 4.1)
	30 to 34	156,000,000 (110,000,000 to 216,000,000)	216,684.4 (153,309.0 to 299,550.3)	151,000,000 (107,000,000 to 209,000,000)	194,111.7 (136,763.3 to 268,101.9)	152,000,000 (107,000,000 to 211,000,000)	195,341.4 (137,122.9 to 270,954.5)	154,000,000 (108,000,000 to 212,000,000)	197,902.3 (139,244.2 to 273,157.4)	-10.4 (-12.0 to -8.9)	2.0 (0.5 to 3.5)
	35 to 39	143,000,000 (100,000,000 to 193,000,000)	210,720.3 (147,950.3 to 284,858.4)	149,000,000 (105,000,000 to 200,000,000)	190,697.1 (134,428.4 to 256,027.9)	150,000,000 (105,000,000 to 202,000,000)	191,066.8 (133,970.6 to 256,993.0)	151,000,000 (106,000,000 to 202,000,000)	192,581.0 (135,019.0 to 257,274.1)	-9.5 (-11.1 to -7.9)	1.0 (-0.5 to 2.5)
	40 to 44	127,000,000 (90,900,000 to 179,000,000)	201,208.0 (143,894.2 to 283,717.5)	134,000,000 (94,800,000 to 188,000,000)	181,939.1 (128,712.2 to 255,356.6)	136,000,000 (96,400,000 to 191,000,000)	181,926.3 (129,287.3 to 255,487.6)	139,000,000 (98,800,000 to 196,000,000)	184,370.9 (130,706.1 to 259,068.1)	-9.6 (-11.4 to -7.9)	1.3 (0.0 to 2.7)
	45 to 49	97,500,000 (67,200,000 to 136,000,000)	192,255.0 (132,517.0 to 267,090.7)	132,000,000 (91,600,000 to 183,000,000)	176,049.3 (122,208.5 to 243,781.5)	130,000,000 (89,900,000 to 181,000,000)	175,595.4 (121,023.1 to 244,190.1)	130,000,000 (89,500,000 to 180,000,000)	176,798.6 (121,930.7 to 245,745.6)	-8.4 (-10.2 to -6.8)	0.4 (-0.9 to 1.7)
	50 to 54	85,500,000 (60,000,000 to 120,000,000)	184,159.5 (129,321.2 to 258,462.9)	129,000,000 (91,100,000 to 181,000,000)	175,849.7 (123,825.5 to 245,539.9)	129,000,000 (90,800,000 to 182,000,000)	175,984.4 (123,485.4 to 247,034.8)	132,000,000 (92,600,000 to 185,000,000)	177,799.9 (124,633.5 to 248,633.0)	-4.5 (-6.2 to -3.0)	1.1 (-0.3 to 2.6)
	55 to 59	75,900,000 (54,900,000 to 103,000,000)	178,296.3 (128,979.7 to 242,028.5)	127,000,000 (91,900,000 to 174,000,000)	175,193.3 (126,579.8 to 238,889.4)	128,000,000 (92,700,000 to 175,000,000)	174,967.9 (126,872.1 to 239,129.2)	129,000,000 (93,100,000 to 175,000,000)	176,667.9 (128,016.7 to 240,601.0)	-1.7 (-3.5 to -0.2)	0.8 (-0.5 to 2.3)
	60 to 64	68,100,000 (48,700,000 to 91,200,000)	170,668.2 (122,137.1 to 228,646.2)	110,000,000 (79,200,000 to 147,000,000)	165,666.0 (118,978.4 to 220,915.4)	112,000,000 (79,500,000 to 149,000,000)	165,768.5 (117,986.5 to 220,537.3)	114,000,000 (81,300,000 to 153,000,000)	167,771.9 (119,265.3 to 224,830.9)	-2.9 (-4.8 to -1.0)	1.3 (-0.2 to 2.9)
	65 to 69	55,600,000 (39,300,000 to 74,900,000)	159,196.7 (112,345.4 to 214,355.9)	89,700,000 (63,500,000 to 121,000,000)	152,395.0 (107,878.3 to 206,351.4)	91,200,000 (64,300,000 to 123,000,000)	152,798.1 (107,655.6 to 206,786.2)	93,300,000 (66,100,000 to 126,000,000)	153,952.6 (108,969.2 to 207,745.7)	-4.3 (-6.3 to -2.3)	1.0 (-0.5 to 2.7)
	70 to 74	37,300,000 (26,700,000 to 49,900,000)	149,027.7 (106,774.1 to 199,291.0)	68,400,000 (49,000,000 to 91,600,000)	141,140.7 (101,051.2 to 189,058.7)	72,700,000 (51,800,000 to 97,200,000)	142,272.9 (101,453.5 to 190,350.5)	76,500,000 (54,800,000 to 103,000,000)	143,452.9 (102,776.8 to 193,031.0)	-5.3 (-7.3 to -3.1)	1.6 (0.2 to 3.0)
	75 to 79	28,600,000 (20,500,000 to 39,000,000)	135,162.2 (96,636.3 to 184,044.4)	46,700,000 (33,100,000 to 63,600,000)	130,396.8 (92,510.9 to 177,462.9)	47,300,000 (33,600,000 to 65,000,000)	131,265.4 (93,054.7 to 180,319.2)	48,100,000 (34,200,000 to 66,000,000)	132,897.3 (94,542.6 to 182,341.3)	-3.5 (-5.9 to -1.3)	1.9 (0.2 to 3.6)
	80 to 84	17,000,000 (11,800,000 to 23,700,000)	125,063.8 (86,217.1 to 173,811.6)	30,700,000 (21,200,000 to 42,800,000)	118,805.9 (82,098.5 to 165,461.2)	31,400,000 (21,600,000 to 43,600,000)	118,774.6 (81,591.2 to 164,961.0)	32,400,000 (22,500,000 to 44,900,000)	120,236.0 (83,469.3 to 166,569.1)	-5.0 (-7.6 to -2.8)	1.2 (-0.7 to 3.0)
	85 to 89	7,710,000 (5,440,000 to 10,600,000)	118,308.8 (83,472.1 to 163,063.9)	17,500,000 (12,400,000 to 24,200,000)	111,216.5 (78,908.0 to 153,717.2)	18,000,000 (12,700,000 to 24,700,000)	111,387.9 (78,961.9 to 153,286.0)	18,500,000 (13,000,000 to 25,300,000)	112,109.9 (78,699.2 to 153,522.4)	-6.0 (-8.9 to -3.5)	0.8 (-0.9 to 2.4)
	90 to 94	2,540,000 (1,750,000 to 3,460,000)	118,915.8 (82,121.0 to 162,222.9)	8,040,000 (5,570,000 to 11,000,000)	109,890.8 (76,157.2 to 150,648.2)	8,270,000 (5,710,000 to 11,200,000)	110,099.6 (75,981.5 to 149,560.6)	8,500,000 (5,860,000 to 11,600,000)	110,809.7 (76,417.6 to 151,027.0)	-7.6 (-10.8 to -5.0)	0.8 (-0.8 to 2.5)
	95 plus	700,000 (462,000 to 1,040,000)	125,823.4 (83,030.4 to 187,228.3)	2,790,000 (1,820,000 to 4,150,000)	111,551.1 (72,834.1 to 165,974.4)	2,950,000 (1,940,000 to 4,410,000)	111,452.5 (73,313.2 to 166,576.5)	3,120,000 (2,060,000 to 4,640,000)	112,660.4 (74,455.3 to 167,582.8)	-11.3 (-15.1 to -6.9)	1.0 (-1.3 to 2.7)
Central Europe, Eastern Europe, and Central Asia	All Ages	642,000,000 (571,000,000 to 724,000,000)	152,600.5 (135,708.4 to 172,084.9)	593,000,000 (533,000,000 to 668,000,000)	141,668.2 (127,381.9 to 159,475.4)	591,000,000 (531,000,000 to 662,000,000)	141,080.6 (126,862.0 to 158,219.9)	588,000,000 (528,000,000 to 658,000,000)	140,695.2 (126,359.0 to 157,423.7)	-7.2 (-9.3 to -4.7)	-0.7 (-1.6 to 0.1)
	Early Neonatal	292,000 (225,000 to 364,000)	229,820.8 (177,333.2 to 287,003.7)	212,000 (163,000 to 263,000)	216,328.1 (166,471.0 to 268,755.8)	206,000 (158,000 to 256,000)	215,515.2 (165,666.7 to 268,654.6)	200,000 (153,000 to 249,000)	214,856.2 (164,559.9 to 267,321.2)	-5.9 (-7.8 to -4.1)	-0.7 (-2.8 to 1.5)
	Late Neonatal	858,000 (676,000 to 1,050,000)	226,528.6 (178,444.9 to 278,315.5)	625,000 (492,000 to 765,000)	213,415.6 (167,977.0 to 261,274.3)	608,000 (477,000 to 744,000)	212,589.8 (166,988.4 to 260,387.7)	590,000 (463,000 to 725,000)	211,935.3 (166,168.8 to 260,348.2)	-5.8 (-7.5 to -4.1)	-0.7 (-2.7 to 1.4)
	1-5 months	6,420,000 (5,120,000 to 7,930,000)	227,686.9 (181,662.9 to 281,208.4)	4,660,000 (3,710,000 to 5,710,000)	214,556.7 (170,821.6 to 262,837.7)	4,520,000 (3,610,000 to 5,540,000)	213,525.5 (170,412.5 to 261,482.8)	4,400,000 (3,490,000 to 5,390,000)	212,827.6 (168,761.1 to 260,823.4)	-5.8 (-7.2 to -4.2)	-0.8 (-2.4 to 1.0)
	6-11 months	7,780,000 (5,900,000 to 10,000,000)	230,867.2 (175,170.1 to 298,301.6)	5,600,000 (4,230,000 to 7,220,000)	217,421.0 (164,089.9 to 280,256.4)	5,430,000 (4,130,000 to 7,010,000)	216,108.4 (164,389.7 to 278,595.0)	5,280,000 (4,030,000 to 6,820,000)	215,319.9 (164,325.0 to 277,824.0)	-5.8 (-7.5 to -4.2)	-1.0 (-2.9 to 0.9)
	12 to 23 months	16,500,000 (12,300,000 to 21,800,000)	235,318.9 (175,202.3 to 310,083.8)	11,700,000 (8,630,000 to 15,300,000)	221,241.4 (163,708.4 to 290,666.6)	11,300,000 (8,350,000 to 14,800,000)	219,369.3 (162,760.9 to 287,895.0)	10,900,000 (8,140,000 to 14,300,000)	218,397.2 (162,542.8 to 286,100.6)	-6.0 (-7.9 to -4.3)	-1.3 (-3.1 to 0.5)
	2 to 4	47,500,000 (33,400,000 to 62,600,000)	214,226.5 (150,291.0 to 282,314.5)	33,600,000 (23,600,000 to 44,500,000)	202,462.4 (142,176.3 to 267,666.1)	32,500,000 (22,800,000 to 42,700,000)	200,158.9 (140,438.0 to 263,069.8)	31,400,000 (22,200,000 to 41,400,000)	198,744.9 (140,323.6 to 261,632.1)	-5.5 (-7.0 to -4.1)	-1.8 (-3.3 to -0.4)
	5 to 9	65,600,000 (44,600,000 to 91,000,000)	183,110.0 (124,438.8 to 253,957.1)	49,200,000 (33,600,000 to 68,200,000)	175,414.8 (119,766.4 to 243,209.3)	49,200,000 (33,500,000 to 68,000,000)	174,735.9 (118,874.6 to 241,365.8)	49,100,000 (33,400,000 to 68,100,000)	174,334.0 (118,708.5 to 242,034.9)	-4.2 (-5.6 to -2.8)	-0.6 (-2.1 to 0.7)
	10 to 14	56,100,000 (39,100,000 to 77,500,000)	164,017.8 (114,395.8 to 226,648.0)	40,400,000 (28,100,000 to 55,600,000)	158,179.7 (110,089.9 to 217,840.6)	41,600,000 (29,100,000 to 57,300,000)	158,140.1 (110,718.0 to 218,131.3)	42,700,000 (29,800,000 to 58,600,000)	158,212.2 (110,447.3 to 217,238.3)	-3.6 (-5.0 to -2.1)	0.0 (-1.4 to 1.6)
	15 to 19	51,600,000 (36,000,000 to 69,900,000)	160,458.4 (111,912.1 to 217,199.2)	35,300,000 (24,500,000 to 47,500,000)	153,934.2 (107,131.8 to 207,177.6)	35,700,000 (24,700,000 to 48,300,000)	154,219.0 (106,849.9 to 208,708.0)	36,300,000 (25,200,000 to 48,900,000)	154,463.1 (107,291.5 to 207,992.9)	-4.1 (-5.5 to -2.3)	0.3 (-1.1 to 1.8)
	20 to 24	46,500,000 (33,300,000 to 63,500,000)	155,820.9 (111,617.3 to 212,581.5)	35,200,000 (25,100,000 to 48,100,000)	148,113.4 (105,634.5 to 202,258.8)	34,300,000 (24,600,000 to 46,900,000)	148,108.2 (105,923.3 to 202,294.7)	33,800,000 (24,300,000 to 45,900,000)	148,388.7 (106,668.5 to 201,818.0)	-4.9 (-6.5 to -3.4)	0.2 (-1.2 to 1.5)
	25 to 29	50,200,000 (36,600,000 to 68,200,000)	153,018.5 (111,579.9 to 207,772.9)	42,200,000 (30,600,000 to 57,200,000)	145,581.9 (105,734.4 to 197,556.7)	39,800,000 (29,100,000 to 54,200,000)	144,577.9 (105,535.8 to 196,716.1)	37,800,000 (27,400,000 to 51,600,000)	143,997.9 (104,391.4 to 196,703.8)	-4.9 (-6.4 to -3.5)	-1.1 (-2.7 to 0.3)
	30 to 34	52,000,000 (36,800,000 to 72,200,000)	150,932.6 (106,700.9 to 209,704.4)	49,800,000 (35,000,000 to 68,800,000)	146,185.5 (102,574.5 to 201,847.7)	48,900,000 (34,300,000 to 68,300,000)	145,556.7 (102,032.2 to 203,310.8)	47,400,000 (33,400,000 to 66,000,000)	144,905.6 (102,040.0 to 201,600.1)	-3.1 (-4.5 to -1.7)	-0.9 (-2.3 to 0.8)
	35 to 39	46,800,000 (32,400,000 to 62,800,000)	147,460.8 (102,082.0 to 197,953.8)	46,400,000 (32,100,000 to 62,300,000)	143,613.5 (99,274.8 to 192,851.7)	47,100,000 (32,700,000 to 63,300,000)	143,475.1 (99,703.3 to 192,876.8)	47,700,000 (33,000,000 to 64,200,000)	143,310.7 (99,130.3 to 192,760.8)	-2.6 (-4.0 to -1.0)	-0.2 (-1.8 to 1.3)
	40 to 44	35,400,000 (24,900,000 to 49,800,000)	142,081.8 (99,954.1 to 199,772.9)	41,700,000 (29,300,000 to 58,200,000)	137,825.3 (96,875.6 to 192,721.9)	41,800,000 (29,200,000 to 58,400,000)	137,330.0 (95,878.7 to 191,819.2)	42,000,000 (29,400,000 to 58,300,000)	137,296.1 (96,167.8 to 190,593.2)	-3.0 (-4.3 to -1.4)	-0.4 (-2.0 to 1.2)
	45 to 49	26,800,000 (18,500,000 to 37,400,000)	135,634.8 (93,547.6 to 189,147.1)	36,700,000 (25,300,000 to 51,300,000)	132,779.0 (91,697.0 to 185,711.9)	37,100,000 (25,600,000 to 52,100,000)	132,290.7 (91,056.4 to 185,667.8)	37,700,000 (26,000,000 to 52,500,000)	132,206.2 (91,300.1 to 184,347.9)	-2.1 (-3.6 to -0.6)	-0.4 (-2.0 to 1.2)
	50 to 54	35,000,000 (24,500,000 to 49,200,000)	135,575.4 (94,941.3 to 190,466.0)	32,700,000 (22,900,000 to 46,100,000)	129,007.0 (90,132.5 to 181,750.7)	32,800,000 (22,900,000 to 46,000,000)	128,800.2 (89,973.6 to 180,823.6)	33,100,000 (23,100,000 to 46,800,000)	128,819.7 (90,057.7 to 182,082.4)	-4.8 (-6.4 to -3.1)	-0.1 (-1.6 to 1.6)
	55 to 59	27,500,000 (19,600,000 to 38,000,000)	128,691.9 (91,601.4 to 177,580.7)	34,500,000 (24,600,000 to 47,500,000)	126,854.4 (90,284.7 to 174,381.5)	33,400,000 (23,800,000 to 46,100,000)	126,492.9 (90,067.9 to 174,496.6)	32,100,000 (22,900,000 to 44,300,000)	125,884.3 (89,908.9 to 173,794.4)	-1.4 (-2.8 to 0.2)	-0.8 (-2.3 to 0.6)
	60 to 64	27,400,000 (19,400,000 to 36,900,000)	124,413.3 (88,184.1 to 167,475.5)	31,700,000 (22,500,000 to 42,800,000)	121,639.8 (86,449.8 to 164,435.0)	32,100,000 (22,800,000 to 43,500,000)	122,030.5 (86,678.5 to 165,312.1)	32,100,000 (22,800,000 to 43,100,000)	121,730.9 (86,633.5 to 163,612.0)	-2.2 (-3.9 to -0.3)	0.1 (-1.6 to 1.6)
	65 to 69	16,800,000 (11,700,000 to 22,900,000)	114,358.9 (79,452.6 to 155,868.9)	24,200,000 (16,900,000 to 32,800,000)	113,203.3 (78,967.6 to 153,244.4)	24,700,000 (17,100,000 to 33,500,000)	112,993.3 (78,125.2 to 153,593.5)	25,100,000 (17,400,000 to 33,900,000)	112,870.8 (78,329.5 to 152,585.1)	-1.0 (-2.7 to 0.8)	-0.3 (-1.8 to 1.4)
	70 to 74	9,450,000 (6,600,000 to 12,900,000)	105,925.1 (74,059.7 to 144,336.4)	14,500,000 (10,200,000 to 19,800,000)	103,311.8 (72,648.9 to 141,035.4)	16,100,000 (11,300,000 to 22,000,000)	103,756.1 (72,731.5 to 141,568.5)	17,300,000 (12,200,000 to 23,500,000)	103,881.2 (73,531.8 to 141,486.1)	-2.5 (-4.4 to -0.6)	0.6 (-1.2 to 2.2)
	75 to 79	8,670,000 (6,090,000 to 11,900,000)	99,993.5 (70,253.0 to 137,456.7)	9,470,000 (6,620,000 to 13,100,000)	96,382.9 (67,413.5 to 133,326.4)	8,590,000 (6,070,000 to 11,800,000)	95,139.2 (67,213.7 to 130,660.1)	8,240,000 (5,830,000 to 11,400,000)	94,725.8 (67,060.7 to 130,540.0)	-3.6 (-5.9 to -1.1)	-1.7 (-3.7 to 0.1)
	80 to 84	4,650,000 (3,220,000 to 6,530,000)	92,499.8 (64,099.8 to 130,029.8)	7,640,000 (5,180,000 to 10,800,000)	92,231.3 (62,598.3 to 130,392.3)	7,810,000 (5,340,000 to 11,000,000)	92,102.5 (62,940.8 to 129,972.1)	7,660,000 (5,220,000 to 10,700,000)	92,268.1 (62,886.0 to 129,256.4)	-0.3 (-2.5 to 2.1)	0.0 (-2.0 to 2.2)
	85 to 89	1,780,000 (1,250,000 to 2,450,000)	85,665.4 (60,008.9 to 118,053.4)	3,360,000 (2,340,000 to 4,620,000)	85,020.8 (59,271.5 to 116,838.5)	3,320,000 (2,310,000 to 4,580,000)	84,656.1 (58,861.0 to 116,770.7)	3,350,000 (2,350,000 to 4,630,000)	85,141.8 (59,776.4 to 117,657.5)	-0.8 (-2.9 to 1.5)	0.1 (-1.7 to 1.9)
	90 to 94	419,000 (292,000 to 570,000)	83,452.1 (58,036.3 to 113,393.0)	1,340,000 (926,000 to 1,840,000)	84,345.6 (58,341.1 to 115,712.6)	1,380,000 (964,000 to 1,880,000)	83,983.3 (58,845.5 to 114,866.5)	1,390,000 (964,000 to 1,900,000)	84,017.6 (58,251.2 to 114,841.3)	1.1 (-1.2 to 3.3)	-0.4 (-2.4 to 1.7)
	95 plus	88,500 (56,000 to 128,000)	83,930.1 (53,033.4 to 121,486.0)	274,000 (174,000 to 403,000)	82,268.9 (52,372.4 to 121,101.5)	303,000 (193,000 to 447,000)	82,248.9 (52,562.5 to 121,583.3)	329,000 (210,000 to 480,000)	82,755.8 (52,966.2 to 121,017.2)	-2.0 (-4.6 to 1.1)	0.6 (-1.7 to 2.6)
Central Asia	All Ages	75,200,000 (65,900,000 to 86,400,000)	108,485.1 (95,128.5 to 124,604.0)	95,200,000 (84,300,000 to 109,000,000)	102,092.5 (90,385.4 to 117,119.8)	96,400,000 (85,200,000 to 110,000,000)	101,943.9 (90,108.4 to 116,318.3)	97,400,000 (86,200,000 to 112,000,000)	101,609.8 (89,920.2 to 116,468.6)	-5.9 (-8.8 to -3.0)	-0.5 (-2.1 to 1.3)
	Early Neonatal	58,100 (45,200 to 72,200)	155,386.5 (120,763.3 to 193,179.5)	59,800 (46,600 to 74,400)	151,978.9 (118,312.9 to 189,145.4)	60,000 (46,800 to 75,700)	152,817.8 (119,206.3 to 192,803.3)	59,400 (45,700 to 74,700)	152,596.4 (117,555.1 to 191,921.3)	-2.2 (-6.7 to 3.0)	0.4 (-4.9 to 6.1)
	Late Neonatal	171,000 (135,000 to 210,000)	153,884.0 (121,415.7 to 189,434.5)	177,000 (140,000 to 217,000)	150,560.3 (119,327.0 to 185,257.5)	177,000 (140,000 to 220,000)	151,390.6 (119,472.3 to 188,093.2)	176,000 (137,000 to 217,000)	151,157.0 (117,852.6 to 186,799.5)	-2.2 (-6.5 to 2.7)	0.4 (-4.5 to 5.7)
	1-5 months	1,260,000 (1,000,000 to 1,550,000)	154,248.6 (122,716.0 to 190,305.7)	1,300,000 (1,040,000 to 1,610,000)	150,949.7 (120,367.5 to 187,241.7)	1,310,000 (1,050,000 to 1,610,000)	151,837.6 (121,502.0 to 186,777.2)	1,300,000 (1,030,000 to 1,600,000)	151,494.5 (120,235.9 to 186,266.5)	-2.1 (-6.7 to 1.8)	0.4 (-3.9 to 5.7)
	6-11 months	1,480,000 (1,150,000 to 1,920,000)	155,441.8 (120,726.8 to 201,889.5)	1,530,000 (1,170,000 to 1,960,000)	151,633.5 (115,843.9 to 194,109.4)	1,550,000 (1,190,000 to 2,000,000)	152,750.3 (117,162.8 to 197,291.9)	1,540,000 (1,180,000 to 1,990,000)	152,360.7 (117,211.2 to 197,417.5)	-2.4 (-7.0 to 2.2)	0.5 (-4.3 to 5.9)
	12 to 23 months	2,980,000 (2,230,000 to 3,930,000)	155,384.8 (115,907.4 to 204,755.2)	3,000,000 (2,240,000 to 3,960,000)	150,147.1 (112,224.9 to 198,107.4)	3,040,000 (2,260,000 to 4,000,000)	151,087.1 (112,112.7 to 198,691.0)	3,040,000 (2,270,000 to 3,950,000)	150,906.3 (112,568.3 to 195,971.4)	-3.4 (-7.9 to 1.7)	0.5 (-3.8 to 5.5)
	2 to 4	7,610,000 (5,290,000 to 10,000,000)	133,715.2 (93,031.7 to 176,066.0)	7,560,000 (5,290,000 to 9,960,000)	128,681.5 (90,052.7 to 169,578.7)	7,630,000 (5,300,000 to 9,980,000)	128,869.6 (89,625.5 to 168,586.3)	7,670,000 (5,360,000 to 10,100,000)	128,655.5 (89,915.0 to 169,966.9)	-3.8 (-8.5 to 0.0)	0.0 (-4.2 to 3.7)
	5 to 9	9,650,000 (6,560,000 to 13,300,000)	117,190.3 (79,663.5 to 161,277.7)	10,300,000 (7,010,000 to 14,300,000)	113,782.8 (77,493.7 to 157,832.9)	10,500,000 (7,150,000 to 14,400,000)	113,756.8 (77,291.1 to 155,385.5)	10,700,000 (7,320,000 to 14,800,000)	113,621.3 (77,659.4 to 157,261.5)	-2.9 (-6.7 to 0.7)	-0.1 (-3.9 to 3.3)
	10 to 14	8,040,000 (5,620,000 to 11,100,000)	111,190.1 (77,638.6 to 153,775.8)	8,310,000 (5,830,000 to 11,600,000)	108,274.3 (75,996.5 to 151,256.8)	8,610,000 (6,080,000 to 11,900,000)	108,220.2 (76,350.0 to 149,995.7)	8,920,000 (6,250,000 to 12,300,000)	108,137.0 (75,775.4 to 149,678.5)	-2.6 (-6.1 to 1.4)	-0.1 (-3.9 to 3.6)
	15 to 19	7,270,000 (5,020,000 to 9,900,000)	110,277.7 (76,181.7 to 150,313.7)	7,240,000 (5,010,000 to 9,830,000)	106,654.1 (73,782.4 to 144,784.5)	7,300,000 (5,010,000 to 9,870,000)	106,772.9 (73,363.6 to 144,400.5)	7,420,000 (5,090,000 to 10,000,000)	106,830.6 (73,252.2 to 144,615.7)	-3.3 (-7.2 to 0.6)	0.2 (-3.5 to 3.8)
	20 to 24	6,490,000 (4,540,000 to 8,950,000)	107,976.5 (75,585.3 to 148,834.6)	7,620,000 (5,340,000 to 10,400,000)	104,189.1 (73,089.8 to 142,327.5)	7,400,000 (5,230,000 to 10,200,000)	104,150.2 (73,637.4 to 143,016.4)	7,190,000 (5,110,000 to 9,830,000)	103,824.8 (73,742.2 to 141,902.1)	-3.5 (-6.9 to 0.4)	-0.3 (-3.8 to 3.2)
	25 to 29	6,610,000 (4,720,000 to 9,110,000)	105,370.9 (75,193.3 to 145,150.7)	8,450,000 (6,060,000 to 11,700,000)	101,869.9 (73,061.5 to 141,102.1)	8,270,000 (5,930,000 to 11,500,000)	101,658.7 (72,873.3 to 140,982.4)	8,020,000 (5,750,000 to 11,100,000)	101,247.9 (72,566.6 to 140,609.3)	-3.3 (-6.5 to 0.5)	-0.6 (-4.3 to 2.7)
	30 to 34	5,570,000 (3,970,000 to 7,820,000)	103,811.9 (73,905.8 to 145,738.9)	8,130,000 (5,740,000 to 11,400,000)	100,172.6 (70,775.7 to 140,481.0)	8,260,000 (5,800,000 to 11,500,000)	99,862.7 (70,177.4 to 139,512.2)	8,320,000 (5,800,000 to 11,600,000)	99,624.6 (69,387.1 to 139,258.7)	-3.5 (-7.4 to 0.0)	-0.5 (-4.0 to 3.5)
	35 to 39	4,300,000 (2,970,000 to 5,780,000)	102,123.3 (70,535.7 to 137,210.9)	6,600,000 (4,530,000 to 8,890,000)	98,572.4 (67,665.8 to 132,776.1)	6,820,000 (4,650,000 to 9,210,000)	98,100.5 (66,886.4 to 132,544.8)	7,070,000 (4,910,000 to 9,510,000)	97,815.9 (67,836.3 to 131,544.6)	-3.5 (-7.7 to 0.9)	-0.8 (-4.6 to 3.1)
	40 to 44	2,560,000 (1,780,000 to 3,620,000)	98,656.5 (68,676.6 to 139,272.2)	5,440,000 (3,840,000 to 7,600,000)	94,131.9 (66,518.0 to 131,431.2)	5,530,000 (3,840,000 to 7,680,000)	93,664.0 (65,027.7 to 130,064.7)	5,630,000 (3,960,000 to 7,850,000)	93,316.0 (65,662.9 to 130,227.5)	-4.6 (-8.4 to -0.8)	-0.9 (-4.2 to 2.6)
	45 to 49	2,110,000 (1,470,000 to 2,960,000)	92,028.3 (64,227.9 to 128,734.0)	4,620,000 (3,180,000 to 6,470,000)	89,126.3 (61,304.2 to 124,937.4)	4,680,000 (3,240,000 to 6,540,000)	89,043.9 (61,610.6 to 124,351.2)	4,730,000 (3,260,000 to 6,660,000)	88,585.4 (60,982.0 to 124,573.0)	-3.2 (-6.8 to 0.3)	-0.6 (-4.4 to 3.9)
	50 to 54	2,700,000 (1,880,000 to 3,810,000)	90,836.7 (63,285.6 to 128,000.8)	4,170,000 (2,880,000 to 5,880,000)	86,628.6 (59,892.1 to 122,288.8)	4,170,000 (2,890,000 to 5,860,000)	86,739.1 (60,067.2 to 121,881.3)	4,170,000 (2,880,000 to 5,960,000)	86,428.8 (59,640.8 to 123,584.4)	-4.6 (-8.3 to -1.3)	-0.2 (-3.9 to 4.1)
	55 to 59	2,020,000 (1,440,000 to 2,790,000)	87,428.8 (61,997.3 to 120,548.4)	3,940,000 (2,800,000 to 5,430,000)	85,174.0 (60,530.1 to 117,522.1)	3,970,000 (2,800,000 to 5,470,000)	85,078.0 (59,985.9 to 117,142.3)	3,940,000 (2,790,000 to 5,420,000)	84,725.9 (60,011.8 to 116,509.8)	-2.6 (-6.4 to 1.2)	-0.5 (-4.1 to 3.3)
	60 to 64	1,870,000 (1,290,000 to 2,560,000)	85,200.1 (58,977.5 to 116,843.4)	2,880,000 (2,000,000 to 3,910,000)	82,696.7 (57,376.2 to 112,178.6)	3,040,000 (2,110,000 to 4,190,000)	82,690.4 (57,378.9 to 113,779.5)	3,190,000 (2,190,000 to 4,360,000)	82,269.3 (56,397.3 to 112,523.8)	-2.9 (-6.9 to 0.6)	-0.5 (-3.9 to 3.5)
	65 to 69	970,000 (675,000 to 1,350,000)	78,231.1 (54,450.9 to 108,736.0)	1,790,000 (1,250,000 to 2,520,000)	77,520.6 (54,002.4 to 108,959.1)	1,930,000 (1,340,000 to 2,690,000)	77,245.5 (53,498.4 to 107,484.1)	2,020,000 (1,420,000 to 2,810,000)	76,988.5 (54,266.2 to 107,118.1)	-0.9 (-5.0 to 2.5)	-0.7 (-4.8 to 3.0)
	70 to 74	562,000 (388,000 to 765,000)	70,721.7 (48,819.3 to 96,324.3)	837,000 (584,000 to 1,140,000)	70,598.0 (49,239.3 to 96,007.9)	919,000 (634,000 to 1,250,000)	70,945.2 (48,970.6 to 96,317.1)	1,030,000 (713,000 to 1,400,000)	70,660.7 (48,826.2 to 95,637.7)	-0.2 (-4.1 to 3.8)	0.1 (-3.6 to 3.9)
	75 to 79	456,000 (318,000 to 626,000)	65,669.3 (45,799.0 to 90,301.9)	605,000 (416,000 to 827,000)	65,145.3 (44,852.0 to 89,138.2)	543,000 (376,000 to 746,000)	64,694.2 (44,822.5 to 88,818.3)	500,000 (343,000 to 692,000)	64,371.4 (44,129.1 to 89,104.2)	-0.8 (-5.3 to 3.4)	-1.2 (-5.0 to 2.8)
	80 to 84	270,000 (182,000 to 381,000)	60,217.0 (40,605.3 to 85,057.6)	427,000 (287,000 to 607,000)	61,092.4 (41,045.3 to 86,864.7)	441,000 (298,000 to 625,000)	61,138.4 (41,334.1 to 86,544.5)	439,000 (295,000 to 617,000)	61,113.1 (41,030.9 to 85,908.9)	1.5 (-2.2 to 5.3)	0.0 (-4.3 to 4.7)
	85 to 89	133,000 (91,600 to 183,000)	55,918.8 (38,531.0 to 76,815.3)	166,000 (114,000 to 233,000)	56,590.4 (38,776.6 to 79,227.1)	165,000 (113,000 to 230,000)	56,309.8 (38,330.8 to 78,117.2)	168,000 (114,000 to 233,000)	56,502.3 (38,433.6 to 78,650.0)	1.2 (-3.0 to 5.4)	-0.2 (-3.6 to 4.1)
	90 to 94	36,300 (24,500 to 50,600)	56,751.4 (38,277.1 to 79,109.2)	65,500 (44,100 to 91,900)	56,566.6 (38,052.0 to 79,372.4)	66,400 (45,200 to 93,300)	56,488.2 (38,485.2 to 79,388.4)	65,700 (44,300 to 91,800)	56,376.2 (37,982.0 to 78,785.3)	-0.3 (-5.6 to 4.0)	-0.3 (-4.3 to 4.3)
	95 plus	9,210 (5,880 to 13,700)	60,192.2 (38,439.1 to 89,660.5)	15,600 (9,830 to 23,500)	56,118.5 (35,353.6 to 84,481.5)	16,500 (10,300 to 25,000)	56,141.0 (34,894.2 to 84,721.3)	16,800 (10,500 to 25,400)	56,511.1 (35,249.4 to 85,302.2)	-6.8 (-13.3 to -0.6)	0.7 (-5.4 to 7.9)
Central Europe	All Ages	165,000,000 (146,000,000 to 187,000,000)	131,919.4 (116,846.2 to 149,438.1)	144,000,000 (127,000,000 to 161,000,000)	123,387.2 (109,290.9 to 138,541.3)	143,000,000 (127,000,000 to 161,000,000)	123,140.8 (109,490.6 to 138,495.1)	142,000,000 (126,000,000 to 159,000,000)	122,988.8 (109,389.6 to 138,065.9)	-6.5 (-9.8 to -3.1)	-0.3 (-1.4 to 0.6)
	Early Neonatal	67,900 (52,300 to 84,900)	207,666.0 (159,851.0 to 259,483.4)	43,600 (33,400 to 54,300)	206,346.5 (157,919.9 to 256,790.5)	42,300 (32,600 to 52,900)	206,158.2 (158,680.7 to 257,708.7)	41,000 (31,700 to 51,000)	205,534.1 (158,950.3 to 255,644.6)	-0.6 (-3.3 to 2.1)	-0.4 (-3.4 to 2.2)
	Late Neonatal	200,000 (157,000 to 247,000)	204,994.0 (161,113.7 to 253,210.6)	129,000 (101,000 to 159,000)	203,705.0 (158,636.4 to 250,007.6)	125,000 (97,800 to 155,000)	203,498.0 (158,892.3 to 251,689.5)	121,000 (95,300 to 149,000)	202,892.6 (159,372.0 to 249,898.5)	-0.6 (-3.3 to 2.0)	-0.4 (-3.3 to 2.1)
	1-5 months	1,490,000 (1,190,000 to 1,830,000)	205,321.1 (164,405.3 to 251,625.5)	961,000 (767,000 to 1,190,000)	204,006.0 (162,988.9 to 251,707.1)	932,000 (745,000 to 1,140,000)	203,646.5 (162,870.1 to 249,516.5)	903,000 (719,000 to 1,110,000)	203,071.4 (161,886.0 to 249,973.6)	-0.6 (-3.1 to 1.8)	-0.5 (-3.1 to 2.0)
	6-11 months	1,790,000 (1,350,000 to 2,300,000)	206,952.8 (156,636.3 to 266,737.0)	1,150,000 (871,000 to 1,490,000)	205,722.6 (155,642.7 to 266,880.3)	1,120,000 (845,000 to 1,450,000)	205,139.7 (154,999.0 to 265,489.5)	1,080,000 (823,000 to 1,410,000)	204,689.5 (155,472.3 to 267,074.1)	-0.6 (-3.1 to 1.9)	-0.5 (-3.4 to 2.2)
	12 to 23 months	3,750,000 (2,810,000 to 4,990,000)	210,231.4 (157,234.5 to 279,322.7)	2,400,000 (1,770,000 to 3,160,000)	209,317.5 (154,386.9 to 275,618.9)	2,340,000 (1,730,000 to 3,100,000)	208,539.8 (154,816.9 to 277,169.4)	2,270,000 (1,680,000 to 3,000,000)	208,273.9 (153,915.3 to 275,012.3)	-0.4 (-2.9 to 1.9)	-0.5 (-3.4 to 2.0)
	2 to 4	10,800,000 (7,650,000 to 14,200,000)	192,148.4 (135,916.3 to 253,174.5)	6,660,000 (4,710,000 to 8,740,000)	191,167.8 (135,296.2 to 251,022.3)	6,620,000 (4,680,000 to 8,700,000)	190,423.1 (134,676.1 to 250,087.8)	6,570,000 (4,650,000 to 8,650,000)	190,779.7 (135,049.7 to 251,380.7)	-0.5 (-2.8 to 1.9)	-0.2 (-2.5 to 2.1)
	5 to 9	16,200,000 (11,000,000 to 22,400,000)	164,621.7 (111,798.5 to 227,715.0)	9,770,000 (6,580,000 to 13,500,000)	163,335.2 (109,989.5 to 225,786.3)	9,570,000 (6,470,000 to 13,100,000)	162,737.9 (109,958.5 to 222,235.8)	9,510,000 (6,400,000 to 13,100,000)	163,076.6 (109,783.4 to 223,884.7)	-0.8 (-3.0 to 1.5)	-0.2 (-2.5 to 1.7)
	10 to 14	15,500,000 (10,700,000 to 21,200,000)	147,500.6 (101,978.5 to 201,962.2)	9,120,000 (6,350,000 to 12,600,000)	146,826.2 (102,196.6 to 202,391.2)	9,220,000 (6,400,000 to 12,700,000)	146,744.5 (101,875.6 to 201,950.8)	9,240,000 (6,490,000 to 12,700,000)	146,934.5 (103,280.6 to 201,497.4)	-0.5 (-2.5 to 2.1)	0.1 (-2.3 to 2.4)
	15 to 19	14,100,000 (9,800,000 to 19,000,000)	143,828.3 (100,116.6 to 194,130.3)	8,390,000 (5,780,000 to 11,300,000)	143,231.8 (98,612.9 to 192,758.2)	8,360,000 (5,790,000 to 11,200,000)	143,250.1 (99,321.8 to 192,614.8)	8,410,000 (5,810,000 to 11,300,000)	143,592.4 (99,283.7 to 192,727.5)	-0.4 (-2.6 to 1.9)	0.3 (-1.9 to 2.8)
	20 to 24	12,400,000 (8,690,000 to 16,900,000)	138,775.4 (97,467.4 to 189,878.2)	8,700,000 (6,100,000 to 11,900,000)	138,702.4 (97,304.4 to 190,326.5)	8,480,000 (5,990,000 to 11,600,000)	138,619.1 (97,847.4 to 189,374.6)	8,330,000 (5,870,000 to 11,400,000)	139,030.9 (97,928.4 to 190,992.7)	-0.1 (-2.4 to 2.1)	0.2 (-1.7 to 2.1)
	25 to 29	11,400,000 (8,270,000 to 15,700,000)	133,735.4 (96,964.3 to 184,699.3)	9,740,000 (7,030,000 to 13,400,000)	133,785.8 (96,599.6 to 184,001.7)	9,390,000 (6,790,000 to 12,900,000)	133,914.9 (96,902.3 to 184,566.4)	9,050,000 (6,610,000 to 12,500,000)	133,936.7 (97,796.0 to 185,517.5)	0.0 (-1.7 to 1.9)	0.1 (-1.8 to 2.1)
	30 to 34	12,800,000 (8,840,000 to 18,200,000)	130,499.6 (90,274.6 to 185,385.0)	10,800,000 (7,530,000 to 15,200,000)	130,452.4 (91,254.6 to 184,005.7)	10,600,000 (7,360,000 to 15,000,000)	130,630.7 (91,042.4 to 185,050.1)	10,300,000 (7,210,000 to 14,600,000)	130,683.3 (91,356.0 to 185,019.9)	0.0 (-2.1 to 2.0)	0.2 (-2.0 to 2.2)
	35 to 39	12,500,000 (8,600,000 to 16,900,000)	127,078.0 (87,456.6 to 171,551.8)	11,100,000 (7,640,000 to 15,000,000)	126,983.9 (87,695.2 to 171,930.6)	10,900,000 (7,490,000 to 14,800,000)	127,055.3 (86,939.3 to 171,457.9)	10,900,000 (7,440,000 to 14,700,000)	127,373.7 (87,334.8 to 172,230.4)	-0.1 (-2.2 to 2.0)	0.3 (-1.8 to 2.2)
	40 to 44	10,400,000 (7,310,000 to 14,500,000)	121,733.2 (85,911.2 to 170,244.7)	11,100,000 (7,880,000 to 15,600,000)	121,594.5 (85,906.9 to 170,002.8)	11,100,000 (7,810,000 to 15,500,000)	121,328.3 (85,731.2 to 170,266.9)	10,900,000 (7,730,000 to 15,300,000)	121,562.8 (85,926.3 to 169,484.7)	-0.1 (-2.3 to 2.4)	0.0 (-2.2 to 2.4)
	45 to 49	7,850,000 (5,440,000 to 10,900,000)	116,382.8 (80,707.5 to 162,183.6)	9,650,000 (6,820,000 to 13,500,000)	116,645.1 (82,354.1 to 162,828.2)	9,850,000 (6,890,000 to 13,700,000)	116,341.0 (81,381.1 to 162,262.1)	10,100,000 (7,110,000 to 14,200,000)	116,474.0 (81,971.2 to 163,250.2)	0.2 (-2.0 to 3.0)	-0.1 (-2.8 to 2.3)
	50 to 54	7,940,000 (5,530,000 to 11,200,000)	113,518.7 (79,061.3 to 160,526.2)	8,610,000 (6,000,000 to 12,200,000)	113,389.3 (78,997.6 to 161,037.4)	8,760,000 (6,080,000 to 12,400,000)	113,456.6 (78,737.9 to 160,292.2)	8,890,000 (6,200,000 to 12,600,000)	113,356.4 (79,031.2 to 160,883.0)	-0.1 (-2.5 to 2.2)	0.0 (-2.5 to 2.3)
	55 to 59	7,610,000 (5,350,000 to 10,500,000)	109,540.3 (77,031.0 to 151,250.4)	8,080,000 (5,740,000 to 11,200,000)	109,429.9 (77,632.6 to 151,017.3)	7,950,000 (5,630,000 to 11,000,000)	109,974.6 (77,914.9 to 151,824.8)	7,780,000 (5,520,000 to 10,800,000)	109,601.3 (77,794.1 to 151,820.4)	-0.1 (-2.8 to 2.5)	0.2 (-2.0 to 2.5)
	60 to 64	6,720,000 (4,720,000 to 9,100,000)	104,363.5 (73,271.7 to 141,333.5)	8,410,000 (5,880,000 to 11,400,000)	104,314.6 (72,937.8 to 141,261.8)	8,240,000 (5,790,000 to 11,200,000)	104,905.9 (73,721.8 to 142,374.8)	7,940,000 (5,550,000 to 10,700,000)	104,455.9 (72,986.3 to 141,069.4)	0.0 (-2.7 to 2.7)	0.1 (-2.4 to 2.5)
	65 to 69	5,080,000 (3,520,000 to 7,040,000)	96,996.0 (67,250.1 to 134,276.4)	7,100,000 (4,910,000 to 9,760,000)	97,040.1 (67,039.3 to 133,312.3)	7,210,000 (4,990,000 to 9,990,000)	96,996.5 (67,213.6 to 134,470.8)	7,240,000 (5,000,000 to 9,980,000)	96,789.0 (66,777.8 to 133,468.1)	0.0 (-2.2 to 2.3)	-0.3 (-2.9 to 1.9)
	70 to 74	2,470,000 (1,700,000 to 3,370,000)	88,808.2 (61,137.4 to 121,199.0)	4,780,000 (3,300,000 to 6,510,000)	88,541.6 (61,026.6 to 120,489.7)	5,050,000 (3,480,000 to 6,900,000)	88,292.6 (60,772.2 to 120,508.5)	5,260,000 (3,630,000 to 7,190,000)	88,283.6 (60,957.6 to 120,709.5)	-0.3 (-2.7 to 2.2)	-0.3 (-2.6 to 1.8)
	75 to 79	2,200,000 (1,550,000 to 3,010,000)	82,996.0 (58,244.0 to 113,355.3)	3,130,000 (2,180,000 to 4,290,000)	82,484.1 (57,295.9 to 113,047.0)	3,110,000 (2,160,000 to 4,270,000)	82,373.6 (57,308.5 to 113,383.2)	3,120,000 (2,200,000 to 4,280,000)	82,177.5 (57,932.5 to 112,573.6)	-0.6 (-3.2 to 2.0)	-0.4 (-2.7 to 2.0)
	80 to 84	1,270,000 (855,000 to 1,800,000)	77,618.0 (52,466.8 to 110,646.5)	2,150,000 (1,440,000 to 3,030,000)	77,035.4 (51,488.4 to 108,852.6)	2,160,000 (1,460,000 to 3,050,000)	77,274.8 (51,955.5 to 108,962.1)	2,130,000 (1,410,000 to 3,010,000)	76,943.4 (51,051.5 to 108,893.1)	-0.8 (-3.1 to 1.5)	-0.1 (-2.3 to 2.5)
	85 to 89	471,000 (318,000 to 656,000)	72,546.7 (48,990.0 to 101,032.1)	1,120,000 (766,000 to 1,560,000)	72,165.8 (49,206.9 to 100,460.6)	1,130,000 (773,000 to 1,570,000)	72,447.4 (49,448.9 to 100,368.7)	1,120,000 (767,000 to 1,570,000)	72,289.1 (49,414.2 to 101,303.8)	-0.5 (-3.1 to 1.6)	0.2 (-2.2 to 2.9)
	90 to 94	108,000 (73,400 to 151,000)	71,321.3 (48,287.7 to 99,558.6)	400,000 (271,000 to 556,000)	71,114.3 (48,150.0 to 98,744.7)	416,000 (283,000 to 576,000)	71,034.2 (48,357.1 to 98,462.2)	428,000 (290,000 to 599,000)	71,010.0 (48,125.3 to 99,289.2)	-0.3 (-3.1 to 2.7)	-0.1 (-3.4 to 2.6)
	95 plus	21,400 (13,800 to 31,700)	72,228.9 (46,561.3 to 106,624.3)	105,000 (67,300 to 156,000)	71,858.9 (45,903.3 to 106,452.7)	113,000 (72,000 to 167,000)	71,396.9 (45,660.8 to 106,111.5)	118,000 (75,900 to 174,000)	71,503.3 (46,003.8 to 105,315.0)	-0.5 (-4.0 to 2.5)	-0.5 (-4.1 to 2.9)
Eastern Europe	All Ages	402,000,000 (357,000,000 to 455,000,000)	177,523.2 (157,537.0 to 201,018.0)	354,000,000 (317,000,000 to 398,000,000)	169,518.2 (151,543.0 to 190,409.4)	351,000,000 (314,000,000 to 395,000,000)	168,864.2 (150,946.2 to 189,809.8)	349,000,000 (312,000,000 to 391,000,000)	168,677.7 (151,122.5 to 189,277.9)	-4.5 (-6.8 to -1.7)	-0.5 (-1.6 to 0.7)
	Early Neonatal	166,000 (128,000 to 207,000)	291,503.7 (224,421.9 to 363,590.2)	108,000 (83,500 to 134,000)	289,865.3 (223,802.1 to 359,430.3)	103,000 (80,100 to 129,000)	289,941.0 (224,518.5 to 362,921.3)	99,500 (76,600 to 124,000)	291,203.6 (224,321.4 to 362,467.7)	-0.6 (-3.0 to 2.0)	0.5 (-1.7 to 2.9)
	Late Neonatal	487,000 (381,000 to 597,000)	286,311.8 (223,641.9 to 350,617.6)	319,000 (250,000 to 391,000)	284,770.4 (223,575.7 to 349,301.3)	305,000 (241,000 to 375,000)	284,817.9 (225,438.2 to 350,633.8)	293,000 (230,000 to 360,000)	286,060.2 (224,506.2 to 351,123.0)	-0.5 (-2.8 to 1.9)	0.5 (-1.5 to 2.7)
	1-5 months	3,670,000 (2,910,000 to 4,530,000)	287,264.2 (227,905.1 to 354,403.4)	2,400,000 (1,900,000 to 2,920,000)	285,959.0 (226,916.4 to 348,034.0)	2,280,000 (1,820,000 to 2,790,000)	285,846.4 (227,605.7 to 348,825.5)	2,200,000 (1,740,000 to 2,690,000)	287,257.9 (227,590.0 to 352,208.3)	-0.5 (-2.7 to 1.7)	0.5 (-1.2 to 2.4)
	6-11 months	4,510,000 (3,380,000 to 5,830,000)	290,437.4 (217,446.5 to 375,180.4)	2,920,000 (2,200,000 to 3,760,000)	289,571.8 (217,943.1 to 372,383.7)	2,770,000 (2,080,000 to 3,570,000)	289,323.2 (217,559.8 to 372,463.5)	2,660,000 (2,000,000 to 3,420,000)	290,842.0 (218,347.3 to 373,564.3)	-0.3 (-2.6 to 2.0)	0.4 (-1.5 to 2.5)
	12 to 23 months	9,770,000 (7,310,000 to 12,800,000)	295,229.9 (220,771.3 to 387,722.3)	6,260,000 (4,650,000 to 8,230,000)	294,616.0 (218,730.0 to 387,313.5)	5,880,000 (4,350,000 to 7,690,000)	294,247.6 (217,879.5 to 385,347.0)	5,620,000 (4,200,000 to 7,400,000)	295,915.5 (221,281.5 to 389,790.0)	-0.2 (-2.1 to 2.2)	0.4 (-1.6 to 2.5)
	2 to 4	29,100,000 (20,500,000 to 38,400,000)	267,758.3 (188,623.9 to 353,516.1)	19,400,000 (13,700,000 to 25,800,000)	267,584.0 (188,367.3 to 354,923.9)	18,200,000 (12,800,000 to 24,100,000)	266,815.1 (187,878.5 to 352,392.5)	17,200,000 (12,200,000 to 22,700,000)	268,247.9 (190,340.5 to 354,912.1)	-0.1 (-2.2 to 1.7)	0.2 (-1.4 to 2.2)
	5 to 9	39,700,000 (27,100,000 to 55,400,000)	223,976.2 (152,765.9 to 312,359.8)	29,100,000 (19,800,000 to 40,300,000)	223,738.8 (152,335.4 to 309,219.5)	29,100,000 (19,900,000 to 40,300,000)	223,428.3 (152,298.5 to 309,201.9)	28,800,000 (19,700,000 to 40,300,000)	223,849.4 (153,182.4 to 312,954.1)	-0.1 (-1.8 to 1.7)	0.0 (-1.8 to 1.7)
	10 to 14	32,600,000 (22,700,000 to 44,900,000)	197,724.9 (137,692.5 to 272,271.5)	22,900,000 (16,000,000 to 31,400,000)	197,186.4 (137,236.2 to 270,484.7)	23,700,000 (16,500,000 to 32,800,000)	197,079.8 (137,375.7 to 272,152.4)	24,500,000 (17,200,000 to 33,700,000)	197,123.9 (137,947.7 to 271,209.2)	-0.3 (-2.3 to 2.0)	0.0 (-2.1 to 2.1)
	15 to 19	30,300,000 (21,200,000 to 40,900,000)	191,656.3 (134,001.0 to 258,849.4)	19,600,000 (13,700,000 to 26,400,000)	191,360.7 (133,325.6 to 257,492.7)	20,000,000 (14,000,000 to 27,000,000)	191,294.0 (133,579.5 to 257,527.8)	20,500,000 (14,400,000 to 27,600,000)	191,292.6 (134,152.8 to 257,157.3)	-0.2 (-2.2 to 2.5)	0.0 (-1.9 to 2.1)
	20 to 24	27,700,000 (20,000,000 to 37,600,000)	185,247.5 (134,165.7 to 251,542.7)	18,900,000 (13,600,000 to 25,800,000)	185,328.1 (132,964.2 to 252,134.7)	18,500,000 (13,200,000 to 25,000,000)	185,298.3 (132,581.8 to 251,215.9)	18,300,000 (13,000,000 to 24,700,000)	185,465.9 (132,004.1 to 250,771.2)	0.0 (-2.0 to 2.4)	0.1 (-2.1 to 1.9)
	25 to 29	32,200,000 (23,600,000 to 43,800,000)	178,716.7 (130,954.2 to 242,647.4)	24,000,000 (17,500,000 to 32,300,000)	179,082.2 (130,701.9 to 241,012.7)	22,200,000 (16,200,000 to 30,100,000)	178,760.4 (130,777.0 to 242,878.2)	20,700,000 (15,100,000 to 28,300,000)	179,153.6 (130,149.4 to 244,686.1)	0.2 (-1.6 to 2.1)	0.0 (-2.1 to 2.1)
	30 to 34	33,600,000 (23,700,000 to 46,500,000)	174,414.4 (122,892.6 to 241,284.5)	31,000,000 (21,700,000 to 42,700,000)	174,562.4 (122,113.3 to 240,993.7)	30,100,000 (21,200,000 to 41,600,000)	174,438.8 (122,712.4 to 240,910.7)	28,800,000 (20,100,000 to 39,600,000)	174,649.2 (122,051.0 to 239,812.1)	0.1 (-2.1 to 2.1)	0.0 (-2.0 to 2.5)
	35 to 39	30,000,000 (21,000,000 to 40,200,000)	169,578.5 (118,724.1 to 227,064.4)	28,800,000 (20,000,000 to 38,700,000)	170,007.5 (118,316.5 to 228,633.5)	29,300,000 (20,300,000 to 39,200,000)	169,994.7 (117,710.4 to 227,710.7)	29,800,000 (20,600,000 to 40,000,000)	169,785.2 (117,462.1 to 227,622.4)	0.3 (-1.9 to 2.4)	-0.1 (-2.2 to 2.0)
	40 to 44	22,500,000 (15,800,000 to 31,600,000)	162,785.2 (114,408.3 to 228,524.0)	25,100,000 (17,500,000 to 35,200,000)	164,098.3 (114,584.8 to 230,386.4)	25,200,000 (17,600,000 to 35,600,000)	163,478.0 (114,354.3 to 230,912.8)	25,400,000 (17,800,000 to 35,600,000)	163,415.2 (114,358.4 to 228,812.9)	0.8 (-1.3 to 3.1)	-0.4 (-2.5 to 1.8)
	45 to 49	16,800,000 (11,700,000 to 23,500,000)	157,099.3 (109,440.9 to 219,571.2)	22,400,000 (15,500,000 to 31,300,000)	158,152.1 (109,078.3 to 220,901.5)	22,600,000 (15,700,000 to 31,700,000)	157,556.8 (109,287.7 to 221,074.2)	22,800,000 (15,900,000 to 31,900,000)	157,722.1 (109,529.9 to 220,060.8)	0.7 (-1.4 to 2.9)	-0.3 (-2.3 to 1.9)
	50 to 54	24,400,000 (17,200,000 to 34,200,000)	153,706.0 (108,574.1 to 215,662.2)	20,000,000 (14,000,000 to 28,300,000)	153,852.8 (107,916.1 to 218,365.3)	19,900,000 (14,000,000 to 27,800,000)	153,592.4 (108,238.7 to 215,329.4)	20,000,000 (14,100,000 to 28,400,000)	153,863.2 (108,585.4 to 218,063.8)	0.1 (-2.1 to 2.4)	0.0 (-2.2 to 2.3)
	55 to 59	17,900,000 (12,600,000 to 24,700,000)	147,536.2 (103,950.3 to 203,663.6)	22,500,000 (15,900,000 to 30,900,000)	147,985.3 (104,724.0 to 203,087.5)	21,500,000 (15,300,000 to 29,400,000)	148,059.7 (105,290.5 to 202,789.9)	20,400,000 (14,300,000 to 28,100,000)	148,208.3 (103,935.5 to 203,912.5)	0.3 (-1.6 to 2.4)	0.2 (-2.1 to 2.3)
	60 to 64	18,800,000 (13,400,000 to 25,200,000)	140,474.0 (99,781.3 to 188,163.8)	20,400,000 (14,400,000 to 27,300,000)	140,622.0 (99,277.0 to 188,184.4)	20,800,000 (14,600,000 to 27,900,000)	140,946.4 (99,168.3 to 188,923.4)	20,900,000 (14,800,000 to 28,100,000)	140,858.6 (99,629.5 to 188,898.8)	0.1 (-1.9 to 2.7)	0.2 (-2.0 to 2.4)
	65 to 69	10,800,000 (7,480,000 to 14,800,000)	130,848.1 (90,760.8 to 179,698.4)	15,300,000 (10,600,000 to 20,700,000)	130,298.1 (89,993.6 to 176,175.9)	15,500,000 (10,700,000 to 21,000,000)	130,496.6 (90,089.7 to 176,452.0)	15,800,000 (10,900,000 to 21,500,000)	130,591.3 (90,065.6 to 177,679.4)	-0.4 (-2.9 to 2.3)	0.2 (-2.3 to 3.0)
	70 to 74	6,410,000 (4,510,000 to 8,750,000)	120,081.5 (84,383.2 to 163,749.2)	8,860,000 (6,270,000 to 12,100,000)	119,284.3 (84,495.7 to 162,606.5)	10,200,000 (7,150,000 to 13,900,000)	119,130.1 (83,952.5 to 162,868.4)	11,000,000 (7,820,000 to 14,900,000)	119,262.8 (85,086.3 to 162,242.2)	-0.7 (-3.4 to 1.9)	0.0 (-2.2 to 2.5)
	75 to 79	6,010,000 (4,210,000 to 8,320,000)	112,938.6 (79,108.9 to 156,189.8)	5,730,000 (4,000,000 to 7,940,000)	112,440.8 (78,613.0 to 155,896.2)	4,940,000 (3,480,000 to 6,850,000)	111,817.7 (78,795.5 to 155,127.8)	4,620,000 (3,230,000 to 6,410,000)	112,017.3 (78,334.4 to 155,607.0)	-0.4 (-3.7 to 2.8)	-0.4 (-3.4 to 2.5)
	80 to 84	3,110,000 (2,120,000 to 4,370,000)	105,648.0 (72,093.5 to 148,493.8)	5,060,000 (3,450,000 to 7,140,000)	105,598.0 (71,834.8 to 148,840.0)	5,200,000 (3,540,000 to 7,350,000)	104,992.4 (71,481.9 to 148,338.6)	5,090,000 (3,430,000 to 7,120,000)	105,720.0 (71,199.0 to 147,720.0)	0.0 (-3.1 to 3.4)	0.1 (-2.6 to 3.1)
	85 to 89	1,180,000 (818,000 to 1,600,000)	98,753.5 (68,653.7 to 134,226.0)	2,070,000 (1,430,000 to 2,840,000)	98,507.5 (68,248.0 to 135,323.6)	2,020,000 (1,400,000 to 2,750,000)	97,945.8 (67,700.3 to 133,536.0)	2,060,000 (1,450,000 to 2,810,000)	98,751.4 (69,294.2 to 134,375.6)	-0.2 (-3.1 to 2.6)	0.2 (-2.3 to 3.0)
	90 to 94	275,000 (191,000 to 375,000)	95,837.3 (66,579.4 to 130,881.7)	874,000 (607,000 to 1,200,000)	96,072.4 (66,767.3 to 131,783.1)	893,000 (612,000 to 1,230,000)	95,542.4 (65,410.5 to 131,102.6)	896,000 (624,000 to 1,220,000)	95,853.4 (66,678.6 to 130,851.5)	0.2 (-2.9 to 3.4)	-0.2 (-3.2 to 2.5)
	95 plus	57,900 (36,500 to 84,400)	95,669.4 (60,345.4 to 139,389.9)	153,000 (96,100 to 224,000)	96,475.4 (60,616.1 to 140,960.4)	173,000 (110,000 to 258,000)	95,977.2 (60,731.7 to 142,822.0)	194,000 (122,000 to 287,000)	95,796.2 (60,186.1 to 141,936.3)	0.8 (-2.8 to 5.4)	-0.7 (-3.8 to 2.7)
High-income	All Ages	2,170,000,000 (1,940,000,000 to 2,430,000,000)	238,623.5 (213,699.5 to 267,752.9)	2,320,000,000 (2,080,000,000 to 2,570,000,000)	213,282.5 (191,263.9 to 236,531.5)	2,330,000,000 (2,100,000,000 to 2,580,000,000)	213,477.0 (192,317.4 to 236,563.2)	2,350,000,000 (2,120,000,000 to 2,600,000,000)	215,099.4 (194,209.7 to 238,546.2)	-10.6 (-12.8 to -8.2)	0.9 (0.1 to 1.6)
	Early Neonatal	1,560,000 (1,250,000 to 1,850,000)	654,303.1 (521,010.5 to 772,182.3)	1,330,000 (1,060,000 to 1,570,000)	652,997.9 (521,966.0 to 770,611.2)	1,310,000 (1,050,000 to 1,540,000)	655,595.4 (522,819.2 to 769,069.9)	1,310,000 (1,050,000 to 1,540,000)	656,073.4 (524,402.6 to 769,750.4)	-0.2 (-2.0 to 2.3)	0.5 (-1.2 to 2.1)
	Late Neonatal	4,460,000 (3,620,000 to 5,190,000)	624,288.0 (506,113.9 to 726,852.1)	3,800,000 (3,100,000 to 4,420,000)	622,381.5 (506,603.7 to 723,993.7)	3,750,000 (3,040,000 to 4,340,000)	624,901.0 (507,017.6 to 723,527.8)	3,740,000 (3,040,000 to 4,330,000)	625,380.8 (508,414.0 to 723,912.1)	-0.3 (-2.1 to 2.0)	0.5 (-1.1 to 2.0)
	1-5 months	31,900,000 (26,100,000 to 37,300,000)	606,972.0 (496,761.6 to 709,832.0)	27,300,000 (22,300,000 to 32,000,000)	601,484.2 (492,278.7 to 705,022.0)	26,900,000 (22,000,000 to 31,400,000)	604,933.8 (493,754.0 to 706,017.7)	26,800,000 (21,800,000 to 31,200,000)	605,568.2 (493,548.7 to 706,485.5)	-0.9 (-2.7 to 1.0)	0.7 (-0.6 to 2.1)
	6-11 months	36,000,000 (28,100,000 to 43,700,000)	585,559.7 (457,085.5 to 710,258.7)	30,900,000 (24,100,000 to 37,800,000)	573,241.3 (446,338.4 to 702,114.7)	30,400,000 (23,600,000 to 37,200,000)	578,486.8 (449,111.0 to 705,819.4)	30,100,000 (23,400,000 to 36,500,000)	579,480.4 (449,957.0 to 702,088.4)	-2.1 (-4.5 to 0.0)	1.1 (-0.4 to 2.7)
	12 to 23 months	69,800,000 (53,000,000 to 86,800,000)	565,607.9 (429,423.4 to 703,372.8)	60,600,000 (45,900,000 to 76,100,000)	548,562.5 (416,118.1 to 689,165.0)	59,700,000 (45,100,000 to 74,600,000)	554,740.3 (419,264.5 to 693,341.2)	58,600,000 (44,400,000 to 73,000,000)	556,106.8 (421,907.3 to 692,929.2)	-3.0 (-5.4 to -0.2)	1.4 (-0.4 to 3.1)
	2 to 4	177,000,000 (128,000,000 to 227,000,000)	480,293.9 (348,055.0 to 616,542.0)	160,000,000 (116,000,000 to 208,000,000)	461,032.6 (333,102.9 to 600,250.4)	159,000,000 (114,000,000 to 207,000,000)	465,546.9 (335,546.1 to 606,185.0)	156,000,000 (112,000,000 to 202,000,000)	466,813.5 (336,018.0 to 606,737.7)	-4.0 (-6.0 to -1.7)	1.3 (-0.2 to 2.8)
	5 to 9	212,000,000 (147,000,000 to 283,000,000)	339,516.4 (235,546.2 to 452,777.1)	191,000,000 (131,000,000 to 257,000,000)	316,206.1 (217,865.7 to 426,539.1)	191,000,000 (132,000,000 to 258,000,000)	318,559.3 (219,980.5 to 429,804.0)	192,000,000 (132,000,000 to 259,000,000)	320,843.4 (221,469.5 to 434,299.8)	-6.9 (-8.7 to -4.7)	1.5 (0.0 to 2.8)
	10 to 14	163,000,000 (113,000,000 to 223,000,000)	256,552.3 (177,704.1 to 351,112.5)	148,000,000 (101,000,000 to 203,000,000)	237,463.3 (163,303.1 to 326,302.1)	148,000,000 (102,000,000 to 203,000,000)	237,230.1 (163,482.7 to 324,870.8)	150,000,000 (104,000,000 to 205,000,000)	240,381.5 (166,026.4 to 329,259.1)	-7.4 (-9.0 to -6.0)	1.2 (-0.2 to 2.7)
	15 to 19	167,000,000 (115,000,000 to 222,000,000)	243,241.8 (168,058.6 to 322,857.4)	145,000,000 (101,000,000 to 192,000,000)	229,954.8 (160,230.8 to 304,228.4)	144,000,000 (101,000,000 to 191,000,000)	229,956.8 (160,320.5 to 304,476.7)	146,000,000 (102,000,000 to 193,000,000)	233,419.0 (162,189.3 to 308,169.3)	-5.5 (-7.2 to -3.9)	1.5 (0.2 to 2.9)
	20 to 24	170,000,000 (124,000,000 to 228,000,000)	238,243.4 (173,190.0 to 318,760.0)	149,000,000 (108,000,000 to 201,000,000)	226,753.4 (164,152.0 to 305,336.6)	150,000,000 (108,000,000 to 201,000,000)	228,072.1 (164,463.1 to 306,379.5)	152,000,000 (110,000,000 to 204,000,000)	231,692.2 (168,795.3 to 311,960.3)	-4.8 (-6.2 to -3.4)	2.2 (0.8 to 3.7)
	25 to 29	170,000,000 (125,000,000 to 229,000,000)	230,839.3 (169,392.7 to 310,571.5)	152,000,000 (111,000,000 to 204,000,000)	217,210.1 (159,671.3 to 292,066.5)	151,000,000 (111,000,000 to 203,000,000)	218,451.9 (160,686.7 to 293,717.4)	152,000,000 (112,000,000 to 206,000,000)	221,933.1 (163,493.9 to 299,328.6)	-5.9 (-7.4 to -4.3)	2.2 (0.7 to 3.5)
	30 to 34	162,000,000 (114,000,000 to 224,000,000)	227,701.0 (160,640.4 to 315,046.5)	150,000,000 (106,000,000 to 207,000,000)	212,050.8 (149,619.7 to 293,676.0)	151,000,000 (106,000,000 to 209,000,000)	213,007.9 (149,795.0 to 295,034.6)	153,000,000 (108,000,000 to 212,000,000)	215,019.8 (151,461.7 to 297,627.3)	-6.9 (-8.5 to -5.3)	1.4 (0.1 to 3.0)
	35 to 39	148,000,000 (105,000,000 to 200,000,000)	220,986.8 (156,326.1 to 298,425.7)	150,000,000 (105,000,000 to 201,000,000)	206,592.9 (145,142.3 to 277,106.1)	150,000,000 (105,000,000 to 201,000,000)	207,681.2 (145,776.2 to 278,746.7)	150,000,000 (106,000,000 to 201,000,000)	209,739.1 (147,621.5 to 280,382.8)	-6.5 (-8.1 to -4.9)	1.5 (0.1 to 3.1)
	40 to 44	135,000,000 (96,400,000 to 189,000,000)	207,890.8 (148,996.5 to 292,480.2)	139,000,000 (98,200,000 to 195,000,000)	194,726.3 (137,624.0 to 272,845.5)	140,000,000 (99,600,000 to 196,000,000)	195,306.4 (138,927.5 to 273,768.0)	143,000,000 (101,000,000 to 201,000,000)	198,136.8 (140,490.7 to 278,070.4)	-6.3 (-8.0 to -4.7)	1.8 (0.4 to 3.1)
	45 to 49	106,000,000 (72,900,000 to 147,000,000)	196,814.8 (135,828.2 to 273,216.5)	139,000,000 (95,900,000 to 193,000,000)	186,053.4 (128,174.4 to 257,888.0)	137,000,000 (94,900,000 to 191,000,000)	186,107.4 (128,484.0 to 258,360.3)	136,000,000 (94,400,000 to 190,000,000)	187,848.9 (129,879.1 to 261,055.8)	-5.5 (-7.3 to -3.8)	1.0 (-0.4 to 2.2)
	50 to 54	93,000,000 (65,100,000 to 131,000,000)	189,048.0 (132,411.6 to 265,334.5)	138,000,000 (96,800,000 to 192,000,000)	184,324.0 (129,665.0 to 257,457.6)	138,000,000 (96,700,000 to 193,000,000)	184,659.8 (129,800.5 to 258,964.4)	140,000,000 (98,400,000 to 196,000,000)	186,743.9 (131,141.1 to 261,398.3)	-2.5 (-4.1 to -1.1)	1.3 (-0.1 to 2.9)
	55 to 59	83,100,000 (60,000,000 to 113,000,000)	183,154.0 (132,238.8 to 248,304.6)	134,000,000 (96,600,000 to 183,000,000)	183,181.4 (131,826.2 to 249,479.7)	135,000,000 (97,600,000 to 184,000,000)	182,970.0 (132,179.2 to 249,663.4)	136,000,000 (98,300,000 to 185,000,000)	184,847.9 (133,517.6 to 251,131.9)	0.0 (-1.6 to 1.5)	0.9 (-0.5 to 2.3)
	60 to 64	74,600,000 (53,300,000 to 99,700,000)	174,650.6 (124,887.9 to 233,426.5)	115,000,000 (82,400,000 to 153,000,000)	173,694.0 (124,202.7 to 231,042.2)	117,000,000 (83,600,000 to 155,000,000)	173,554.5 (123,946.6 to 230,159.1)	120,000,000 (85,700,000 to 161,000,000)	175,385.2 (124,982.5 to 234,664.3)	-0.5 (-2.4 to 1.1)	1.0 (-0.5 to 2.5)
	65 to 69	61,200,000 (43,000,000 to 82,500,000)	161,660.2 (113,598.8 to 217,815.5)	94,100,000 (66,500,000 to 128,000,000)	158,793.7 (112,242.7 to 215,272.0)	95,300,000 (67,100,000 to 129,000,000)	159,739.5 (112,464.7 to 215,942.1)	97,300,000 (68,600,000 to 132,000,000)	161,195.4 (113,567.6 to 217,845.9)	-1.8 (-3.5 to 0.0)	1.5 (0.0 to 3.1)
	70 to 74	41,100,000 (29,300,000 to 55,000,000)	150,220.8 (107,297.9 to 200,925.7)	73,600,000 (52,500,000 to 98,800,000)	144,569.4 (103,126.3 to 193,931.9)	77,800,000 (55,400,000 to 104,000,000)	146,042.8 (104,059.4 to 195,513.5)	81,500,000 (58,200,000 to 110,000,000)	147,605.4 (105,406.9 to 199,036.6)	-3.8 (-5.6 to -1.9)	2.1 (0.7 to 3.5)
	75 to 79	31,700,000 (22,700,000 to 43,100,000)	135,967.9 (97,251.5 to 184,773.5)	51,200,000 (36,400,000 to 69,800,000)	132,586.6 (94,176.8 to 180,743.4)	51,900,000 (36,900,000 to 71,100,000)	133,433.7 (94,980.1 to 182,797.9)	52,600,000 (37,400,000 to 71,900,000)	135,233.4 (96,169.2 to 184,964.2)	-2.5 (-4.8 to -0.4)	2.0 (0.3 to 3.6)
	80 to 84	18,900,000 (13,000,000 to 26,200,000)	125,383.8 (86,403.1 to 174,026.8)	34,100,000 (23,500,000 to 47,300,000)	120,613.8 (83,061.5 to 167,554.1)	34,700,000 (23,800,000 to 48,200,000)	120,634.3 (82,652.6 to 167,428.7)	35,900,000 (24,800,000 to 49,700,000)	121,987.9 (84,356.0 to 169,094.8)	-3.8 (-6.0 to -1.8)	1.1 (-0.6 to 2.9)
	85 to 89	8,510,000 (6,020,000 to 11,700,000)	118,010.9 (83,407.8 to 162,588.4)	19,600,000 (13,900,000 to 27,100,000)	112,226.3 (79,786.7 to 155,089.5)	20,100,000 (14,200,000 to 27,700,000)	112,519.4 (79,522.2 to 155,027.3)	20,700,000 (14,500,000 to 28,300,000)	113,247.8 (79,442.7 to 155,199.6)	-4.9 (-7.4 to -2.6)	0.9 (-0.7 to 2.5)
	90 to 94	2,770,000 (1,920,000 to 3,790,000)	118,187.7 (81,679.5 to 161,431.8)	8,930,000 (6,180,000 to 12,200,000)	110,273.7 (76,353.5 to 151,232.9)	9,190,000 (6,340,000 to 12,500,000)	110,707.0 (76,434.0 to 150,984.6)	9,450,000 (6,520,000 to 12,900,000)	111,474.4 (76,891.8 to 152,187.5)	-6.7 (-9.8 to -4.2)	1.1 (-0.4 to 2.8)
	95 plus	752,000 (497,000 to 1,120,000)	124,672.7 (82,355.9 to 185,765.6)	3,040,000 (1,990,000 to 4,550,000)	112,270.7 (73,406.9 to 167,964.0)	3,210,000 (2,110,000 to 4,810,000)	112,308.1 (74,006.8 to 168,338.5)	3,390,000 (2,240,000 to 5,060,000)	113,579.5 (74,924.2 to 169,308.6)	-9.9 (-13.6 to -6.0)	1.2 (-1.1 to 2.8)
Australasia	All Ages	46,100,000 (40,700,000 to 52,400,000)	227,598.9 (200,821.8 to 258,330.5)	63,900,000 (56,800,000 to 71,800,000)	213,648.8 (189,881.1 to 239,743.0)	65,000,000 (57,900,000 to 73,200,000)	213,320.2 (190,078.0 to 240,159.0)	66,000,000 (58,600,000 to 74,200,000)	213,294.9 (189,376.0 to 239,721.1)	-6.1 (-9.9 to -2.3)	-0.2 (-3.3 to 3.4)
	Early Neonatal	38,000 (29,600 to 47,500)	628,114.1 (488,888.3 to 785,325.4)	42,200 (32,400 to 52,700)	622,498.9 (478,455.6 to 777,957.8)	41,900 (32,200 to 52,300)	621,473.6 (476,702.4 to 775,239.5)	42,500 (32,900 to 53,500)	623,097.4 (483,309.3 to 785,647.3)	-0.9 (-8.1 to 8.1)	0.1 (-8.7 to 8.7)
	Late Neonatal	109,000 (86,600 to 133,000)	600,851.9 (478,653.2 to 733,967.9)	121,000 (95,500 to 149,000)	595,685.3 (469,730.2 to 732,639.6)	120,000 (94,300 to 148,000)	594,823.1 (466,168.1 to 730,264.8)	122,000 (96,900 to 150,000)	596,186.9 (474,555.4 to 736,696.0)	-0.9 (-7.4 to 7.0)	0.1 (-8.4 to 8.0)
	1-5 months	774,000 (628,000 to 938,000)	583,255.6 (473,354.2 to 706,453.3)	873,000 (711,000 to 1,080,000)	578,315.9 (471,351.2 to 716,693.8)	865,000 (697,000 to 1,080,000)	577,946.8 (465,646.9 to 724,756.4)	870,000 (704,000 to 1,070,000)	578,502.4 (468,222.8 to 713,749.5)	-0.8 (-7.8 to 6.5)	0.0 (-7.4 to 7.4)
	6-11 months	865,000 (666,000 to 1,110,000)	559,862.7 (430,817.8 to 718,435.2)	995,000 (763,000 to 1,260,000)	554,749.7 (425,829.5 to 701,348.5)	981,000 (762,000 to 1,250,000)	555,054.0 (431,162.1 to 708,880.2)	978,000 (757,000 to 1,250,000)	555,205.1 (429,801.5 to 707,554.4)	-0.9 (-7.5 to 7.6)	0.1 (-8.0 to 8.2)
	12 to 23 months	1,660,000 (1,250,000 to 2,140,000)	538,313.0 (404,519.5 to 694,275.7)	1,940,000 (1,450,000 to 2,530,000)	534,488.1 (399,632.3 to 696,864.9)	1,920,000 (1,430,000 to 2,470,000)	534,775.5 (397,192.6 to 687,624.3)	1,890,000 (1,450,000 to 2,460,000)	534,715.4 (410,089.1 to 695,550.9)	-0.7 (-8.6 to 7.9)	0.0 (-8.2 to 9.5)
	2 to 4	4,130,000 (2,980,000 to 5,380,000)	448,025.6 (323,277.3 to 582,984.3)	4,930,000 (3,530,000 to 6,390,000)	444,942.2 (319,020.0 to 577,225.9)	4,960,000 (3,580,000 to 6,550,000)	446,187.1 (321,719.8 to 588,654.0)	4,950,000 (3,570,000 to 6,500,000)	446,392.9 (321,945.8 to 587,036.3)	-0.7 (-8.3 to 6.8)	0.3 (-6.5 to 9.3)
	5 to 9	4,750,000 (3,230,000 to 6,490,000)	311,080.0 (211,567.0 to 424,643.1)	5,940,000 (4,070,000 to 8,100,000)	309,279.5 (211,949.4 to 421,263.0)	5,990,000 (4,150,000 to 8,130,000)	308,610.9 (214,180.1 to 418,936.8)	6,050,000 (4,080,000 to 8,380,000)	309,302.0 (208,506.2 to 428,658.2)	-0.6 (-6.9 to 6.6)	0.0 (-6.9 to 8.2)
	10 to 14	3,590,000 (2,430,000 to 4,930,000)	236,762.7 (160,476.3 to 325,241.9)	4,390,000 (3,030,000 to 5,990,000)	234,369.2 (161,772.6 to 319,937.3)	4,500,000 (3,110,000 to 6,160,000)	234,105.2 (161,652.6 to 320,315.0)	4,610,000 (3,140,000 to 6,370,000)	235,013.1 (160,084.1 to 325,102.5)	-1.0 (-8.4 to 7.5)	0.3 (-7.4 to 8.5)
	15 to 19	3,820,000 (2,690,000 to 5,120,000)	226,313.0 (159,508.3 to 303,507.8)	3,970,000 (2,750,000 to 5,280,000)	224,216.4 (155,534.4 to 298,466.0)	4,000,000 (2,800,000 to 5,340,000)	224,291.2 (157,039.6 to 298,995.8)	4,070,000 (2,850,000 to 5,530,000)	224,909.8 (157,424.5 to 305,307.7)	-0.9 (-9.5 to 6.7)	0.3 (-7.5 to 9.2)
	20 to 24	3,580,000 (2,530,000 to 4,860,000)	222,611.8 (157,160.0 to 302,180.8)	4,310,000 (3,050,000 to 5,860,000)	220,246.0 (155,630.8 to 299,463.5)	4,330,000 (3,110,000 to 5,820,000)	220,177.5 (157,984.7 to 295,793.3)	4,330,000 (3,100,000 to 5,910,000)	220,245.1 (157,597.4 to 300,466.4)	-1.1 (-8.5 to 6.1)	0.0 (-8.0 to 8.3)
	25 to 29	3,560,000 (2,610,000 to 4,890,000)	214,036.2 (157,124.5 to 293,874.0)	4,570,000 (3,250,000 to 6,380,000)	211,727.2 (150,724.5 to 295,660.6)	4,630,000 (3,340,000 to 6,350,000)	211,930.6 (152,871.6 to 290,432.1)	4,670,000 (3,400,000 to 6,380,000)	212,079.3 (154,473.9 to 290,066.2)	-1.1 (-7.8 to 6.3)	0.2 (-7.0 to 8.2)
	30 to 34	3,440,000 (2,430,000 to 4,730,000)	208,880.2 (147,185.4 to 287,263.0)	4,500,000 (3,160,000 to 6,260,000)	206,879.7 (145,459.1 to 287,872.7)	4,610,000 (3,240,000 to 6,450,000)	206,990.8 (145,509.2 to 289,492.6)	4,740,000 (3,300,000 to 6,600,000)	208,022.1 (144,932.9 to 289,541.2)	-1.0 (-8.7 to 6.7)	0.6 (-6.4 to 9.3)
	35 to 39	3,150,000 (2,150,000 to 4,260,000)	203,462.8 (138,857.4 to 274,979.8)	4,200,000 (2,920,000 to 5,700,000)	201,315.1 (139,730.4 to 273,091.3)	4,340,000 (2,980,000 to 5,860,000)	201,281.2 (138,185.5 to 271,391.0)	4,480,000 (3,100,000 to 6,000,000)	202,265.1 (139,984.6 to 271,015.0)	-1.1 (-8.1 to 7.2)	0.5 (-6.8 to 8.1)
	40 to 44	2,850,000 (2,000,000 to 4,030,000)	192,423.8 (134,664.4 to 271,699.6)	3,630,000 (2,510,000 to 5,080,000)	190,973.4 (132,354.7 to 267,233.2)	3,700,000 (2,600,000 to 5,190,000)	191,496.0 (134,787.1 to 268,622.7)	3,830,000 (2,630,000 to 5,340,000)	192,482.7 (132,378.9 to 268,286.4)	-0.8 (-8.4 to 6.5)	0.8 (-6.3 to 8.4)
	45 to 49	2,120,000 (1,460,000 to 2,940,000)	183,505.6 (126,549.9 to 254,311.3)	3,670,000 (2,550,000 to 5,120,000)	182,074.8 (126,584.7 to 254,007.9)	3,700,000 (2,510,000 to 5,180,000)	183,703.1 (124,617.0 to 257,197.6)	3,660,000 (2,540,000 to 5,100,000)	184,752.1 (128,113.8 to 257,637.8)	-0.8 (-7.2 to 5.8)	1.5 (-5.0 to 8.6)
	50 to 54	1,730,000 (1,190,000 to 2,390,000)	180,309.0 (124,159.8 to 249,413.3)	3,330,000 (2,330,000 to 4,720,000)	178,887.0 (124,953.9 to 253,680.9)	3,410,000 (2,360,000 to 4,750,000)	179,903.7 (124,258.5 to 250,818.4)	3,540,000 (2,460,000 to 5,030,000)	181,119.7 (125,711.4 to 257,181.9)	-0.8 (-8.5 to 7.2)	1.2 (-6.1 to 9.0)
	55 to 59	1,490,000 (1,040,000 to 2,070,000)	175,329.0 (122,283.9 to 243,726.9)	3,250,000 (2,300,000 to 4,460,000)	173,958.7 (123,262.4 to 238,639.0)	3,270,000 (2,310,000 to 4,500,000)	174,031.0 (123,176.0 to 239,544.7)	3,270,000 (2,280,000 to 4,520,000)	175,018.0 (121,953.6 to 241,495.8)	-0.8 (-7.1 to 6.4)	0.6 (-7.0 to 7.4)
	60 to 64	1,430,000 (1,010,000 to 1,950,000)	166,230.0 (117,420.7 to 226,953.4)	2,760,000 (1,930,000 to 3,730,000)	164,862.3 (114,996.4 to 222,321.0)	2,840,000 (1,990,000 to 3,870,000)	165,137.5 (115,628.4 to 225,219.5)	2,920,000 (2,030,000 to 3,960,000)	165,065.6 (114,970.4 to 224,098.2)	-0.8 (-8.1 to 7.7)	0.1 (-6.9 to 8.1)
	65 to 69	1,180,000 (821,000 to 1,620,000)	152,731.1 (106,067.7 to 209,732.8)	2,260,000 (1,560,000 to 3,090,000)	152,022.0 (105,365.6 to 207,928.5)	2,300,000 (1,590,000 to 3,180,000)	151,978.5 (104,765.3 to 209,860.7)	2,360,000 (1,660,000 to 3,200,000)	152,250.1 (106,867.4 to 206,344.4)	-0.5 (-7.3 to 7.7)	0.2 (-8.1 to 7.8)
	70 to 74	800,000 (563,000 to 1,080,000)	138,574.7 (97,562.0 to 186,493.4)	1,770,000 (1,220,000 to 2,400,000)	138,390.9 (95,764.1 to 187,724.6)	1,850,000 (1,290,000 to 2,490,000)	138,544.5 (96,455.9 to 186,425.5)	1,920,000 (1,340,000 to 2,630,000)	138,948.1 (97,089.9 to 190,180.7)	-0.1 (-8.9 to 8.9)	0.4 (-7.5 to 9.8)
	75 to 79	575,000 (400,000 to 805,000)	128,853.4 (89,615.8 to 180,530.6)	1,130,000 (777,000 to 1,570,000)	128,797.2 (88,226.3 to 177,770.9)	1,190,000 (836,000 to 1,680,000)	129,020.8 (90,406.0 to 181,265.6)	1,260,000 (855,000 to 1,740,000)	129,072.2 (87,867.4 to 178,830.3)	0.0 (-9.2 to 7.7)	0.2 (-7.9 to 9.8)
	80 to 84	311,000 (211,000 to 445,000)	119,467.1 (81,149.7 to 170,752.0)	720,000 (498,000 to 1,010,000)	119,579.2 (82,729.5 to 168,278.7)	754,000 (517,000 to 1,060,000)	119,692.1 (82,096.5 to 168,142.0)	788,000 (538,000 to 1,100,000)	119,878.1 (81,812.9 to 167,887.2)	0.1 (-8.7 to 8.9)	0.2 (-8.7 to 11.2)
	85 to 89	137,000 (96,100 to 190,000)	111,418.5 (78,356.6 to 154,457.8)	405,000 (281,000 to 560,000)	110,151.7 (76,519.6 to 152,417.9)	414,000 (290,000 to 568,000)	111,074.5 (77,818.9 to 152,545.1)	425,000 (290,000 to 584,000)	111,042.9 (75,688.5 to 152,510.4)	-1.1 (-10.8 to 8.1)	0.8 (-7.5 to 11.3)
	90 to 94	44,200 (30,900 to 61,800)	109,363.0 (76,497.9 to 152,857.5)	188,000 (131,000 to 263,000)	106,838.7 (74,499.0 to 149,322.9)	195,000 (134,000 to 268,000)	107,614.7 (74,080.0 to 148,122.2)	202,000 (139,000 to 282,000)	108,050.5 (74,035.6 to 150,748.1)	-2.3 (-12.3 to 9.9)	1.1 (-8.7 to 13.1)
	95 plus	11,400 (7,250 to 16,900)	110,774.9 (70,514.0 to 164,387.6)	57,700 (37,600 to 86,300)	108,802.3 (70,908.0 to 162,666.6)	61,100 (39,400 to 92,100)	108,136.8 (69,678.2 to 162,870.3)	66,200 (43,000 to 102,000)	109,337.4 (71,016.8 to 167,587.8)	-1.8 (-12.6 to 11.1)	0.5 (-11.3 to 13.3)
High-income Asia Pacific	All Ages	400,000,000 (354,000,000 to 453,000,000)	230,643.8 (203,986.4 to 261,111.1)	380,000,000 (341,000,000 to 427,000,000)	203,948.1 (182,835.8 to 229,254.8)	378,000,000 (338,000,000 to 423,000,000)	203,099.1 (181,716.7 to 227,704.2)	376,000,000 (338,000,000 to 420,000,000)	202,948.6 (182,134.5 to 226,640.2)	-11.6 (-15.2 to -8.0)	-0.5 (-1.7 to 1.1)
	Early Neonatal	238,000 (184,000 to 295,000)	633,347.1 (490,233.4 to 784,948.5)	149,000 (114,000 to 186,000)	629,666.6 (482,628.1 to 783,992.9)	145,000 (111,000 to 180,000)	628,721.7 (483,535.5 to 778,904.8)	143,000 (111,000 to 178,000)	631,972.9 (488,769.5 to 786,288.5)	-0.6 (-4.1 to 2.7)	0.4 (-2.4 to 3.3)
	Late Neonatal	683,000 (538,000 to 829,000)	606,211.0 (477,393.9 to 736,264.0)	430,000 (336,000 to 523,000)	602,954.7 (472,187.3 to 733,932.6)	417,000 (329,000 to 509,000)	602,133.8 (474,717.9 to 734,887.0)	411,000 (326,000 to 501,000)	605,076.2 (479,550.2 to 737,512.9)	-0.5 (-3.7 to 2.7)	0.4 (-2.2 to 3.2)
	1-5 months	4,910,000 (3,960,000 to 5,970,000)	591,967.7 (477,315.5 to 719,785.2)	3,130,000 (2,510,000 to 3,810,000)	589,493.0 (473,011.4 to 717,526.2)	3,030,000 (2,440,000 to 3,710,000)	588,973.5 (474,286.3 to 722,256.4)	2,980,000 (2,390,000 to 3,610,000)	591,560.4 (473,768.6 to 717,840.8)	-0.4 (-3.5 to 2.5)	0.4 (-2.1 to 3.1)
	6-11 months	5,580,000 (4,300,000 to 7,100,000)	574,722.0 (442,898.8 to 731,970.0)	3,650,000 (2,840,000 to 4,630,000)	573,418.5 (445,940.5 to 727,260.2)	3,500,000 (2,690,000 to 4,420,000)	572,783.4 (440,773.2 to 722,527.8)	3,430,000 (2,650,000 to 4,330,000)	575,214.6 (444,092.6 to 725,890.9)	-0.2 (-3.3 to 3.2)	0.3 (-2.3 to 3.0)
	12 to 23 months	11,100,000 (8,340,000 to 14,200,000)	557,416.8 (419,208.8 to 715,182.2)	7,400,000 (5,600,000 to 9,530,000)	556,460.0 (421,088.1 to 716,385.8)	7,050,000 (5,330,000 to 8,960,000)	555,529.6 (420,267.2 to 706,438.0)	6,830,000 (5,100,000 to 8,800,000)	558,189.3 (416,810.4 to 719,635.3)	-0.2 (-3.3 to 2.7)	0.3 (-2.6 to 3.0)
	2 to 4	29,300,000 (21,200,000 to 38,100,000)	466,079.6 (337,168.8 to 607,692.9)	20,400,000 (14,700,000 to 26,700,000)	463,303.2 (333,303.7 to 604,539.6)	19,600,000 (14,100,000 to 25,500,000)	463,294.2 (332,543.3 to 603,498.1)	18,800,000 (13,500,000 to 24,500,000)	465,188.2 (333,699.4 to 606,017.0)	-0.6 (-3.2 to 2.0)	0.4 (-2.3 to 3.1)
	5 to 9	39,100,000 (26,900,000 to 53,500,000)	328,539.7 (225,848.8 to 449,565.3)	26,200,000 (18,000,000 to 35,700,000)	326,292.3 (224,533.9 to 445,621.9)	25,900,000 (17,800,000 to 35,000,000)	326,749.9 (224,322.0 to 440,948.0)	25,600,000 (17,500,000 to 34,900,000)	327,670.2 (223,855.6 to 447,426.1)	-0.7 (-3.3 to 2.1)	0.4 (-2.0 to 3.3)
	10 to 14	32,800,000 (22,500,000 to 44,800,000)	250,418.5 (172,206.3 to 342,425.8)	20,200,000 (13,800,000 to 27,600,000)	248,528.9 (169,694.8 to 340,019.9)	20,300,000 (14,000,000 to 27,500,000)	248,776.6 (171,391.6 to 337,658.6)	20,400,000 (14,100,000 to 27,900,000)	249,864.5 (172,143.7 to 340,955.0)	-0.8 (-3.7 to 2.0)	0.5 (-1.9 to 3.3)
	15 to 19	35,700,000 (24,800,000 to 47,600,000)	235,738.3 (163,716.2 to 314,726.3)	20,800,000 (14,400,000 to 27,800,000)	233,678.0 (161,838.7 to 311,870.4)	20,100,000 (13,900,000 to 26,700,000)	233,802.6 (161,836.0 to 310,727.0)	19,700,000 (13,700,000 to 26,200,000)	235,351.1 (163,775.2 to 313,366.7)	-0.9 (-3.3 to 2.3)	0.7 (-1.9 to 3.4)
	20 to 24	31,900,000 (22,800,000 to 42,700,000)	229,192.5 (164,024.9 to 307,309.0)	22,400,000 (16,100,000 to 30,300,000)	227,559.8 (163,361.8 to 307,460.7)	22,200,000 (15,900,000 to 29,800,000)	227,751.8 (163,835.4 to 306,574.0)	21,900,000 (15,700,000 to 29,900,000)	228,867.6 (163,729.2 to 312,590.3)	-0.7 (-3.9 to 2.2)	0.6 (-2.5 to 3.9)
	25 to 29	28,700,000 (20,800,000 to 38,500,000)	220,172.4 (159,356.2 to 295,034.8)	22,600,000 (16,400,000 to 30,500,000)	217,564.1 (158,279.3 to 293,299.9)	22,600,000 (16,400,000 to 30,400,000)	217,986.3 (158,556.3 to 293,263.3)	22,600,000 (16,400,000 to 30,500,000)	218,994.1 (159,227.3 to 296,346.4)	-1.2 (-4.2 to 1.7)	0.7 (-2.4 to 3.9)
	30 to 34	27,100,000 (19,000,000 to 37,400,000)	214,691.8 (150,177.0 to 296,680.2)	22,900,000 (16,000,000 to 31,900,000)	212,155.3 (148,032.9 to 294,977.5)	22,600,000 (15,900,000 to 31,200,000)	212,265.0 (149,065.5 to 293,150.3)	22,500,000 (15,700,000 to 31,000,000)	213,023.3 (149,062.6 to 293,339.8)	-1.2 (-4.0 to 1.6)	0.4 (-2.4 to 3.4)
	35 to 39	26,900,000 (19,000,000 to 36,300,000)	210,408.9 (148,280.6 to 283,813.3)	25,800,000 (17,900,000 to 34,900,000)	206,555.4 (143,197.8 to 278,928.0)	25,000,000 (17,300,000 to 33,900,000)	206,594.6 (142,875.0 to 279,663.6)	24,400,000 (17,000,000 to 32,800,000)	207,608.3 (145,015.8 to 279,141.2)	-1.8 (-4.7 to 1.1)	0.5 (-2.2 to 3.8)
	40 to 44	27,700,000 (19,700,000 to 38,700,000)	201,393.7 (143,595.4 to 282,128.3)	26,600,000 (18,700,000 to 37,300,000)	197,802.2 (139,164.8 to 277,442.3)	26,100,000 (18,600,000 to 36,800,000)	197,524.7 (140,718.0 to 278,016.1)	25,900,000 (18,400,000 to 36,200,000)	197,982.1 (140,567.9 to 276,879.2)	-1.8 (-4.6 to 0.9)	0.1 (-2.5 to 3.6)
	45 to 49	22,400,000 (15,400,000 to 31,200,000)	193,518.5 (133,190.8 to 268,975.0)	28,500,000 (19,600,000 to 40,100,000)	189,959.6 (130,287.4 to 267,013.8)	28,400,000 (19,700,000 to 39,600,000)	190,212.2 (132,129.6 to 265,688.8)	27,800,000 (19,300,000 to 38,800,000)	190,673.7 (132,000.8 to 265,955.5)	-1.8 (-4.6 to 0.7)	0.4 (-2.2 to 3.9)
	50 to 54	19,700,000 (13,700,000 to 27,500,000)	189,498.6 (131,524.3 to 265,148.4)	25,100,000 (17,300,000 to 35,000,000)	185,911.4 (128,576.3 to 259,461.4)	25,400,000 (17,500,000 to 35,700,000)	185,749.2 (128,032.5 to 260,964.6)	26,700,000 (18,700,000 to 37,500,000)	186,702.0 (130,583.4 to 262,475.8)	-1.9 (-4.3 to 0.5)	0.4 (-2.5 to 3.3)
	55 to 59	17,400,000 (12,500,000 to 24,000,000)	182,701.5 (130,622.2 to 251,868.8)	22,400,000 (16,000,000 to 30,500,000)	179,017.2 (128,119.0 to 243,630.1)	22,700,000 (16,200,000 to 31,200,000)	179,016.5 (128,045.3 to 246,899.5)	22,500,000 (16,000,000 to 30,800,000)	179,977.3 (128,128.2 to 247,119.5)	-2.0 (-4.4 to 0.7)	0.5 (-3.0 to 3.7)
	60 to 64	13,900,000 (9,820,000 to 18,700,000)	172,734.6 (122,050.2 to 232,244.4)	19,700,000 (14,000,000 to 26,500,000)	169,380.2 (120,432.1 to 227,312.2)	19,900,000 (14,200,000 to 27,000,000)	170,068.7 (120,634.4 to 230,253.2)	20,200,000 (14,300,000 to 27,200,000)	170,203.0 (120,035.8 to 228,422.0)	-1.9 (-4.5 to 0.8)	0.5 (-3.0 to 4.2)
	65 to 69	9,740,000 (6,860,000 to 13,200,000)	159,142.8 (112,137.9 to 215,221.7)	18,100,000 (12,700,000 to 24,500,000)	157,352.6 (110,565.0 to 212,721.2)	17,800,000 (12,600,000 to 24,100,000)	157,707.7 (111,093.1 to 212,649.0)	17,700,000 (12,400,000 to 23,900,000)	157,622.5 (110,712.1 to 213,395.5)	-1.1 (-3.4 to 1.1)	0.2 (-2.4 to 2.9)
	70 to 74	6,500,000 (4,600,000 to 8,780,000)	144,599.3 (102,354.0 to 195,328.5)	15,600,000 (11,100,000 to 21,100,000)	143,897.4 (102,540.8 to 194,162.3)	16,600,000 (11,700,000 to 22,400,000)	143,797.7 (101,290.0 to 194,094.3)	17,400,000 (12,400,000 to 23,500,000)	144,277.5 (102,252.4 to 194,538.2)	-0.5 (-2.7 to 1.8)	0.3 (-1.8 to 2.7)
	75 to 79	4,630,000 (3,220,000 to 6,380,000)	134,353.9 (93,265.2 to 184,875.8)	12,000,000 (8,290,000 to 16,500,000)	134,285.4 (92,925.9 to 184,824.0)	11,800,000 (8,210,000 to 16,300,000)	133,879.3 (93,437.1 to 185,174.3)	11,400,000 (7,920,000 to 15,800,000)	134,490.9 (93,674.7 to 186,422.6)	-0.1 (-2.1 to 1.9)	0.2 (-2.1 to 2.8)
	80 to 84	2,570,000 (1,760,000 to 3,580,000)	125,007.0 (85,595.7 to 174,034.5)	8,010,000 (5,510,000 to 11,200,000)	124,952.3 (85,963.0 to 175,296.1)	8,160,000 (5,630,000 to 11,400,000)	124,826.4 (86,064.5 to 173,869.2)	8,480,000 (5,840,000 to 11,900,000)	125,277.9 (86,269.9 to 175,199.2)	0.0 (-2.0 to 2.0)	0.3 (-1.8 to 2.8)
	85 to 89	1,060,000 (739,000 to 1,460,000)	115,863.0 (80,355.7 to 158,441.9)	4,780,000 (3,330,000 to 6,530,000)	115,094.2 (80,154.2 to 157,310.7)	5,000,000 (3,480,000 to 6,860,000)	115,537.5 (80,480.1 to 158,610.7)	5,200,000 (3,610,000 to 7,110,000)	115,561.8 (80,109.1 to 158,011.1)	-0.7 (-2.7 to 1.5)	0.4 (-1.7 to 2.8)
	90 to 94	316,000 (218,000 to 435,000)	112,921.0 (77,792.9 to 155,120.2)	2,240,000 (1,560,000 to 3,090,000)	111,488.2 (77,544.8 to 153,639.9)	2,350,000 (1,620,000 to 3,230,000)	111,882.8 (77,023.7 to 153,935.8)	2,460,000 (1,690,000 to 3,400,000)	112,085.7 (77,102.8 to 154,865.0)	-1.3 (-3.6 to 1.0)	0.5 (-1.6 to 3.1)
	95 plus	62,900 (40,400 to 94,200)	115,099.3 (73,895.4 to 172,402.2)	895,000 (574,000 to 1,340,000)	113,054.8 (72,484.4 to 168,826.3)	978,000 (631,000 to 1,470,000)	113,130.4 (72,966.8 to 170,107.3)	1,070,000 (695,000 to 1,590,000)	113,947.3 (73,763.1 to 168,893.0)	-1.8 (-4.2 to 0.3)	0.8 (-1.9 to 3.6)
High-income North America	All Ages	893,000,000 (800,000,000 to 1,000,000,000)	317,480.1 (284,121.5 to 356,301.5)	967,000,000 (865,000,000 to 1,070,000,000)	263,497.8 (235,729.8 to 292,296.8)	975,000,000 (874,000,000 to 1,080,000,000)	264,351.5 (237,051.5 to 292,618.3)	997,000,000 (894,000,000 to 1,100,000,000)	269,253.0 (241,387.5 to 297,109.8)	-17.0 (-19.7 to -14.0)	2.2 (1.2 to 3.3)
	Early Neonatal	698,000 (564,000 to 790,000)	801,786.4 (648,231.0 to 907,385.0)	626,000 (508,000 to 706,000)	805,168.9 (652,741.4 to 907,773.2)	623,000 (510,000 to 700,000)	810,172.2 (664,047.0 to 910,745.9)	624,000 (504,000 to 704,000)	808,296.4 (652,100.9 to 911,415.8)	0.4 (-2.9 to 4.2)	0.4 (-1.9 to 2.5)
	Late Neonatal	1,970,000 (1,640,000 to 2,210,000)	758,746.4 (628,983.0 to 849,517.9)	1,770,000 (1,470,000 to 1,980,000)	760,198.1 (630,289.1 to 848,191.0)	1,760,000 (1,470,000 to 1,960,000)	765,096.8 (639,298.7 to 851,069.4)	1,770,000 (1,460,000 to 1,970,000)	763,578.9 (633,218.8 to 852,295.9)	0.2 (-2.9 to 3.5)	0.4 (-1.5 to 2.4)
	1-5 months	14,100,000 (11,800,000 to 15,800,000)	735,054.1 (614,397.1 to 828,098.7)	12,600,000 (10,400,000 to 14,300,000)	726,820.2 (600,605.2 to 824,373.0)	12,500,000 (10,500,000 to 14,100,000)	733,900.1 (614,596.7 to 828,209.3)	12,500,000 (10,400,000 to 14,100,000)	733,463.3 (612,083.2 to 828,544.6)	-1.1 (-4.1 to 1.8)	0.9 (-1.0 to 3.1)
	6-11 months	15,800,000 (12,500,000 to 18,400,000)	705,755.4 (560,549.3 to 822,346.5)	13,900,000 (11,000,000 to 16,500,000)	679,062.4 (535,264.6 to 806,330.2)	13,900,000 (11,000,000 to 16,300,000)	690,552.1 (543,666.1 to 808,749.4)	13,900,000 (11,000,000 to 16,200,000)	691,742.7 (548,157.2 to 809,421.5)	-3.8 (-7.9 to 0.5)	1.9 (-0.6 to 4.8)
	12 to 23 months	29,800,000 (23,200,000 to 35,400,000)	673,829.0 (524,711.0 to 801,596.3)	26,300,000 (20,200,000 to 32,300,000)	633,940.5 (488,402.2 to 779,121.2)	26,400,000 (20,200,000 to 32,000,000)	647,192.2 (494,627.8 to 783,928.3)	26,100,000 (20,100,000 to 31,600,000)	649,412.0 (499,272.9 to 785,855.2)	-5.9 (-10.2 to -0.4)	2.4 (-0.2 to 5.3)
	2 to 4	73,100,000 (54,200,000 to 91,300,000)	572,568.7 (424,313.4 to 715,225.7)	67,000,000 (48,800,000 to 86,200,000)	523,428.5 (380,931.3 to 673,411.5)	67,200,000 (49,000,000 to 86,500,000)	531,875.4 (387,752.4 to 684,004.1)	66,600,000 (48,600,000 to 85,500,000)	534,495.3 (389,856.4 to 686,237.5)	-8.6 (-12.1 to -3.5)	2.1 (-0.2 to 4.5)
	5 to 9	86,500,000 (61,100,000 to 115,000,000)	421,897.8 (298,093.7 to 559,048.4)	77,900,000 (53,900,000 to 104,000,000)	354,861.3 (245,693.9 to 474,954.2)	78,700,000 (54,200,000 to 105,000,000)	359,170.7 (247,482.7 to 480,813.6)	79,800,000 (55,400,000 to 106,000,000)	364,728.9 (253,393.3 to 486,466.1)	-15.9 (-19.2 to -11.6)	2.8 (0.9 to 4.8)
	10 to 14	65,800,000 (45,300,000 to 89,700,000)	337,311.2 (232,594.7 to 460,203.6)	64,400,000 (44,500,000 to 88,900,000)	272,823.6 (188,634.5 to 376,508.6)	63,800,000 (43,900,000 to 88,100,000)	271,590.0 (186,913.1 to 375,170.4)	65,000,000 (44,900,000 to 89,300,000)	279,589.8 (193,154.3 to 384,044.3)	-19.1 (-21.5 to -16.6)	2.5 (0.5 to 4.4)
	15 to 19	65,800,000 (45,800,000 to 86,500,000)	327,971.7 (228,310.1 to 431,608.6)	65,000,000 (45,400,000 to 86,300,000)	272,939.8 (190,529.9 to 362,209.1)	64,900,000 (45,200,000 to 86,300,000)	272,093.2 (189,393.6 to 361,957.7)	67,000,000 (46,900,000 to 89,000,000)	280,060.7 (195,951.9 to 371,602.9)	-16.8 (-19.9 to -14.2)	2.6 (0.6 to 5.0)
	20 to 24	69,500,000 (49,800,000 to 93,100,000)	321,448.4 (230,286.6 to 430,700.2)	65,400,000 (46,600,000 to 88,100,000)	272,295.4 (193,954.7 to 366,748.7)	66,200,000 (47,300,000 to 88,700,000)	275,179.3 (196,744.1 to 368,773.6)	68,400,000 (49,300,000 to 92,800,000)	284,090.9 (204,537.7 to 385,415.7)	-15.3 (-18.0 to -12.9)	4.3 (2.5 to 6.8)
	25 to 29	74,400,000 (54,300,000 to 100,000,000)	307,551.1 (224,201.5 to 413,416.9)	66,500,000 (48,500,000 to 89,500,000)	261,065.1 (190,344.2 to 351,518.1)	66,500,000 (48,600,000 to 89,500,000)	263,193.6 (192,520.9 to 354,302.0)	68,000,000 (49,500,000 to 91,600,000)	272,210.9 (198,273.5 to 366,685.1)	-15.1 (-17.9 to -12.5)	4.3 (2.2 to 6.5)
	30 to 34	74,400,000 (52,300,000 to 102,000,000)	300,060.3 (210,702.2 to 411,903.1)	64,100,000 (45,000,000 to 89,200,000)	258,206.9 (181,135.8 to 359,369.5)	65,400,000 (46,100,000 to 89,900,000)	259,438.3 (183,070.1 to 356,798.7)	67,400,000 (47,800,000 to 92,300,000)	263,927.2 (187,141.4 to 361,472.5)	-13.9 (-16.4 to -11.1)	2.2 (0.2 to 4.4)
	35 to 39	66,100,000 (45,700,000 to 89,400,000)	291,806.1 (201,742.3 to 395,083.4)	62,000,000 (44,000,000 to 83,300,000)	253,721.4 (180,073.8 to 341,034.2)	62,700,000 (44,300,000 to 84,100,000)	255,588.9 (180,605.6 to 342,861.0)	64,100,000 (45,100,000 to 86,000,000)	260,351.2 (183,145.2 to 348,930.1)	-13.1 (-15.5 to -10.2)	2.6 (0.5 to 5.2)
	40 to 44	55,600,000 (39,900,000 to 78,100,000)	276,618.0 (198,198.3 to 388,284.3)	53,700,000 (38,500,000 to 76,100,000)	238,970.6 (171,458.4 to 338,669.8)	54,900,000 (39,300,000 to 77,100,000)	239,124.9 (171,508.0 to 336,023.0)	57,700,000 (41,200,000 to 81,700,000)	246,150.1 (175,666.1 to 348,449.6)	-13.6 (-16.7 to -10.9)	3.0 (1.0 to 5.3)
	45 to 49	41,200,000 (28,600,000 to 57,000,000)	263,991.2 (183,422.9 to 365,343.2)	52,600,000 (36,600,000 to 72,900,000)	228,477.4 (159,061.8 to 317,020.4)	51,400,000 (35,800,000 to 70,900,000)	228,125.7 (158,997.6 to 314,768.3)	51,300,000 (35,800,000 to 71,000,000)	232,891.1 (162,292.4 to 322,101.0)	-13.5 (-16.7 to -10.5)	1.9 (-0.3 to 4.1)
	50 to 54	33,100,000 (23,400,000 to 46,100,000)	258,877.2 (183,239.4 to 360,873.0)	54,400,000 (38,300,000 to 75,700,000)	232,366.5 (163,729.4 to 323,478.2)	54,200,000 (38,400,000 to 76,400,000)	233,352.9 (165,219.3 to 328,499.4)	55,500,000 (39,200,000 to 76,900,000)	237,424.8 (167,752.1 to 329,223.3)	-10.2 (-13.0 to -7.4)	2.2 (0.0 to 4.2)
	55 to 59	29,600,000 (21,400,000 to 40,200,000)	252,006.5 (182,172.1 to 341,987.6)	58,500,000 (42,400,000 to 79,800,000)	233,788.0 (169,456.8 to 319,208.9)	58,200,000 (42,400,000 to 79,300,000)	234,585.2 (170,901.7 to 319,497.1)	58,400,000 (42,600,000 to 79,800,000)	239,735.6 (174,636.0 to 327,263.9)	-7.2 (-10.2 to -4.3)	2.5 (0.5 to 4.9)
	60 to 64	28,300,000 (20,000,000 to 37,800,000)	239,131.3 (169,236.9 to 320,000.7)	51,200,000 (36,400,000 to 69,200,000)	219,140.9 (155,662.5 to 296,115.3)	51,900,000 (36,800,000 to 69,700,000)	218,535.6 (154,878.8 to 293,454.1)	53,600,000 (38,000,000 to 72,000,000)	223,154.3 (158,368.7 to 299,698.3)	-8.4 (-11.9 to -5.2)	1.8 (-0.4 to 4.1)
	65 to 69	24,600,000 (17,200,000 to 33,300,000)	220,537.5 (154,866.1 to 298,559.9)	39,700,000 (28,300,000 to 53,100,000)	200,308.9 (142,721.2 to 267,839.3)	41,000,000 (29,100,000 to 55,200,000)	201,603.5 (143,034.0 to 271,336.1)	42,700,000 (30,300,000 to 57,300,000)	204,779.1 (145,367.5 to 275,077.5)	-9.2 (-12.7 to -5.8)	2.2 (0.1 to 4.5)
	70 to 74	17,900,000 (12,900,000 to 24,100,000)	201,845.9 (145,342.6 to 271,932.9)	29,300,000 (21,200,000 to 39,000,000)	185,718.1 (134,571.3 to 247,744.1)	31,400,000 (22,700,000 to 42,200,000)	189,519.6 (136,816.2 to 254,718.9)	33,500,000 (24,300,000 to 44,700,000)	192,691.1 (140,236.8 to 257,696.2)	-8.0 (-11.3 to -4.7)	3.8 (1.4 to 6.0)
	75 to 79	12,600,000 (8,870,000 to 17,100,000)	187,075.7 (131,726.6 to 254,470.6)	18,400,000 (13,000,000 to 25,100,000)	171,196.8 (120,887.6 to 233,741.7)	19,200,000 (13,600,000 to 26,400,000)	172,809.6 (122,352.3 to 236,708.7)	20,200,000 (14,200,000 to 27,500,000)	176,888.4 (124,721.5 to 241,187.5)	-8.5 (-12.6 to -4.9)	3.3 (0.8 to 5.7)
	80 to 84	7,460,000 (5,150,000 to 10,400,000)	173,505.0 (119,893.9 to 240,788.0)	11,000,000 (7,670,000 to 15,200,000)	157,883.8 (109,998.4 to 218,649.9)	11,300,000 (7,830,000 to 15,600,000)	157,333.5 (109,277.7 to 217,831.0)	11,800,000 (8,220,000 to 16,400,000)	160,924.5 (112,029.6 to 223,281.6)	-9.0 (-13.2 to -5.3)	1.9 (-0.4 to 4.6)
	85 to 89	3,590,000 (2,520,000 to 4,890,000)	161,726.1 (113,507.3 to 220,429.5)	6,390,000 (4,540,000 to 8,690,000)	148,686.1 (105,674.9 to 202,265.1)	6,430,000 (4,560,000 to 8,630,000)	149,008.8 (105,732.4 to 199,968.6)	6,560,000 (4,600,000 to 8,850,000)	151,622.1 (106,260.4 to 204,695.0)	-8.1 (-12.2 to -4.4)	2.0 (-0.4 to 5.0)
	90 to 94	1,310,000 (918,000 to 1,810,000)	157,044.3 (110,118.7 to 217,348.6)	3,070,000 (2,130,000 to 4,200,000)	144,777.5 (100,724.8 to 198,225.3)	3,110,000 (2,160,000 to 4,290,000)	145,587.4 (101,259.5 to 200,927.9)	3,140,000 (2,200,000 to 4,320,000)	148,250.2 (103,629.8 to 203,933.1)	-7.8 (-12.4 to -3.8)	2.4 (-0.4 to 5.6)
	95 plus	427,000 (280,000 to 634,000)	157,551.1 (103,558.3 to 233,979.7)	1,040,000 (680,000 to 1,550,000)	143,880.6 (93,661.3 to 213,594.0)	1,080,000 (701,000 to 1,600,000)	144,064.9 (93,621.3 to 213,756.8)	1,110,000 (720,000 to 1,640,000)	147,544.5 (95,866.8 to 218,830.0)	-8.7 (-14.0 to -3.2)	2.5 (-1.1 to 6.3)
Southern Latin America	All Ages	119,000,000 (105,000,000 to 134,000,000)	239,428.5 (211,516.6 to 270,366.5)	148,000,000 (132,000,000 to 166,000,000)	220,962.3 (196,870.1 to 248,908.1)	148,000,000 (132,000,000 to 168,000,000)	220,346.7 (196,278.9 to 249,699.3)	149,000,000 (132,000,000 to 168,000,000)	219,579.2 (194,671.7 to 248,308.1)	-7.7 (-11.0 to -4.6)	-0.6 (-3.6 to 1.9)
	Early Neonatal	127,000 (97,500 to 159,000)	632,174.0 (485,282.1 to 791,983.8)	100,000 (77,900 to 125,000)	624,695.7 (485,050.9 to 776,485.5)	95,400 (74,500 to 119,000)	627,874.6 (490,707.6 to 781,945.0)	93,000 (70,700 to 115,000)	630,344.1 (479,634.7 to 779,122.4)	-1.2 (-8.2 to 6.2)	0.9 (-7.0 to 9.8)
	Late Neonatal	362,000 (284,000 to 445,000)	604,077.3 (475,028.0 to 743,089.6)	287,000 (228,000 to 350,000)	597,253.4 (474,771.5 to 727,759.9)	273,000 (218,000 to 335,000)	600,154.3 (480,019.5 to 736,549.7)	266,000 (207,000 to 322,000)	602,422.2 (467,812.4 to 729,815.0)	-1.1 (-7.6 to 5.8)	0.9 (-6.4 to 8.8)
	1-5 months	2,560,000 (2,050,000 to 3,090,000)	583,235.8 (467,800.8 to 705,778.4)	2,070,000 (1,690,000 to 2,540,000)	576,927.7 (470,135.8 to 707,417.1)	1,950,000 (1,560,000 to 2,370,000)	579,685.9 (462,585.7 to 704,345.9)	1,900,000 (1,520,000 to 2,280,000)	581,602.0 (467,768.7 to 700,024.2)	-1.1 (-7.1 to 5.4)	0.8 (-5.8 to 8.0)
	6-11 months	2,830,000 (2,170,000 to 3,570,000)	555,813.5 (425,896.9 to 700,281.2)	2,360,000 (1,830,000 to 2,970,000)	549,597.9 (425,858.9 to 691,614.7)	2,200,000 (1,680,000 to 2,820,000)	552,069.1 (420,758.9 to 706,975.3)	2,120,000 (1,640,000 to 2,680,000)	553,005.4 (427,057.4 to 698,910.2)	-1.1 (-7.7 to 5.3)	0.6 (-6.6 to 8.4)
	12 to 23 months	5,490,000 (4,110,000 to 7,060,000)	531,419.3 (398,364.7 to 683,366.7)	4,780,000 (3,570,000 to 6,130,000)	525,404.4 (392,311.2 to 674,899.2)	4,490,000 (3,350,000 to 5,820,000)	527,777.8 (393,986.1 to 684,621.5)	4,190,000 (3,160,000 to 5,380,000)	527,945.0 (398,033.9 to 678,759.9)	-1.1 (-7.9 to 5.6)	0.5 (-7.0 to 7.9)
	2 to 4	13,600,000 (9,900,000 to 17,600,000)	439,507.7 (320,671.3 to 571,598.7)	12,800,000 (9,290,000 to 16,700,000)	432,923.6 (312,975.7 to 563,750.7)	12,500,000 (8,910,000 to 16,400,000)	435,646.6 (311,588.7 to 572,394.2)	11,800,000 (8,460,000 to 15,500,000)	435,954.0 (311,225.3 to 571,577.9)	-1.5 (-7.2 to 4.9)	0.7 (-5.9 to 7.4)
	5 to 9	15,200,000 (10,500,000 to 20,700,000)	303,727.1 (209,849.7 to 413,101.1)	15,400,000 (10,500,000 to 21,200,000)	300,180.1 (204,720.6 to 412,955.8)	15,600,000 (10,800,000 to 21,700,000)	302,503.7 (209,158.1 to 418,981.0)	15,600,000 (10,700,000 to 21,600,000)	302,944.0 (206,755.7 to 418,775.8)	-1.2 (-7.4 to 5.1)	0.9 (-5.2 to 8.3)
	10 to 14	11,100,000 (7,520,000 to 15,200,000)	231,431.5 (157,310.6 to 317,957.6)	11,400,000 (7,760,000 to 15,600,000)	229,727.0 (157,039.2 to 315,711.8)	11,500,000 (7,970,000 to 16,200,000)	231,059.6 (159,436.7 to 323,712.4)	11,700,000 (8,010,000 to 16,200,000)	231,533.4 (158,395.5 to 321,207.1)	-0.7 (-7.1 to 5.4)	0.8 (-4.5 to 8.0)
	15 to 19	10,000,000 (6,950,000 to 13,500,000)	224,717.2 (156,089.8 to 302,314.0)	11,300,000 (7,850,000 to 14,900,000)	223,024.5 (154,500.3 to 293,675.8)	11,300,000 (7,860,000 to 15,100,000)	223,588.6 (155,613.1 to 298,109.5)	11,300,000 (7,700,000 to 15,100,000)	224,529.5 (153,512.8 to 302,122.1)	-0.8 (-6.8 to 5.1)	0.7 (-5.2 to 7.3)
	20 to 24	8,910,000 (6,350,000 to 12,100,000)	222,480.9 (158,560.6 to 302,175.9)	11,700,000 (8,380,000 to 15,700,000)	221,063.0 (158,352.8 to 297,318.0)	11,700,000 (8,240,000 to 15,800,000)	220,829.6 (155,485.2 to 297,421.2)	11,700,000 (8,370,000 to 15,700,000)	221,519.0 (159,022.2 to 298,101.5)	-0.6 (-6.6 to 5.0)	0.2 (-5.2 to 6.7)
	25 to 29	8,200,000 (5,870,000 to 11,200,000)	214,096.1 (153,210.3 to 291,467.5)	11,300,000 (8,160,000 to 15,400,000)	211,584.3 (152,514.4 to 288,301.4)	11,400,000 (8,200,000 to 15,500,000)	211,732.7 (152,277.2 to 287,502.7)	11,400,000 (8,240,000 to 15,500,000)	212,177.9 (153,145.5 to 288,883.8)	-1.2 (-7.5 to 4.2)	0.3 (-5.1 to 6.2)
	30 to 34	7,440,000 (5,200,000 to 10,300,000)	208,715.0 (145,860.4 to 287,821.8)	10,400,000 (7,370,000 to 14,400,000)	206,141.3 (146,111.2 to 286,436.6)	10,700,000 (7,400,000 to 15,000,000)	206,856.2 (143,732.8 to 291,746.6)	10,800,000 (7,580,000 to 15,000,000)	206,914.5 (144,705.1 to 286,594.5)	-1.2 (-6.7 to 5.0)	0.4 (-5.2 to 6.4)
	35 to 39	6,540,000 (4,530,000 to 8,870,000)	202,773.3 (140,522.3 to 274,799.4)	9,670,000 (6,700,000 to 13,200,000)	200,995.6 (139,188.7 to 273,299.7)	9,790,000 (6,850,000 to 13,100,000)	201,483.1 (141,070.0 to 269,993.7)	9,860,000 (6,840,000 to 13,300,000)	201,524.6 (139,632.7 to 272,037.7)	-0.9 (-6.8 to 5.5)	0.3 (-5.6 to 6.4)
	40 to 44	5,570,000 (3,870,000 to 7,860,000)	192,454.1 (133,851.8 to 271,513.1)	8,610,000 (6,040,000 to 12,000,000)	191,091.3 (134,046.7 to 266,721.5)	8,750,000 (6,100,000 to 12,400,000)	191,758.0 (133,781.4 to 270,982.9)	8,860,000 (6,220,000 to 12,500,000)	191,675.8 (134,428.3 to 270,986.4)	-0.7 (-6.5 to 6.6)	0.3 (-5.9 to 6.3)
	45 to 49	4,630,000 (3,200,000 to 6,420,000)	184,078.4 (127,224.9 to 255,078.9)	7,490,000 (5,250,000 to 10,300,000)	182,660.9 (128,018.2 to 252,452.5)	7,680,000 (5,330,000 to 10,800,000)	183,250.6 (127,185.1 to 257,448.7)	7,820,000 (5,380,000 to 10,900,000)	183,324.3 (126,115.6 to 255,994.3)	-0.8 (-6.5 to 5.5)	0.4 (-5.2 to 6.3)
	50 to 54	3,960,000 (2,730,000 to 5,560,000)	180,227.0 (124,047.8 to 252,779.9)	6,580,000 (4,570,000 to 9,270,000)	179,139.6 (124,308.6 to 252,193.1)	6,680,000 (4,660,000 to 9,320,000)	179,149.6 (125,052.8 to 250,096.1)	6,830,000 (4,800,000 to 9,500,000)	180,025.7 (126,383.7 to 250,229.3)	-0.6 (-6.3 to 5.2)	0.5 (-4.9 to 7.3)
	55 to 59	3,520,000 (2,520,000 to 4,880,000)	174,880.6 (124,926.5 to 242,426.3)	5,950,000 (4,170,000 to 8,210,000)	173,872.4 (121,723.8 to 239,627.2)	6,040,000 (4,300,000 to 8,330,000)	173,953.5 (123,873.8 to 239,949.8)	6,130,000 (4,300,000 to 8,490,000)	175,347.6 (122,990.6 to 242,904.2)	-0.6 (-6.6 to 6.5)	0.8 (-5.1 to 7.2)
	60 to 64	3,000,000 (2,110,000 to 4,050,000)	165,697.4 (116,533.0 to 223,928.5)	4,950,000 (3,500,000 to 6,670,000)	164,508.2 (116,313.3 to 221,961.1)	5,040,000 (3,530,000 to 6,750,000)	164,757.3 (115,188.5 to 220,410.2)	5,170,000 (3,640,000 to 6,940,000)	166,253.8 (116,899.0 to 223,028.2)	-0.7 (-7.7 to 6.0)	1.1 (-6.5 to 9.3)
	65 to 69	2,230,000 (1,560,000 to 3,060,000)	152,632.5 (106,388.5 to 209,272.3)	3,780,000 (2,640,000 to 5,120,000)	151,631.4 (105,837.9 to 205,649.0)	3,870,000 (2,660,000 to 5,240,000)	151,823.6 (104,384.0 to 205,850.1)	3,990,000 (2,800,000 to 5,540,000)	152,852.5 (107,290.9 to 212,102.0)	-0.7 (-7.4 to 6.3)	0.8 (-6.5 to 8.7)
	70 to 74	1,520,000 (1,070,000 to 2,050,000)	139,210.4 (98,225.7 to 188,070.7)	2,750,000 (1,930,000 to 3,720,000)	138,472.5 (96,888.3 to 187,091.8)	2,830,000 (1,970,000 to 3,830,000)	138,447.2 (96,455.5 to 187,307.8)	2,900,000 (2,050,000 to 3,920,000)	139,021.4 (98,202.3 to 187,904.3)	-0.5 (-8.0 to 6.3)	0.4 (-6.4 to 8.8)
	75 to 79	996,000 (696,000 to 1,380,000)	128,745.7 (90,042.8 to 178,433.2)	1,860,000 (1,270,000 to 2,580,000)	128,657.4 (88,183.9 to 178,710.0)	1,910,000 (1,340,000 to 2,640,000)	128,775.4 (89,930.2 to 177,531.6)	1,960,000 (1,350,000 to 2,710,000)	128,857.4 (88,768.2 to 178,241.0)	-0.1 (-6.7 to 7.2)	0.2 (-6.8 to 7.5)
	80 to 84	560,000 (382,000 to 787,000)	119,366.9 (81,350.2 to 167,680.5)	1,140,000 (786,000 to 1,600,000)	119,068.2 (81,942.2 to 167,026.8)	1,170,000 (801,000 to 1,660,000)	119,546.3 (81,619.6 to 168,866.7)	1,200,000 (814,000 to 1,690,000)	119,662.2 (81,273.1 to 168,975.8)	-0.3 (-7.3 to 7.6)	0.5 (-6.0 to 8.6)
	85 to 89	244,000 (170,000 to 338,000)	111,402.0 (77,566.1 to 154,369.0)	616,000 (437,000 to 853,000)	110,056.9 (78,040.3 to 152,381.1)	630,000 (441,000 to 876,000)	110,827.0 (77,478.3 to 153,961.9)	638,000 (443,000 to 877,000)	110,949.0 (77,000.7 to 152,416.3)	-1.2 (-7.9 to 7.1)	0.8 (-6.4 to 7.7)
	90 to 94	71,400 (50,000 to 100,000)	109,008.2 (76,245.6 to 152,589.4)	238,000 (164,000 to 330,000)	107,170.1 (73,915.4 to 148,551.4)	247,000 (173,000 to 341,000)	107,780.9 (75,403.9 to 148,438.9)	255,000 (175,000 to 353,000)	107,755.5 (74,126.8 to 149,379.9)	-1.7 (-9.0 to 7.6)	0.5 (-7.3 to 9.0)
	95 plus	17,000 (11,100 to 26,100)	110,764.7 (72,017.4 to 170,087.4)	80,200 (50,500 to 119,000)	109,074.4 (68,704.6 to 161,818.6)	80,600 (51,900 to 120,000)	108,950.6 (70,152.6 to 162,690.2)	81,300 (52,000 to 121,000)	109,177.4 (69,866.6 to 162,067.0)	-1.5 (-11.0 to 8.5)	0.1 (-8.8 to 9.7)
Western Europe	All Ages	711,000,000 (636,000,000 to 802,000,000)	184,973.5 (165,466.6 to 208,639.9)	758,000,000 (682,000,000 to 846,000,000)	173,836.6 (156,250.3 to 193,914.3)	760,000,000 (682,000,000 to 847,000,000)	173,914.3 (156,137.0 to 193,740.2)	760,000,000 (682,000,000 to 848,000,000)	173,853.9 (155,997.3 to 193,916.7)	-6.0 (-8.1 to -3.8)	0.0 (-1.0 to 1.0)
	Early Neonatal	462,000 (361,000 to 577,000)	524,487.2 (408,921.6 to 654,050.9)	412,000 (317,000 to 513,000)	519,146.5 (399,674.0 to 646,020.2)	408,000 (316,000 to 508,000)	520,179.7 (403,413.3 to 647,932.8)	406,000 (317,000 to 507,000)	520,262.6 (405,493.4 to 648,613.4)	-1.0 (-3.7 to 2.0)	0.2 (-2.6 to 3.4)
	Late Neonatal	1,330,000 (1,060,000 to 1,640,000)	505,575.9 (401,783.1 to 620,964.6)	1,190,000 (938,000 to 1,460,000)	500,569.4 (393,911.3 to 612,172.2)	1,180,000 (932,000 to 1,450,000)	501,555.9 (396,557.1 to 616,193.1)	1,170,000 (933,000 to 1,440,000)	501,606.8 (398,248.2 to 616,518.9)	-1.0 (-3.5 to 1.8)	0.2 (-2.4 to 3.1)
	1-5 months	9,620,000 (7,700,000 to 11,800,000)	494,385.7 (395,636.9 to 604,913.6)	8,640,000 (6,960,000 to 10,600,000)	489,354.0 (394,214.0 to 597,728.1)	8,540,000 (6,850,000 to 10,400,000)	490,470.5 (393,802.5 to 598,474.3)	8,490,000 (6,810,000 to 10,300,000)	490,384.0 (393,535.9 to 597,071.9)	-1.0 (-3.3 to 1.3)	0.2 (-2.3 to 2.6)
	6-11 months	11,000,000 (8,380,000 to 14,100,000)	481,024.0 (366,831.6 to 616,491.8)	9,970,000 (7,660,000 to 12,900,000)	476,055.3 (365,840.2 to 614,363.5)	9,830,000 (7,530,000 to 12,600,000)	477,493.3 (365,652.5 to 612,583.5)	9,740,000 (7,360,000 to 12,500,000)	477,436.7 (361,072.6 to 612,394.5)	-1.0 (-3.4 to 1.5)	0.3 (-2.4 to 2.8)
	12 to 23 months	21,800,000 (16,300,000 to 28,600,000)	474,539.6 (355,201.6 to 621,710.5)	20,200,000 (15,100,000 to 26,300,000)	469,770.0 (350,820.0 to 612,220.2)	19,900,000 (14,800,000 to 25,900,000)	471,984.2 (352,883.5 to 615,441.3)	19,500,000 (14,600,000 to 25,300,000)	472,065.5 (352,960.5 to 611,855.5)	-1.0 (-3.8 to 1.5)	0.5 (-2.0 to 3.0)
	2 to 4	56,900,000 (41,000,000 to 74,500,000)	412,569.5 (297,243.4 to 540,700.7)	54,800,000 (39,600,000 to 71,700,000)	408,300.3 (295,003.1 to 534,651.7)	54,400,000 (39,300,000 to 71,500,000)	411,045.5 (296,431.3 to 539,667.1)	53,400,000 (38,500,000 to 70,000,000)	410,689.4 (296,054.2 to 537,882.8)	-1.0 (-3.8 to 1.5)	0.6 (-1.8 to 3.4)
	5 to 9	66,500,000 (45,600,000 to 91,000,000)	282,699.7 (193,889.0 to 387,151.0)	65,300,000 (44,400,000 to 89,200,000)	280,391.6 (190,868.0 to 383,348.1)	65,100,000 (44,300,000 to 89,000,000)	281,699.4 (191,703.6 to 385,075.2)	64,700,000 (44,400,000 to 88,700,000)	281,743.5 (193,438.5 to 386,299.6)	-0.8 (-3.0 to 2.0)	0.5 (-1.9 to 2.8)
	10 to 14	49,500,000 (33,900,000 to 67,900,000)	201,801.0 (138,178.6 to 276,543.8)	47,200,000 (32,200,000 to 65,300,000)	200,129.8 (136,436.2 to 276,659.0)	47,800,000 (32,600,000 to 65,900,000)	200,883.0 (137,074.2 to 277,055.4)	48,200,000 (32,700,000 to 66,300,000)	201,340.2 (136,876.0 to 277,135.4)	-0.8 (-3.3 to 1.7)	0.6 (-1.8 to 3.1)
	15 to 19	51,700,000 (36,300,000 to 69,800,000)	189,286.2 (132,737.9 to 255,306.7)	44,000,000 (30,600,000 to 59,100,000)	186,950.4 (130,064.0 to 251,206.8)	44,200,000 (31,100,000 to 59,400,000)	187,678.1 (131,987.1 to 252,399.2)	44,300,000 (31,100,000 to 59,900,000)	187,949.5 (132,011.6 to 254,000.4)	-1.2 (-3.8 to 1.2)	0.5 (-1.9 to 2.9)
	20 to 24	56,400,000 (40,200,000 to 75,700,000)	185,968.5 (132,628.5 to 249,556.3)	45,200,000 (32,300,000 to 60,500,000)	183,684.2 (131,589.1 to 246,301.9)	45,300,000 (32,300,000 to 60,900,000)	184,339.5 (131,206.2 to 247,761.7)	45,300,000 (32,300,000 to 61,000,000)	184,500.0 (131,533.4 to 248,270.4)	-1.2 (-3.6 to 1.0)	0.4 (-2.0 to 3.1)
	25 to 29	55,600,000 (40,300,000 to 76,200,000)	178,598.2 (129,660.9 to 244,837.2)	46,700,000 (33,900,000 to 63,100,000)	176,416.4 (128,239.0 to 238,485.3)	46,200,000 (33,700,000 to 62,400,000)	177,237.4 (129,063.8 to 239,395.8)	45,700,000 (33,100,000 to 62,600,000)	177,287.1 (128,222.4 to 242,566.9)	-1.2 (-3.5 to 0.9)	0.5 (-2.1 to 3.1)
	30 to 34	49,800,000 (34,600,000 to 68,900,000)	174,099.9 (121,198.8 to 240,992.7)	47,600,000 (33,600,000 to 65,400,000)	172,096.5 (121,287.1 to 236,243.6)	47,900,000 (33,500,000 to 66,300,000)	172,721.4 (120,819.2 to 239,170.0)	47,800,000 (33,200,000 to 66,200,000)	172,762.8 (120,085.3 to 239,275.0)	-1.2 (-3.8 to 1.3)	0.4 (-2.0 to 3.4)
	35 to 39	45,400,000 (31,800,000 to 60,800,000)	169,390.3 (118,865.6 to 227,035.5)	48,000,000 (33,700,000 to 64,500,000)	167,710.6 (117,661.4 to 225,286.3)	47,700,000 (33,400,000 to 64,600,000)	168,277.8 (117,875.3 to 227,575.7)	47,400,000 (33,100,000 to 63,900,000)	168,348.7 (117,604.8 to 226,953.3)	-1.0 (-3.5 to 1.3)	0.4 (-2.3 to 3.2)
	40 to 44	42,800,000 (30,400,000 to 60,300,000)	161,625.6 (114,605.9 to 227,693.6)	46,400,000 (32,500,000 to 65,300,000)	159,885.5 (111,920.5 to 225,045.4)	46,500,000 (32,700,000 to 65,600,000)	160,427.8 (112,642.1 to 226,157.0)	46,600,000 (32,600,000 to 65,400,000)	160,761.1 (112,553.1 to 225,616.9)	-1.1 (-3.1 to 1.4)	0.5 (-2.1 to 3.1)
	45 to 49	35,300,000 (24,700,000 to 49,400,000)	154,631.5 (108,192.0 to 216,841.3)	46,900,000 (32,800,000 to 65,500,000)	152,998.8 (106,930.5 to 213,760.2)	46,300,000 (32,300,000 to 64,500,000)	153,304.5 (106,890.3 to 213,534.7)	45,800,000 (32,000,000 to 64,200,000)	153,983.9 (107,354.5 to 215,553.8)	-1.1 (-3.5 to 1.4)	0.6 (-1.7 to 2.9)
	50 to 54	34,500,000 (24,100,000 to 48,500,000)	151,038.3 (105,255.3 to 212,203.3)	48,200,000 (33,700,000 to 67,100,000)	149,651.6 (104,563.2 to 208,230.2)	47,800,000 (33,600,000 to 66,500,000)	149,661.3 (105,191.5 to 208,297.7)	47,600,000 (33,200,000 to 66,300,000)	150,486.8 (104,931.7 to 209,750.6)	-0.9 (-3.4 to 1.7)	0.6 (-1.8 to 3.2)
	55 to 59	31,000,000 (21,900,000 to 42,300,000)	146,324.2 (103,457.1 to 199,402.8)	44,100,000 (31,300,000 to 60,700,000)	144,941.1 (102,925.1 to 199,196.6)	44,900,000 (31,900,000 to 61,400,000)	144,837.3 (102,773.6 to 198,034.9)	45,800,000 (32,500,000 to 63,100,000)	145,812.1 (103,646.5 to 200,909.9)	-0.9 (-3.3 to 1.6)	0.6 (-2.0 to 3.3)
	60 to 64	28,000,000 (19,700,000 to 37,200,000)	138,771.4 (97,709.0 to 184,607.5)	36,600,000 (25,900,000 to 48,900,000)	137,282.0 (97,388.2 to 183,433.9)	37,300,000 (26,400,000 to 50,200,000)	137,305.4 (97,075.8 to 184,612.3)	38,300,000 (27,000,000 to 51,500,000)	137,976.3 (97,181.8 to 185,404.1)	-1.1 (-3.9 to 1.9)	0.5 (-2.4 to 3.1)
	65 to 69	23,500,000 (16,200,000 to 31,700,000)	127,940.7 (88,219.0 to 172,370.8)	30,200,000 (21,000,000 to 41,100,000)	126,215.4 (87,611.9 to 171,765.5)	30,300,000 (20,900,000 to 41,200,000)	126,476.0 (87,098.0 to 172,131.6)	30,700,000 (21,200,000 to 41,600,000)	126,758.2 (87,710.1 to 172,215.6)	-1.3 (-4.3 to 1.4)	0.4 (-2.4 to 3.3)
	70 to 74	14,400,000 (10,000,000 to 19,500,000)	116,618.1 (81,303.8 to 158,575.9)	24,200,000 (16,800,000 to 33,000,000)	115,064.8 (79,646.3 to 156,685.7)	25,100,000 (17,800,000 to 34,200,000)	115,332.9 (81,591.1 to 156,810.3)	25,800,000 (18,100,000 to 35,200,000)	115,626.2 (81,407.3 to 157,970.3)	-1.3 (-3.8 to 1.2)	0.5 (-1.9 to 3.2)
	75 to 79	12,900,000 (9,070,000 to 17,800,000)	108,338.0 (76,015.7 to 149,468.8)	17,800,000 (12,500,000 to 24,700,000)	107,299.4 (75,159.0 to 148,710.3)	17,700,000 (12,500,000 to 24,500,000)	107,345.5 (75,387.6 to 148,035.1)	17,800,000 (12,500,000 to 24,600,000)	107,755.7 (75,524.4 to 149,115.3)	-1.0 (-4.0 to 2.1)	0.4 (-2.3 to 3.1)
	80 to 84	7,990,000 (5,470,000 to 11,200,000)	100,106.3 (68,598.0 to 140,134.7)	13,200,000 (9,000,000 to 18,500,000)	99,141.8 (67,715.2 to 139,280.9)	13,400,000 (8,940,000 to 18,800,000)	99,220.7 (66,308.0 to 139,728.1)	13,600,000 (9,380,000 to 19,100,000)	99,707.6 (68,665.3 to 139,554.5)	-1.0 (-4.3 to 1.8)	0.6 (-2.5 to 3.9)
	85 to 89	3,480,000 (2,450,000 to 4,750,000)	93,205.8 (65,498.2 to 127,053.5)	7,420,000 (5,160,000 to 10,100,000)	91,648.3 (63,762.1 to 125,321.5)	7,640,000 (5,390,000 to 10,400,000)	92,124.9 (64,994.7 to 125,320.8)	7,840,000 (5,480,000 to 10,700,000)	92,654.4 (64,831.3 to 126,915.6)	-1.7 (-4.7 to 1.6)	1.1 (-2.1 to 4.3)
	90 to 94	1,030,000 (713,000 to 1,420,000)	91,575.0 (63,403.4 to 125,938.3)	3,200,000 (2,210,000 to 4,380,000)	89,492.3 (61,777.7 to 122,446.4)	3,290,000 (2,260,000 to 4,520,000)	90,003.2 (61,794.5 to 123,588.7)	3,390,000 (2,330,000 to 4,660,000)	90,650.7 (62,386.9 to 124,853.6)	-2.3 (-5.7 to 1.1)	1.3 (-2.3 to 4.9)
	95 plus	234,000 (149,000 to 339,000)	92,841.2 (58,924.7 to 134,551.7)	965,000 (607,000 to 1,400,000)	90,548.9 (56,984.5 to 130,963.3)	1,010,000 (638,000 to 1,500,000)	90,746.7 (57,332.5 to 134,998.7)	1,060,000 (671,000 to 1,560,000)	91,756.7 (57,943.4 to 134,930.8)	-2.5 (-6.9 to 1.8)	1.3 (-2.9 to 6.2)
Latin America and Caribbean	All Ages	901,000,000 (791,000,000 to 1,020,000,000)	230,993.6 (202,579.8 to 262,413.3)	1,200,000,000 (1,060,000,000 to 1,360,000,000)	205,097.3 (181,231.5 to 232,510.3)	1,210,000,000 (1,070,000,000 to 1,370,000,000)	204,350.3 (181,243.3 to 231,348.3)	1,210,000,000 (1,070,000,000 to 1,370,000,000)	203,728.7 (180,672.5 to 230,223.8)	-11.2 (-13.9 to -8.2)	-0.7 (-1.4 to 0.1)
	Early Neonatal	780,000 (609,000 to 964,000)	393,606.2 (307,370.6 to 486,628.1)	730,000 (563,000 to 908,000)	393,923.8 (303,998.9 to 490,252.0)	717,000 (555,000 to 891,000)	394,752.3 (305,859.6 to 491,054.9)	704,000 (547,000 to 876,000)	394,747.7 (306,592.5 to 490,905.3)	0.1 (-2.1 to 2.0)	0.2 (-1.4 to 2.1)
	Late Neonatal	2,260,000 (1,790,000 to 2,750,000)	384,786.2 (304,708.0 to 467,477.2)	2,130,000 (1,670,000 to 2,610,000)	385,688.2 (302,596.3 to 471,941.2)	2,100,000 (1,650,000 to 2,570,000)	386,470.8 (304,211.8 to 473,347.7)	2,060,000 (1,630,000 to 2,530,000)	386,481.4 (305,467.7 to 474,768.4)	0.2 (-1.9 to 2.2)	0.2 (-1.3 to 1.8)
	1-5 months	16,900,000 (13,600,000 to 20,500,000)	392,570.0 (316,625.4 to 476,371.4)	16,200,000 (13,000,000 to 19,900,000)	396,800.5 (317,471.0 to 486,796.5)	15,900,000 (12,700,000 to 19,500,000)	397,567.8 (318,079.5 to 486,338.4)	15,700,000 (12,500,000 to 19,200,000)	397,619.7 (316,620.7 to 487,554.8)	1.1 (-1.0 to 3.0)	0.2 (-1.0 to 1.8)
	6-11 months	20,400,000 (15,800,000 to 26,000,000)	410,069.3 (316,715.6 to 522,518.4)	20,300,000 (15,500,000 to 26,100,000)	420,550.3 (321,373.7 to 541,237.4)	19,900,000 (15,100,000 to 25,500,000)	421,280.0 (320,108.4 to 540,402.4)	19,500,000 (15,000,000 to 25,200,000)	421,124.1 (323,172.5 to 543,260.4)	2.6 (0.1 to 4.8)	0.1 (-1.4 to 1.8)
	12 to 23 months	42,400,000 (32,400,000 to 54,100,000)	427,082.0 (326,121.2 to 545,349.5)	43,400,000 (32,800,000 to 56,100,000)	446,825.0 (337,375.0 to 576,824.2)	42,800,000 (32,300,000 to 55,100,000)	447,859.2 (337,889.9 to 576,658.1)	41,900,000 (31,400,000 to 54,400,000)	447,229.5 (335,402.5 to 579,883.4)	4.6 (1.6 to 7.6)	0.1 (-1.4 to 1.6)
	2 to 4	117,000,000 (86,400,000 to 150,000,000)	395,529.6 (292,670.2 to 507,341.6)	123,000,000 (87,900,000 to 161,000,000)	418,137.9 (299,974.3 to 547,594.3)	122,000,000 (87,200,000 to 159,000,000)	418,999.3 (300,265.4 to 548,709.8)	120,000,000 (85,900,000 to 158,000,000)	418,853.6 (299,684.7 to 551,464.1)	5.7 (2.6 to 9.3)	0.2 (-1.3 to 1.7)
	5 to 9	151,000,000 (106,000,000 to 202,000,000)	311,727.1 (217,640.8 to 415,990.5)	151,000,000 (103,000,000 to 204,000,000)	312,646.0 (214,560.5 to 423,931.8)	151,000,000 (103,000,000 to 204,000,000)	312,906.3 (213,591.6 to 422,292.9)	151,000,000 (103,000,000 to 205,000,000)	312,659.7 (213,735.9 to 424,666.5)	0.3 (-2.6 to 3.7)	0.0 (-1.3 to 1.4)
	10 to 14	108,000,000 (74,200,000 to 148,000,000)	234,063.0 (160,546.7 to 319,489.9)	107,000,000 (72,600,000 to 146,000,000)	224,036.8 (152,304.6 to 306,428.1)	107,000,000 (73,100,000 to 146,000,000)	224,171.4 (153,368.0 to 307,028.1)	107,000,000 (72,900,000 to 146,000,000)	223,655.3 (152,583.2 to 306,345.1)	-4.3 (-5.8 to -2.6)	-0.2 (-1.8 to 1.3)
	15 to 19	84,600,000 (58,700,000 to 113,000,000)	202,826.5 (140,732.8 to 271,656.7)	94,200,000 (65,400,000 to 127,000,000)	194,632.2 (135,194.2 to 262,248.2)	93,500,000 (64,900,000 to 126,000,000)	195,210.2 (135,417.5 to 264,098.3)	92,700,000 (64,400,000 to 126,000,000)	194,989.4 (135,571.2 to 264,694.9)	-4.0 (-5.6 to -2.4)	0.2 (-1.4 to 1.6)
	20 to 24	72,500,000 (51,400,000 to 97,900,000)	195,015.5 (138,306.0 to 263,325.9)	92,900,000 (65,700,000 to 126,000,000)	188,134.5 (133,036.2 to 254,897.7)	92,800,000 (65,900,000 to 126,000,000)	188,693.8 (134,038.4 to 255,531.6)	92,300,000 (65,100,000 to 125,000,000)	188,758.6 (133,254.1 to 256,108.8)	-3.5 (-5.2 to -1.9)	0.3 (-1.1 to 1.9)
	25 to 29	62,400,000 (45,500,000 to 84,000,000)	190,003.9 (138,623.9 to 256,046.0)	86,600,000 (63,000,000 to 117,000,000)	182,937.5 (133,056.3 to 247,095.1)	87,100,000 (63,300,000 to 118,000,000)	182,874.4 (132,928.9 to 247,843.0)	87,700,000 (63,900,000 to 120,000,000)	183,157.3 (133,408.3 to 249,607.9)	-3.7 (-5.5 to -2.1)	0.1 (-1.4 to 1.6)
	30 to 34	51,600,000 (36,000,000 to 71,400,000)	185,717.9 (129,639.7 to 257,074.7)	81,700,000 (57,000,000 to 113,000,000)	179,120.2 (124,948.3 to 248,359.3)	81,700,000 (57,400,000 to 113,000,000)	178,374.5 (125,321.4 to 246,978.3)	82,200,000 (57,700,000 to 115,000,000)	178,711.9 (125,447.6 to 250,518.1)	-3.6 (-5.3 to -1.8)	-0.2 (-1.7 to 1.6)
	35 to 39	42,300,000 (29,600,000 to 56,900,000)	180,802.7 (126,260.6 to 242,893.7)	76,100,000 (53,300,000 to 104,000,000)	175,071.1 (122,456.0 to 238,661.5)	76,800,000 (53,600,000 to 103,000,000)	174,448.2 (121,641.1 to 234,348.1)	77,800,000 (54,100,000 to 104,000,000)	174,954.2 (121,640.7 to 233,957.4)	-3.2 (-5.0 to -1.3)	-0.1 (-1.6 to 1.5)
	40 to 44	32,900,000 (23,100,000 to 46,000,000)	173,008.0 (121,556.6 to 242,037.4)	66,000,000 (46,000,000 to 92,800,000)	167,355.0 (116,507.9 to 235,194.2)	67,200,000 (47,100,000 to 94,400,000)	167,186.1 (117,146.8 to 235,001.4)	68,500,000 (48,000,000 to 95,800,000)	167,483.9 (117,483.3 to 234,312.7)	-3.3 (-5.1 to -1.4)	0.1 (-1.5 to 1.6)
	45 to 49	25,100,000 (17,600,000 to 35,100,000)	165,881.9 (116,095.9 to 231,490.6)	56,000,000 (39,200,000 to 78,400,000)	159,861.9 (111,947.6 to 223,817.2)	56,900,000 (39,800,000 to 79,800,000)	159,885.8 (111,675.0 to 224,172.5)	58,100,000 (40,300,000 to 81,100,000)	160,152.5 (111,155.4 to 223,761.0)	-3.6 (-5.4 to -1.7)	0.2 (-1.5 to 1.8)
	50 to 54	20,400,000 (14,200,000 to 28,500,000)	162,080.0 (113,404.6 to 227,269.2)	49,800,000 (35,100,000 to 69,700,000)	156,053.9 (109,813.2 to 218,210.2)	50,500,000 (35,400,000 to 70,500,000)	156,002.5 (109,377.2 to 217,694.0)	51,200,000 (36,100,000 to 71,900,000)	156,443.1 (110,371.3 to 219,806.8)	-3.7 (-5.7 to -1.8)	0.2 (-1.3 to 1.7)
	55 to 59	16,300,000 (11,600,000 to 22,500,000)	156,420.6 (111,697.5 to 215,772.7)	41,800,000 (29,500,000 to 57,800,000)	151,158.4 (106,520.9 to 208,754.4)	42,800,000 (30,300,000 to 59,100,000)	150,752.3 (106,777.7 to 207,878.0)	44,000,000 (31,100,000 to 60,600,000)	151,545.3 (106,983.4 to 208,802.9)	-3.4 (-5.4 to -1.5)	0.3 (-1.3 to 1.6)
	60 to 64	12,800,000 (9,070,000 to 17,000,000)	149,005.9 (105,598.9 to 198,333.0)	32,500,000 (23,000,000 to 43,700,000)	144,224.8 (102,112.1 to 193,788.1)	33,500,000 (23,800,000 to 44,400,000)	143,796.2 (102,132.6 to 190,790.8)	34,600,000 (24,600,000 to 46,400,000)	144,408.7 (102,659.6 to 193,773.3)	-3.2 (-5.0 to -1.4)	0.1 (-1.6 to 1.8)
	65 to 69	8,940,000 (6,240,000 to 12,000,000)	137,796.8 (96,150.3 to 185,531.2)	23,400,000 (16,200,000 to 31,500,000)	133,610.6 (92,673.8 to 180,179.7)	24,300,000 (16,900,000 to 33,000,000)	133,433.4 (92,696.4 to 181,356.2)	25,000,000 (17,400,000 to 34,100,000)	133,423.0 (92,656.5 to 181,798.7)	-3.0 (-4.9 to -1.3)	-0.1 (-1.7 to 1.6)
	70 to 74	5,820,000 (4,120,000 to 7,890,000)	125,094.9 (88,531.6 to 169,630.4)	15,800,000 (11,100,000 to 21,600,000)	121,426.1 (85,609.4 to 165,892.4)	16,300,000 (11,400,000 to 22,300,000)	121,437.2 (84,830.6 to 165,979.0)	16,800,000 (11,800,000 to 23,000,000)	121,283.5 (84,971.4 to 165,535.7)	-2.9 (-5.2 to -0.7)	-0.1 (-2.0 to 1.5)
	75 to 79	3,710,000 (2,590,000 to 5,100,000)	116,321.9 (81,271.9 to 160,026.1)	10,100,000 (7,010,000 to 14,000,000)	113,139.5 (78,402.8 to 156,823.3)	10,400,000 (7,260,000 to 14,400,000)	113,069.9 (78,970.1 to 156,586.9)	10,700,000 (7,440,000 to 14,700,000)	112,989.6 (78,883.0 to 155,610.0)	-2.7 (-4.8 to -0.7)	-0.1 (-2.1 to 1.7)
	80 to 84	2,050,000 (1,390,000 to 2,870,000)	107,867.7 (73,490.2 to 151,243.2)	6,080,000 (4,120,000 to 8,490,000)	106,383.4 (71,986.8 to 148,423.1)	6,270,000 (4,230,000 to 8,790,000)	106,417.5 (71,729.4 to 149,106.7)	6,400,000 (4,350,000 to 8,990,000)	106,344.7 (72,320.4 to 149,300.3)	-1.4 (-3.3 to 0.5)	0.0 (-2.2 to 2.1)
	85 to 89	876,000 (624,000 to 1,200,000)	101,102.2 (72,013.8 to 138,828.3)	3,100,000 (2,190,000 to 4,280,000)	99,670.8 (70,467.5 to 137,795.7)	3,190,000 (2,260,000 to 4,440,000)	99,811.0 (70,651.0 to 138,931.9)	3,230,000 (2,290,000 to 4,420,000)	99,950.4 (70,829.8 to 136,654.1)	-1.4 (-3.6 to 0.7)	0.3 (-2.0 to 2.5)
	90 to 94	239,000 (163,000 to 327,000)	99,361.8 (68,086.6 to 136,326.1)	1,280,000 (876,000 to 1,740,000)	97,525.2 (66,722.3 to 132,166.9)	1,320,000 (907,000 to 1,810,000)	97,637.9 (67,008.9 to 133,437.0)	1,350,000 (922,000 to 1,860,000)	98,058.6 (67,092.6 to 135,152.6)	-1.8 (-4.7 to 0.6)	0.5 (-2.3 to 3.0)
	95 plus	59,200 (37,500 to 86,600)	100,412.3 (63,583.3 to 146,928.8)	522,000 (338,000 to 786,000)	98,366.5 (63,799.3 to 148,170.4)	538,000 (346,000 to 796,000)	98,227.1 (63,289.1 to 145,474.7)	549,000 (356,000 to 815,000)	99,029.9 (64,122.2 to 146,972.0)	-2.0 (-5.3 to 1.8)	0.7 (-2.6 to 3.7)
Andean Latin America	All Ages	82,300,000 (72,100,000 to 95,400,000)	216,708.3 (189,868.5 to 251,036.2)	125,000,000 (110,000,000 to 144,000,000)	196,301.6 (172,124.0 to 225,045.8)	128,000,000 (113,000,000 to 146,000,000)	196,255.4 (173,020.9 to 223,672.7)	129,000,000 (114,000,000 to 147,000,000)	195,614.5 (171,806.3 to 222,270.4)	-9.4 (-12.8 to -5.9)	-0.4 (-2.6 to 2.3)
	Early Neonatal	76,800 (60,000 to 96,000)	344,471.6 (268,760.0 to 430,216.4)	81,800 (63,000 to 102,000)	342,992.1 (264,140.0 to 428,014.9)	81,500 (62,900 to 102,000)	342,848.5 (264,563.8 to 428,372.4)	80,900 (62,300 to 101,000)	343,289.7 (264,681.0 to 429,085.4)	-0.4 (-6.9 to 6.4)	0.1 (-6.6 to 7.8)
	Late Neonatal	224,000 (177,000 to 275,000)	339,290.4 (268,277.5 to 416,799.4)	241,000 (188,000 to 296,000)	337,945.7 (264,507.8 to 415,885.9)	240,000 (187,000 to 295,000)	337,775.6 (262,836.4 to 415,996.2)	238,000 (189,000 to 293,000)	338,216.7 (268,253.0 to 416,694.3)	-0.4 (-6.6 to 5.9)	0.1 (-6.2 to 7.2)
	1-5 months	1,690,000 (1,350,000 to 2,090,000)	353,406.9 (280,955.5 to 435,700.6)	1,850,000 (1,490,000 to 2,270,000)	352,517.9 (283,685.1 to 433,416.5)	1,840,000 (1,460,000 to 2,250,000)	352,072.6 (278,151.0 to 429,392.7)	1,830,000 (1,460,000 to 2,260,000)	352,626.4 (281,358.0 to 435,722.2)	-0.3 (-6.1 to 5.9)	0.0 (-5.0 to 6.3)
	6-11 months	2,110,000 (1,620,000 to 2,700,000)	382,664.5 (293,990.9 to 490,354.8)	2,360,000 (1,780,000 to 3,000,000)	382,926.6 (289,788.9 to 487,760.2)	2,350,000 (1,800,000 to 3,000,000)	381,974.7 (291,924.6 to 487,875.4)	2,330,000 (1,760,000 to 2,970,000)	382,266.0 (289,251.8 to 487,753.0)	0.1 (-6.2 to 6.9)	-0.2 (-7.1 to 6.3)
	12 to 23 months	4,400,000 (3,310,000 to 5,740,000)	410,107.0 (308,544.0 to 534,191.6)	5,100,000 (3,790,000 to 6,760,000)	415,023.4 (308,310.4 to 549,794.9)	5,120,000 (3,840,000 to 6,810,000)	414,646.9 (310,382.6 to 551,340.4)	5,080,000 (3,830,000 to 6,690,000)	413,576.6 (311,784.4 to 544,536.1)	1.2 (-5.8 to 8.6)	-0.3 (-6.6 to 6.4)
	2 to 4	11,900,000 (8,580,000 to 15,600,000)	385,754.7 (277,676.8 to 506,233.0)	14,200,000 (10,300,000 to 18,700,000)	389,964.6 (282,582.8 to 513,258.4)	14,400,000 (10,300,000 to 19,000,000)	390,635.8 (278,989.9 to 515,681.1)	14,400,000 (10,300,000 to 19,100,000)	388,634.2 (277,922.5 to 514,638.1)	1.1 (-5.2 to 6.9)	-0.3 (-5.7 to 5.2)
	5 to 9	14,400,000 (9,840,000 to 19,700,000)	290,682.4 (199,086.1 to 399,075.1)	17,200,000 (11,800,000 to 23,700,000)	289,216.8 (197,524.1 to 398,588.6)	17,500,000 (12,100,000 to 24,100,000)	290,399.3 (199,848.9 to 400,145.6)	17,600,000 (12,100,000 to 24,200,000)	288,409.9 (198,354.0 to 397,566.6)	-0.5 (-5.2 to 5.2)	-0.3 (-5.5 to 5.3)
	10 to 14	9,640,000 (6,570,000 to 13,300,000)	208,328.1 (141,934.7 to 287,901.3)	11,600,000 (7,960,000 to 16,100,000)	205,560.7 (140,733.1 to 283,932.4)	11,900,000 (8,090,000 to 16,400,000)	206,667.1 (140,490.7 to 285,500.1)	12,000,000 (8,360,000 to 16,600,000)	205,902.8 (142,996.8 to 283,515.9)	-1.3 (-6.8 to 4.9)	0.2 (-4.7 to 6.8)
	15 to 19	7,610,000 (5,340,000 to 10,200,000)	185,378.0 (130,041.8 to 248,150.1)	10,200,000 (7,060,000 to 13,700,000)	182,730.7 (126,757.0 to 246,212.8)	10,300,000 (7,070,000 to 13,800,000)	184,008.0 (126,724.9 to 247,993.6)	10,200,000 (7,120,000 to 13,900,000)	183,605.9 (127,662.4 to 249,620.7)	-1.4 (-6.7 to 3.9)	0.5 (-4.8 to 6.1)
	20 to 24	6,430,000 (4,600,000 to 8,710,000)	179,531.5 (128,477.1 to 243,325.6)	10,100,000 (7,210,000 to 13,700,000)	177,153.4 (125,983.3 to 240,096.7)	10,400,000 (7,400,000 to 14,100,000)	178,044.4 (127,189.2 to 242,121.5)	10,400,000 (7,390,000 to 14,200,000)	178,166.2 (126,643.6 to 242,747.2)	-1.3 (-7.0 to 4.0)	0.6 (-5.3 to 6.5)
	25 to 29	5,290,000 (3,850,000 to 7,160,000)	173,156.7 (126,071.5 to 234,067.3)	9,380,000 (6,720,000 to 12,700,000)	171,171.6 (122,700.9 to 231,288.8)	9,650,000 (6,980,000 to 13,100,000)	171,133.0 (123,873.2 to 231,923.1)	9,840,000 (7,170,000 to 13,500,000)	171,417.8 (124,922.6 to 235,731.8)	-1.1 (-6.8 to 3.9)	0.1 (-4.6 to 5.4)
	30 to 34	4,330,000 (3,040,000 to 5,990,000)	168,516.4 (118,405.9 to 233,467.2)	8,270,000 (5,820,000 to 11,300,000)	167,667.0 (117,957.1 to 229,683.8)	8,480,000 (5,990,000 to 11,800,000)	167,116.6 (118,137.3 to 231,845.4)	8,720,000 (6,140,000 to 12,100,000)	167,705.3 (118,059.2 to 231,761.1)	-0.5 (-5.8 to 5.7)	0.0 (-5.1 to 5.1)
	35 to 39	3,520,000 (2,490,000 to 4,720,000)	163,511.8 (115,552.5 to 219,073.7)	7,380,000 (5,120,000 to 9,970,000)	163,434.7 (113,499.2 to 220,933.8)	7,530,000 (5,270,000 to 10,100,000)	162,779.3 (113,908.3 to 217,890.8)	7,730,000 (5,370,000 to 10,400,000)	163,594.0 (113,800.5 to 220,229.3)	0.0 (-5.6 to 5.3)	0.1 (-5.5 to 5.8)
	40 to 44	2,730,000 (1,920,000 to 3,770,000)	154,895.3 (109,073.4 to 214,094.6)	6,210,000 (4,280,000 to 8,860,000)	154,487.0 (106,536.0 to 220,521.2)	6,380,000 (4,460,000 to 8,970,000)	154,578.6 (107,886.1 to 217,137.9)	6,540,000 (4,580,000 to 9,080,000)	154,524.5 (108,362.5 to 214,588.2)	-0.3 (-6.1 to 6.4)	0.0 (-7.2 to 6.4)
	45 to 49	2,070,000 (1,450,000 to 2,880,000)	146,770.2 (102,382.2 to 204,008.7)	5,080,000 (3,550,000 to 7,090,000)	146,226.9 (102,153.4 to 203,800.8)	5,230,000 (3,640,000 to 7,280,000)	146,460.6 (101,799.4 to 203,612.3)	5,380,000 (3,710,000 to 7,520,000)	146,699.7 (101,047.7 to 204,982.7)	-0.4 (-6.7 to 5.4)	0.3 (-5.1 to 7.2)
	50 to 54	1,650,000 (1,150,000 to 2,320,000)	143,743.5 (99,805.5 to 202,096.1)	4,280,000 (2,990,000 to 6,040,000)	142,370.2 (99,389.8 to 200,728.8)	4,400,000 (3,070,000 to 6,110,000)	142,878.2 (99,595.1 to 198,325.6)	4,520,000 (3,140,000 to 6,340,000)	143,407.2 (99,471.4 to 200,915.0)	-1.0 (-6.6 to 5.0)	0.7 (-4.9 to 6.8)
	55 to 59	1,390,000 (999,000 to 1,910,000)	141,539.7 (101,812.4 to 195,172.4)	3,580,000 (2,530,000 to 4,900,000)	139,641.0 (98,791.3 to 191,362.1)	3,690,000 (2,610,000 to 5,090,000)	139,913.9 (98,828.4 to 193,097.0)	3,800,000 (2,690,000 to 5,210,000)	140,604.8 (99,782.1 to 193,191.8)	-1.3 (-6.7 to 5.0)	0.7 (-4.5 to 6.3)
	60 to 64	1,060,000 (745,000 to 1,430,000)	136,784.3 (96,307.1 to 185,192.0)	2,810,000 (1,980,000 to 3,790,000)	135,799.9 (95,907.3 to 183,157.0)	2,890,000 (2,020,000 to 3,910,000)	135,899.7 (94,637.6 to 183,561.2)	2,990,000 (2,090,000 to 4,040,000)	136,476.0 (95,576.4 to 184,535.2)	-0.7 (-7.1 to 5.1)	0.5 (-5.4 to 6.0)
	65 to 69	737,000 (513,000 to 1,000,000)	126,976.9 (88,394.5 to 172,261.5)	2,060,000 (1,440,000 to 2,790,000)	125,973.5 (87,810.4 to 170,346.3)	2,140,000 (1,480,000 to 2,940,000)	126,136.4 (87,009.5 to 173,127.5)	2,190,000 (1,510,000 to 2,990,000)	126,209.5 (86,917.0 to 172,341.0)	-0.8 (-7.3 to 6.0)	0.2 (-5.8 to 6.3)
	70 to 74	473,000 (335,000 to 646,000)	114,244.9 (80,827.9 to 155,943.9)	1,410,000 (987,000 to 1,920,000)	113,622.7 (79,524.2 to 154,430.7)	1,440,000 (1,000,000 to 1,970,000)	113,651.7 (79,106.1 to 155,211.8)	1,460,000 (1,010,000 to 1,980,000)	112,838.4 (78,375.6 to 153,384.4)	-0.5 (-7.5 to 5.5)	-0.7 (-7.0 to 6.2)
	75 to 79	307,000 (215,000 to 427,000)	106,362.9 (74,537.3 to 147,684.7)	937,000 (658,000 to 1,300,000)	106,031.5 (74,425.7 to 147,148.7)	959,000 (667,000 to 1,330,000)	106,016.1 (73,722.1 to 147,452.5)	960,000 (671,000 to 1,330,000)	105,239.1 (73,510.8 to 145,583.5)	-0.3 (-6.5 to 6.0)	-0.7 (-6.7 to 6.3)
	80 to 84	179,000 (121,000 to 255,000)	99,504.9 (67,136.3 to 141,695.9)	564,000 (388,000 to 792,000)	99,343.7 (68,356.5 to 139,544.8)	572,000 (389,000 to 799,000)	99,107.1 (67,359.0 to 138,521.5)	576,000 (387,000 to 814,000)	98,813.7 (66,373.7 to 139,607.3)	-0.2 (-6.9 to 6.7)	-0.5 (-6.6 to 6.8)
	85 to 89	87,900 (61,300 to 121,000)	92,880.6 (64,831.2 to 128,108.0)	302,000 (213,000 to 414,000)	92,696.5 (65,479.6 to 126,965.6)	305,000 (212,000 to 417,000)	92,548.2 (64,170.0 to 126,405.7)	294,000 (208,000 to 402,000)	92,291.7 (65,348.0 to 126,357.1)	-0.2 (-8.2 to 7.3)	-0.4 (-7.6 to 7.6)
	90 to 94	31,000 (21,600 to 42,200)	92,263.0 (64,089.8 to 125,561.4)	121,000 (82,200 to 166,000)	91,916.5 (62,607.0 to 126,120.2)	122,000 (84,000 to 167,000)	91,849.1 (63,097.5 to 125,632.1)	120,000 (82,600 to 165,000)	92,062.2 (63,562.2 to 127,375.2)	-0.4 (-9.0 to 7.3)	0.2 (-8.3 to 8.8)
	95 plus	8,910 (5,650 to 13,700)	96,191.6 (61,038.2 to 147,948.2)	47,000 (30,200 to 72,000)	96,571.4 (62,142.5 to 147,987.9)	46,000 (29,000 to 67,300)	96,318.2 (60,803.5 to 140,853.3)	42,900 (27,500 to 63,400)	97,010.7 (62,124.4 to 143,341.5)	0.4 (-9.7 to 11.6)	0.5 (-9.3 to 11.7)
Caribbean	All Ages	67,700,000 (59,800,000 to 77,100,000)	191,721.5 (169,415.3 to 218,362.1)	83,900,000 (74,900,000 to 95,000,000)	178,932.4 (159,667.5 to 202,518.5)	84,300,000 (75,100,000 to 95,100,000)	178,518.2 (159,111.5 to 201,438.9)	84,600,000 (75,000,000 to 95,500,000)	178,256.9 (158,119.3 to 201,242.6)	-6.7 (-9.6 to -3.5)	-0.4 (-2.0 to 1.2)
	Early Neonatal	60,500 (46,500 to 74,900)	353,292.0 (271,784.7 to 437,423.9)	52,600 (41,500 to 65,500)	343,071.0 (270,610.5 to 426,832.2)	52,100 (41,000 to 64,400)	342,467.5 (269,386.8 to 423,196.4)	51,800 (40,800 to 64,600)	343,065.5 (269,767.7 to 427,699.0)	-2.9 (-9.8 to 2.9)	0.0 (-5.9 to 5.9)
	Late Neonatal	177,000 (140,000 to 214,000)	348,233.8 (275,045.3 to 421,326.2)	155,000 (124,000 to 189,000)	339,481.4 (272,768.0 to 414,572.0)	153,000 (123,000 to 185,000)	338,981.4 (272,051.1 to 409,341.3)	153,000 (123,000 to 185,000)	339,516.1 (273,018.1 to 411,882.6)	-2.5 (-9.0 to 2.8)	0.0 (-5.3 to 5.4)
	1-5 months	1,360,000 (1,100,000 to 1,640,000)	366,237.8 (297,689.0 to 442,755.6)	1,220,000 (996,000 to 1,470,000)	363,204.9 (297,692.0 to 437,942.3)	1,210,000 (990,000 to 1,450,000)	363,182.1 (298,008.8 to 438,103.1)	1,200,000 (989,000 to 1,450,000)	363,498.2 (299,903.9 to 438,358.3)	-0.8 (-5.8 to 4.1)	0.1 (-4.7 to 5.3)
	6-11 months	1,710,000 (1,310,000 to 2,160,000)	396,595.5 (305,162.4 to 501,087.8)	1,580,000 (1,230,000 to 2,000,000)	403,642.2 (313,195.9 to 510,016.2)	1,570,000 (1,200,000 to 1,960,000)	403,611.4 (309,188.6 to 505,299.0)	1,560,000 (1,200,000 to 1,940,000)	404,064.7 (310,576.3 to 504,579.7)	1.8 (-3.2 to 7.7)	0.1 (-5.0 to 6.3)
	12 to 23 months	3,530,000 (2,750,000 to 4,470,000)	417,376.7 (325,631.2 to 528,698.6)	3,400,000 (2,630,000 to 4,290,000)	433,841.1 (335,485.6 to 547,928.9)	3,370,000 (2,630,000 to 4,220,000)	433,192.9 (337,634.6 to 542,601.8)	3,350,000 (2,620,000 to 4,190,000)	433,196.8 (338,573.3 to 541,952.0)	3.9 (-1.4 to 10.3)	-0.1 (-4.6 to 4.5)
	2 to 4	8,720,000 (6,660,000 to 11,000,000)	360,877.0 (275,602.0 to 455,955.6)	8,830,000 (6,700,000 to 11,200,000)	378,282.4 (286,759.9 to 480,578.5)	8,800,000 (6,600,000 to 11,200,000)	378,001.7 (283,558.9 to 479,288.4)	8,760,000 (6,610,000 to 11,100,000)	377,658.1 (284,936.7 to 478,742.2)	4.8 (-1.0 to 11.7)	-0.2 (-4.3 to 3.5)
	5 to 9	9,590,000 (6,700,000 to 12,700,000)	258,207.1 (180,491.6 to 341,757.3)	10,200,000 (7,020,000 to 13,600,000)	264,991.2 (182,945.2 to 354,561.4)	10,200,000 (7,050,000 to 13,600,000)	265,695.3 (183,075.0 to 353,933.1)	10,200,000 (7,190,000 to 13,600,000)	265,504.7 (186,406.3 to 353,629.7)	2.6 (-1.9 to 8.3)	0.2 (-5.1 to 4.6)
	10 to 14	6,790,000 (4,700,000 to 9,240,000)	190,335.6 (131,759.7 to 259,035.4)	7,120,000 (4,900,000 to 9,890,000)	190,195.7 (130,962.1 to 264,077.8)	7,180,000 (4,950,000 to 9,940,000)	191,065.6 (131,759.0 to 264,486.2)	7,210,000 (4,980,000 to 9,860,000)	190,668.2 (131,627.0 to 260,699.5)	-0.1 (-3.9 to 4.0)	0.2 (-3.9 to 4.9)
	15 to 19	6,240,000 (4,350,000 to 8,410,000)	169,396.7 (118,074.4 to 228,132.0)	6,510,000 (4,590,000 to 8,820,000)	170,358.4 (119,993.9 to 230,520.8)	6,480,000 (4,500,000 to 8,750,000)	170,730.1 (118,526.5 to 230,608.5)	6,410,000 (4,510,000 to 8,700,000)	170,699.0 (120,086.9 to 231,448.8)	0.6 (-3.4 to 4.6)	0.2 (-3.9 to 4.2)
	20 to 24	5,640,000 (4,060,000 to 7,610,000)	164,600.0 (118,448.3 to 222,263.4)	6,260,000 (4,490,000 to 8,470,000)	165,643.4 (118,728.2 to 224,042.1)	6,260,000 (4,420,000 to 8,460,000)	165,420.7 (116,790.6 to 223,410.5)	6,270,000 (4,510,000 to 8,500,000)	165,610.8 (119,056.5 to 224,411.8)	0.6 (-3.7 to 4.6)	0.0 (-3.8 to 4.3)
	25 to 29	5,030,000 (3,630,000 to 6,820,000)	161,016.4 (116,329.5 to 218,588.1)	6,070,000 (4,440,000 to 8,310,000)	162,230.9 (118,640.6 to 222,111.0)	6,000,000 (4,370,000 to 8,210,000)	161,535.2 (117,657.8 to 220,733.5)	5,980,000 (4,320,000 to 8,100,000)	161,854.7 (116,940.3 to 219,108.8)	0.8 (-3.2 to 5.2)	-0.2 (-4.0 to 3.9)
	30 to 34	3,920,000 (2,740,000 to 5,420,000)	158,141.0 (110,449.7 to 218,545.1)	5,690,000 (3,970,000 to 7,870,000)	159,206.9 (111,005.4 to 220,214.6)	5,740,000 (4,050,000 to 7,940,000)	158,199.4 (111,531.8 to 218,984.1)	5,820,000 (4,030,000 to 8,140,000)	158,829.7 (109,866.5 to 221,969.9)	0.7 (-3.1 to 4.3)	-0.2 (-4.1 to 3.8)
	35 to 39	3,300,000 (2,300,000 to 4,410,000)	153,633.7 (106,787.0 to 204,987.7)	4,850,000 (3,310,000 to 6,480,000)	154,406.8 (105,518.2 to 206,355.3)	4,950,000 (3,400,000 to 6,690,000)	153,748.4 (105,828.8 to 207,879.4)	5,080,000 (3,540,000 to 6,870,000)	154,334.9 (107,329.9 to 208,683.3)	0.5 (-3.5 to 4.8)	0.0 (-3.8 to 3.4)
	40 to 44	2,690,000 (1,900,000 to 3,790,000)	145,710.1 (102,915.7 to 205,063.3)	4,220,000 (2,990,000 to 5,890,000)	146,267.8 (103,660.9 to 204,466.3)	4,210,000 (2,960,000 to 5,880,000)	146,369.8 (103,097.7 to 204,399.4)	4,220,000 (2,990,000 to 5,940,000)	146,299.0 (103,737.8 to 205,730.8)	0.4 (-4.3 to 4.5)	0.0 (-3.9 to 4.0)
	45 to 49	2,170,000 (1,500,000 to 3,030,000)	139,370.2 (96,678.0 to 195,073.1)	4,020,000 (2,800,000 to 5,590,000)	138,769.0 (96,661.5 to 192,716.2)	4,020,000 (2,800,000 to 5,590,000)	139,221.3 (97,167.5 to 193,676.2)	3,970,000 (2,770,000 to 5,540,000)	139,071.2 (96,904.0 to 193,913.5)	-0.4 (-4.3 to 3.8)	0.2 (-4.1 to 4.3)
	50 to 54	1,760,000 (1,230,000 to 2,470,000)	134,931.3 (94,123.8 to 189,487.0)	3,660,000 (2,570,000 to 5,100,000)	133,657.0 (93,606.0 to 186,060.9)	3,670,000 (2,560,000 to 5,090,000)	133,896.7 (93,489.1 to 185,800.0)	3,690,000 (2,590,000 to 5,210,000)	134,224.2 (94,137.6 to 189,340.4)	-0.9 (-5.1 to 3.1)	0.4 (-3.7 to 4.4)
	55 to 59	1,430,000 (1,020,000 to 1,980,000)	129,234.2 (92,471.2 to 178,642.8)	3,080,000 (2,180,000 to 4,250,000)	128,333.9 (91,082.1 to 177,500.4)	3,180,000 (2,290,000 to 4,420,000)	128,169.0 (92,049.1 to 177,884.0)	3,280,000 (2,330,000 to 4,520,000)	128,892.9 (91,730.8 to 177,564.6)	-0.7 (-4.4 to 3.4)	0.4 (-3.7 to 4.4)
	60 to 64	1,170,000 (822,000 to 1,560,000)	123,913.6 (86,963.7 to 165,509.5)	2,270,000 (1,580,000 to 3,060,000)	123,230.5 (85,909.8 to 165,976.1)	2,340,000 (1,640,000 to 3,160,000)	123,255.2 (86,313.7 to 166,809.2)	2,420,000 (1,690,000 to 3,240,000)	123,606.2 (86,287.8 to 165,268.1)	-0.6 (-4.8 to 4.0)	0.3 (-3.8 to 5.2)
	65 to 69	913,000 (631,000 to 1,270,000)	116,724.7 (80,626.7 to 161,737.9)	1,740,000 (1,200,000 to 2,380,000)	115,972.7 (80,222.9 to 158,898.4)	1,780,000 (1,240,000 to 2,430,000)	116,181.6 (80,532.9 to 158,666.5)	1,800,000 (1,240,000 to 2,490,000)	115,832.3 (79,988.1 to 160,256.3)	-0.6 (-5.1 to 3.6)	-0.1 (-4.7 to 3.8)
	70 to 74	646,000 (451,000 to 878,000)	106,398.1 (74,199.0 to 144,559.0)	1,250,000 (880,000 to 1,710,000)	105,491.0 (74,015.3 to 143,530.2)	1,280,000 (897,000 to 1,740,000)	105,558.3 (74,151.8 to 143,384.5)	1,300,000 (905,000 to 1,760,000)	105,372.2 (73,608.8 to 142,783.8)	-0.9 (-5.4 to 3.5)	-0.1 (-4.7 to 4.0)
	75 to 79	421,000 (295,000 to 578,000)	98,085.5 (68,664.1 to 134,489.8)	814,000 (567,000 to 1,120,000)	97,241.5 (67,736.3 to 134,305.1)	840,000 (582,000 to 1,150,000)	97,523.8 (67,587.9 to 133,727.0)	855,000 (603,000 to 1,170,000)	97,192.3 (68,513.6 to 133,087.2)	-0.9 (-5.8 to 4.2)	-0.1 (-4.5 to 4.6)
	80 to 84	253,000 (168,000 to 359,000)	91,863.0 (61,168.1 to 130,515.7)	497,000 (333,000 to 704,000)	91,244.3 (61,241.3 to 129,263.5)	509,000 (341,000 to 718,000)	91,311.9 (61,206.7 to 128,916.2)	515,000 (351,000 to 728,000)	90,949.4 (62,003.2 to 128,387.3)	-0.7 (-5.1 to 4.6)	-0.3 (-4.9 to 4.4)
	85 to 89	111,000 (79,400 to 153,000)	87,458.3 (62,479.2 to 120,580.2)	265,000 (188,000 to 368,000)	86,495.2 (61,245.8 to 120,020.8)	272,000 (190,000 to 377,000)	86,757.4 (60,500.8 to 120,114.1)	271,000 (188,000 to 373,000)	86,295.8 (60,002.5 to 118,771.3)	-1.1 (-6.5 to 4.8)	-0.2 (-4.5 to 5.1)
	90 to 94	26,700 (18,400 to 36,900)	85,935.8 (59,219.4 to 118,419.2)	118,000 (81,900 to 163,000)	84,567.2 (58,619.2 to 116,447.2)	121,000 (82,800 to 168,000)	85,114.5 (58,074.0 to 117,554.0)	120,000 (83,300 to 168,000)	84,754.5 (58,654.3 to 118,534.8)	-1.6 (-8.0 to 3.8)	0.2 (-4.2 to 6.1)
	95 plus	4,800 (3,060 to 7,030)	85,026.3 (54,134.4 to 124,492.8)	54,700 (34,900 to 80,900)	84,856.4 (54,145.8 to 125,524.6)	56,900 (36,000 to 85,500)	85,199.5 (53,973.3 to 128,053.2)	56,900 (36,100 to 86,200)	85,431.2 (54,299.7 to 129,426.5)	-0.2 (-6.0 to 5.4)	0.7 (-5.2 to 8.1)
Central Latin America	All Ages	352,000,000 (309,000,000 to 402,000,000)	214,019.8 (188,229.4 to 244,254.4)	478,000,000 (422,000,000 to 544,000,000)	190,658.3 (168,261.5 to 216,766.3)	478,000,000 (425,000,000 to 544,000,000)	189,685.3 (168,686.0 to 215,897.8)	478,000,000 (424,000,000 to 544,000,000)	188,923.8 (167,482.5 to 215,200.0)	-10.9 (-13.7 to -7.8)	-0.9 (-1.8 to 0.1)
	Early Neonatal	329,000 (256,000 to 407,000)	346,088.4 (269,480.1 to 428,403.6)	268,000 (207,000 to 334,000)	341,510.4 (263,494.7 to 424,904.1)	260,000 (200,000 to 323,000)	341,987.6 (263,687.7 to 425,361.0)	254,000 (195,000 to 319,000)	342,124.5 (263,286.6 to 429,348.4)	-1.3 (-4.8 to 2.5)	0.2 (-2.5 to 3.2)
	Late Neonatal	959,000 (761,000 to 1,160,000)	339,969.2 (269,861.4 to 412,488.6)	789,000 (620,000 to 971,000)	335,908.8 (264,038.4 to 413,395.9)	764,000 (603,000 to 935,000)	336,319.1 (265,328.6 to 411,412.4)	747,000 (587,000 to 918,000)	336,455.9 (264,271.8 to 413,472.6)	-1.2 (-4.5 to 2.2)	0.2 (-2.4 to 2.9)
	1-5 months	7,180,000 (5,820,000 to 8,690,000)	348,898.3 (282,978.7 to 422,437.7)	6,040,000 (4,840,000 to 7,370,000)	347,027.2 (278,411.8 to 423,827.7)	5,840,000 (4,730,000 to 7,120,000)	347,185.6 (281,120.7 to 423,328.2)	5,700,000 (4,510,000 to 6,980,000)	347,262.1 (274,700.5 to 425,309.9)	-0.5 (-3.8 to 2.7)	0.1 (-2.2 to 2.4)
	6-11 months	8,790,000 (6,800,000 to 11,100,000)	369,138.6 (285,786.1 to 466,122.8)	7,640,000 (5,790,000 to 9,790,000)	370,511.8 (281,103.5 to 475,154.5)	7,370,000 (5,580,000 to 9,490,000)	370,233.4 (280,434.4 to 476,670.7)	7,170,000 (5,430,000 to 9,220,000)	370,051.8 (280,257.3 to 475,914.2)	0.4 (-3.0 to 3.9)	-0.1 (-2.9 to 2.3)
	12 to 23 months	18,200,000 (14,000,000 to 23,100,000)	388,310.4 (298,697.8 to 492,533.0)	16,600,000 (12,500,000 to 21,600,000)	395,490.0 (296,849.5 to 514,927.9)	16,000,000 (12,000,000 to 21,000,000)	395,471.1 (296,540.6 to 517,510.1)	15,500,000 (11,600,000 to 20,400,000)	395,086.2 (296,072.3 to 518,458.8)	1.8 (-2.6 to 5.9)	-0.1 (-2.8 to 2.8)
	2 to 4	48,400,000 (36,600,000 to 61,300,000)	358,341.3 (270,438.1 to 453,438.3)	47,700,000 (34,300,000 to 62,500,000)	368,441.3 (264,634.1 to 482,679.4)	46,500,000 (33,600,000 to 61,000,000)	368,890.1 (266,585.4 to 483,644.3)	45,300,000 (32,300,000 to 59,800,000)	368,998.9 (263,143.2 to 486,919.6)	2.8 (-2.1 to 7.2)	0.2 (-2.6 to 2.6)
	5 to 9	59,000,000 (41,500,000 to 78,200,000)	278,387.5 (196,106.2 to 369,295.9)	61,200,000 (42,000,000 to 83,100,000)	278,177.0 (191,065.4 to 377,957.9)	60,700,000 (41,900,000 to 82,200,000)	278,715.4 (192,360.9 to 377,783.5)	59,800,000 (40,900,000 to 82,400,000)	278,221.7 (190,260.8 to 383,045.4)	-0.1 (-4.0 to 5.3)	0.0 (-2.3 to 2.2)
	10 to 14	42,400,000 (29,200,000 to 58,400,000)	210,016.1 (144,573.4 to 289,475.7)	45,400,000 (31,000,000 to 62,300,000)	205,799.9 (140,634.7 to 282,706.5)	45,300,000 (31,100,000 to 62,100,000)	206,352.4 (141,683.6 to 282,895.9)	45,000,000 (30,900,000 to 62,000,000)	205,821.9 (141,328.0 to 283,421.6)	-2.0 (-4.4 to 0.6)	0.0 (-2.4 to 2.3)
	15 to 19	34,000,000 (23,700,000 to 45,700,000)	186,393.8 (130,014.2 to 250,149.8)	40,400,000 (28,200,000 to 54,600,000)	183,063.0 (127,531.6 to 247,101.6)	40,200,000 (28,100,000 to 54,400,000)	183,561.1 (128,348.7 to 248,023.5)	40,100,000 (28,000,000 to 54,200,000)	183,779.2 (128,582.2 to 248,499.9)	-1.8 (-4.1 to 0.9)	0.4 (-1.9 to 2.8)
	20 to 24	28,700,000 (20,600,000 to 38,700,000)	181,260.3 (130,096.6 to 244,457.4)	38,500,000 (27,300,000 to 52,200,000)	178,258.4 (126,652.9 to 241,655.5)	38,300,000 (27,400,000 to 51,800,000)	178,479.0 (127,684.0 to 241,481.3)	38,200,000 (27,400,000 to 52,000,000)	178,913.6 (128,250.5 to 243,635.8)	-1.7 (-4.1 to 1.1)	0.4 (-1.9 to 3.0)
	25 to 29	23,800,000 (17,300,000 to 32,200,000)	176,437.3 (128,261.0 to 239,268.3)	35,500,000 (25,800,000 to 47,900,000)	173,189.2 (125,758.0 to 233,702.4)	35,500,000 (25,800,000 to 48,400,000)	173,087.4 (125,604.7 to 235,990.4)	35,700,000 (26,000,000 to 48,500,000)	173,419.6 (126,644.8 to 235,873.0)	-1.8 (-4.3 to 0.7)	0.1 (-2.5 to 2.5)
	30 to 34	19,400,000 (13,500,000 to 26,900,000)	170,737.2 (118,940.7 to 237,166.3)	31,700,000 (22,200,000 to 43,700,000)	167,487.9 (117,275.5 to 230,419.3)	31,900,000 (22,400,000 to 43,900,000)	167,094.3 (117,198.1 to 230,008.8)	32,300,000 (22,800,000 to 44,800,000)	167,494.1 (118,419.3 to 232,598.4)	-1.9 (-4.4 to 0.7)	0.0 (-2.5 to 2.4)
	35 to 39	15,500,000 (10,800,000 to 20,900,000)	165,219.2 (115,120.2 to 222,096.0)	29,000,000 (20,400,000 to 39,100,000)	162,795.3 (114,111.6 to 218,996.3)	29,200,000 (20,400,000 to 39,200,000)	162,259.3 (113,327.7 to 217,784.3)	29,600,000 (20,600,000 to 39,500,000)	162,632.1 (113,317.3 to 217,087.2)	-1.5 (-4.6 to 1.3)	-0.1 (-3.0 to 2.6)
	40 to 44	11,800,000 (8,280,000 to 16,700,000)	158,342.5 (110,969.3 to 223,198.8)	25,600,000 (18,100,000 to 35,800,000)	155,778.9 (109,940.6 to 218,270.0)	25,800,000 (18,000,000 to 36,400,000)	155,320.4 (108,515.1 to 218,944.4)	26,200,000 (18,400,000 to 36,800,000)	155,642.1 (109,612.6 to 219,047.4)	-1.6 (-4.7 to 1.1)	-0.1 (-2.6 to 2.5)
	45 to 49	8,920,000 (6,220,000 to 12,500,000)	151,360.7 (105,513.0 to 212,449.0)	21,800,000 (15,300,000 to 30,200,000)	148,739.6 (104,205.3 to 205,949.8)	22,100,000 (15,500,000 to 31,000,000)	148,521.7 (104,055.9 to 208,365.7)	22,600,000 (15,700,000 to 31,500,000)	148,916.4 (103,468.9 to 207,821.3)	-1.7 (-4.6 to 0.9)	0.1 (-2.3 to 2.9)
	50 to 54	7,120,000 (5,000,000 to 9,910,000)	147,468.8 (103,529.7 to 205,268.6)	19,100,000 (13,500,000 to 26,800,000)	145,370.1 (102,306.1 to 203,749.0)	19,500,000 (13,600,000 to 27,300,000)	145,292.3 (101,598.5 to 203,564.2)	19,800,000 (13,900,000 to 27,900,000)	145,643.0 (102,156.6 to 204,481.7)	-1.4 (-4.4 to 1.3)	0.2 (-2.4 to 2.7)
	55 to 59	5,660,000 (4,030,000 to 7,760,000)	143,342.1 (101,970.5 to 196,488.4)	15,900,000 (11,400,000 to 21,900,000)	141,595.7 (101,227.4 to 194,881.9)	16,300,000 (11,600,000 to 22,400,000)	141,426.0 (100,693.5 to 193,935.2)	16,700,000 (11,800,000 to 23,200,000)	141,805.0 (100,218.0 to 196,390.2)	-1.2 (-4.4 to 1.6)	0.1 (-2.3 to 2.4)
	60 to 64	4,390,000 (3,110,000 to 5,850,000)	137,096.3 (97,098.2 to 182,680.8)	12,400,000 (8,820,000 to 16,500,000)	135,253.8 (96,101.6 to 180,378.9)	12,800,000 (9,100,000 to 17,200,000)	135,083.1 (96,111.9 to 181,425.5)	13,200,000 (9,390,000 to 17,700,000)	135,537.1 (96,378.0 to 181,960.6)	-1.3 (-4.2 to 2.1)	0.2 (-2.7 to 3.3)
	65 to 69	3,020,000 (2,080,000 to 4,100,000)	126,959.5 (87,570.3 to 172,550.7)	8,800,000 (6,120,000 to 11,900,000)	125,729.2 (87,408.4 to 169,649.2)	9,180,000 (6,370,000 to 12,300,000)	125,354.8 (86,959.1 to 167,884.5)	9,490,000 (6,640,000 to 12,900,000)	125,502.1 (87,827.1 to 170,272.9)	-1.0 (-4.0 to 2.1)	-0.2 (-2.9 to 3.2)
	70 to 74	1,950,000 (1,370,000 to 2,650,000)	115,549.9 (81,212.6 to 156,987.1)	5,940,000 (4,160,000 to 8,100,000)	114,821.2 (80,344.7 to 156,516.2)	6,110,000 (4,270,000 to 8,330,000)	114,509.7 (79,931.9 to 155,961.0)	6,280,000 (4,350,000 to 8,530,000)	114,233.3 (79,009.5 to 155,108.1)	-0.6 (-3.9 to 2.6)	-0.5 (-3.4 to 2.4)
	75 to 79	1,230,000 (859,000 to 1,690,000)	107,306.6 (74,719.1 to 147,016.7)	3,810,000 (2,650,000 to 5,240,000)	107,028.2 (74,447.2 to 147,202.6)	3,920,000 (2,750,000 to 5,350,000)	106,824.9 (74,885.4 to 145,862.0)	4,020,000 (2,830,000 to 5,530,000)	106,583.6 (75,002.8 to 146,687.9)	-0.3 (-3.5 to 3.0)	-0.4 (-3.6 to 2.8)
	80 to 84	752,000 (510,000 to 1,050,000)	100,331.6 (68,007.3 to 140,298.4)	2,270,000 (1,520,000 to 3,180,000)	100,413.8 (67,130.0 to 140,867.1)	2,330,000 (1,550,000 to 3,260,000)	100,403.3 (66,945.0 to 140,467.6)	2,360,000 (1,600,000 to 3,310,000)	100,238.8 (68,012.1 to 140,671.2)	0.1 (-3.3 to 3.7)	-0.2 (-3.8 to 3.2)
	85 to 89	326,000 (232,000 to 445,000)	94,989.6 (67,544.0 to 129,701.1)	1,160,000 (821,000 to 1,600,000)	94,905.0 (67,027.4 to 130,761.5)	1,200,000 (857,000 to 1,640,000)	95,121.8 (68,000.4 to 130,193.7)	1,220,000 (859,000 to 1,660,000)	95,226.6 (67,334.7 to 130,092.9)	-0.1 (-3.4 to 3.4)	0.3 (-2.6 to 3.7)
	90 to 94	82,200 (56,800 to 112,000)	93,460.5 (64,564.3 to 127,798.4)	481,000 (333,000 to 651,000)	93,693.6 (64,754.0 to 126,766.7)	498,000 (345,000 to 678,000)	93,876.4 (65,081.5 to 127,965.7)	501,000 (347,000 to 685,000)	93,979.8 (65,147.0 to 128,450.1)	0.2 (-3.9 to 5.1)	0.3 (-4.2 to 4.8)
	95 plus	22,400 (14,000 to 31,900)	94,182.0 (58,953.1 to 134,447.8)	203,000 (130,000 to 305,000)	94,662.4 (60,524.0 to 142,272.3)	210,000 (132,000 to 303,000)	94,762.6 (59,805.1 to 136,879.0)	215,000 (136,000 to 319,000)	95,315.6 (60,236.2 to 141,912.1)	0.5 (-5.3 to 7.8)	0.7 (-5.1 to 8.0)
Tropical Latin America	All Ages	400,000,000 (349,000,000 to 456,000,000)	261,929.9 (228,959.4 to 298,942.3)	513,000,000 (455,000,000 to 583,000,000)	229,282.4 (203,247.8 to 260,440.6)	516,000,000 (455,000,000 to 585,000,000)	228,450.1 (201,314.0 to 259,073.5)	518,000,000 (458,000,000 to 589,000,000)	227,863.0 (201,295.0 to 259,060.5)	-12.5 (-15.7 to -8.9)	-0.6 (-1.7 to 0.3)
	Early Neonatal	314,000 (242,000 to 392,000)	492,230.9 (378,292.9 to 613,383.1)	327,000 (249,000 to 406,000)	484,594.6 (369,307.2 to 601,474.1)	323,000 (246,000 to 404,000)	485,594.0 (369,817.9 to 606,785.8)	318,000 (245,000 to 398,000)	484,836.5 (373,729.7 to 608,009.4)	-1.6 (-4.8 to 1.6)	0.0 (-2.7 to 2.9)
	Late Neonatal	904,000 (710,000 to 1,110,000)	477,073.5 (374,470.7 to 584,173.4)	950,000 (738,000 to 1,150,000)	471,007.7 (365,908.6 to 572,799.5)	939,000 (732,000 to 1,150,000)	471,973.8 (368,025.7 to 578,271.3)	923,000 (727,000 to 1,140,000)	471,263.8 (370,892.4 to 581,873.7)	-1.3 (-4.3 to 1.6)	0.1 (-2.5 to 2.7)
	1-5 months	6,640,000 (5,340,000 to 8,060,000)	477,746.7 (384,049.6 to 579,965.8)	7,120,000 (5,670,000 to 8,770,000)	478,132.9 (381,040.4 to 589,130.6)	7,040,000 (5,610,000 to 8,760,000)	479,215.7 (382,115.4 to 595,929.8)	6,930,000 (5,520,000 to 8,570,000)	478,579.1 (381,252.8 to 591,972.0)	0.1 (-3.0 to 3.2)	0.1 (-2.2 to 2.4)
	6-11 months	7,830,000 (5,990,000 to 9,950,000)	483,138.8 (369,520.5 to 614,413.1)	8,690,000 (6,650,000 to 11,200,000)	496,466.8 (379,794.9 to 641,891.0)	8,620,000 (6,530,000 to 11,000,000)	497,902.7 (376,934.0 to 638,225.5)	8,480,000 (6,450,000 to 10,900,000)	496,851.5 (378,380.2 to 641,688.1)	2.8 (-0.9 to 5.8)	0.1 (-2.1 to 2.4)
	12 to 23 months	16,200,000 (12,200,000 to 21,000,000)	489,848.5 (368,820.1 to 631,835.4)	18,300,000 (13,700,000 to 23,700,000)	522,331.1 (390,034.2 to 675,566.6)	18,200,000 (13,700,000 to 23,600,000)	523,938.2 (393,862.9 to 677,171.8)	18,000,000 (13,500,000 to 23,100,000)	522,032.9 (391,408.5 to 672,892.9)	6.6 (3.1 to 10.5)	-0.1 (-2.3 to 2.4)
	2 to 4	47,700,000 (34,600,000 to 62,200,000)	454,252.0 (329,194.0 to 592,729.3)	51,800,000 (37,000,000 to 67,800,000)	499,008.6 (356,591.2 to 653,167.3)	51,800,000 (37,000,000 to 67,700,000)	499,142.8 (356,065.7 to 651,261.4)	51,600,000 (36,900,000 to 67,400,000)	498,051.3 (356,803.4 to 651,220.0)	9.9 (6.1 to 14.3)	-0.2 (-2.6 to 2.2)
	5 to 9	68,400,000 (47,200,000 to 91,000,000)	365,703.3 (252,615.5 to 487,068.5)	62,100,000 (42,600,000 to 83,800,000)	378,493.9 (259,560.8 to 510,494.6)	62,400,000 (42,600,000 to 84,500,000)	377,000.9 (257,378.2 to 510,415.3)	62,900,000 (43,300,000 to 85,200,000)	376,719.2 (258,983.4 to 510,128.1)	3.5 (-0.5 to 7.4)	-0.5 (-2.5 to 1.8)
	10 to 14	49,400,000 (33,700,000 to 67,200,000)	276,679.6 (188,836.6 to 376,533.5)	42,600,000 (28,800,000 to 58,100,000)	263,153.7 (177,607.2 to 358,706.6)	42,500,000 (28,900,000 to 58,300,000)	262,163.2 (178,129.2 to 359,362.9)	42,600,000 (28,700,000 to 58,100,000)	261,671.6 (176,555.8 to 357,150.5)	-4.9 (-7.5 to -1.7)	-0.6 (-2.9 to 1.5)
	15 to 19	36,700,000 (25,400,000 to 49,200,000)	234,444.5 (162,037.0 to 314,615.9)	37,100,000 (25,500,000 to 49,900,000)	219,161.7 (150,580.8 to 295,277.4)	36,500,000 (25,000,000 to 49,200,000)	219,949.2 (150,709.4 to 296,520.3)	36,000,000 (24,800,000 to 48,300,000)	219,336.6 (151,498.6 to 294,503.9)	-6.5 (-9.2 to -3.9)	0.1 (-2.1 to 2.3)
	20 to 24	31,800,000 (22,600,000 to 43,200,000)	221,269.1 (157,165.4 to 300,700.4)	38,000,000 (27,000,000 to 52,000,000)	207,897.6 (147,522.6 to 284,737.2)	38,000,000 (26,700,000 to 52,100,000)	209,016.2 (147,279.3 to 286,817.0)	37,400,000 (26,300,000 to 51,300,000)	208,849.4 (146,831.7 to 286,505.5)	-6.0 (-8.6 to -3.4)	0.5 (-1.8 to 2.8)
	25 to 29	28,300,000 (20,500,000 to 38,500,000)	214,646.8 (155,687.0 to 292,287.2)	35,700,000 (26,000,000 to 48,500,000)	202,271.4 (146,917.6 to 274,515.0)	35,900,000 (26,100,000 to 48,900,000)	202,376.5 (146,991.7 to 275,475.1)	36,200,000 (26,200,000 to 49,400,000)	202,529.7 (146,789.3 to 276,412.6)	-5.8 (-8.6 to -2.9)	0.1 (-2.3 to 2.3)
	30 to 34	24,000,000 (16,900,000 to 33,300,000)	210,490.7 (148,476.9 to 292,484.1)	36,000,000 (25,100,000 to 50,300,000)	198,298.5 (138,116.1 to 277,441.1)	35,600,000 (25,000,000 to 49,200,000)	197,563.8 (138,560.3 to 272,962.9)	35,400,000 (24,700,000 to 50,000,000)	198,115.7 (138,281.7 to 280,252.8)	-5.8 (-8.8 to -3.2)	-0.1 (-2.4 to 2.3)
	35 to 39	20,000,000 (13,900,000 to 27,000,000)	205,703.7 (142,880.4 to 277,779.7)	34,900,000 (24,200,000 to 47,500,000)	193,758.9 (134,486.3 to 263,953.3)	35,100,000 (24,400,000 to 47,800,000)	193,151.6 (133,950.4 to 262,872.3)	35,400,000 (24,600,000 to 48,300,000)	193,854.3 (134,362.9 to 264,127.7)	-5.8 (-9.0 to -2.6)	0.0 (-2.3 to 2.6)
	40 to 44	15,600,000 (11,000,000 to 21,900,000)	197,216.0 (138,805.2 to 276,202.9)	30,000,000 (21,000,000 to 42,300,000)	186,119.6 (130,374.2 to 262,321.2)	30,800,000 (21,500,000 to 43,400,000)	185,854.1 (129,939.9 to 261,823.2)	31,500,000 (21,800,000 to 44,500,000)	186,068.7 (128,693.4 to 262,269.7)	-5.6 (-8.8 to -2.7)	0.0 (-2.4 to 2.2)
	45 to 49	12,000,000 (8,270,000 to 16,800,000)	190,359.0 (131,663.6 to 267,684.4)	25,100,000 (17,200,000 to 35,300,000)	179,291.0 (122,981.5 to 252,195.9)	25,600,000 (17,600,000 to 35,800,000)	179,317.5 (123,749.8 to 251,353.2)	26,100,000 (18,000,000 to 36,600,000)	179,359.4 (123,201.3 to 251,211.4)	-5.8 (-8.3 to -3.0)	0.0 (-2.6 to 2.6)
	50 to 54	9,820,000 (6,790,000 to 13,800,000)	186,153.8 (128,618.1 to 261,391.6)	22,700,000 (15,600,000 to 31,800,000)	174,764.1 (119,864.6 to 244,538.5)	22,900,000 (15,800,000 to 32,300,000)	174,663.4 (120,234.2 to 245,858.4)	23,200,000 (16,000,000 to 32,700,000)	175,327.6 (121,078.3 to 247,478.3)	-6.1 (-8.8 to -3.1)	0.3 (-2.2 to 2.7)
	55 to 59	7,800,000 (5,540,000 to 10,800,000)	178,471.8 (126,814.4 to 246,381.4)	19,300,000 (13,400,000 to 26,600,000)	167,867.3 (117,115.4 to 231,618.1)	19,600,000 (13,900,000 to 27,100,000)	167,107.8 (118,228.7 to 230,742.9)	20,200,000 (14,200,000 to 27,800,000)	168,394.2 (118,067.4 to 231,648.6)	-5.9 (-9.0 to -3.0)	0.3 (-2.2 to 2.8)
	60 to 64	6,170,000 (4,350,000 to 8,340,000)	168,479.0 (118,767.1 to 227,679.9)	15,000,000 (10,600,000 to 20,500,000)	158,860.4 (111,647.3 to 216,328.0)	15,400,000 (10,900,000 to 20,800,000)	157,950.4 (111,431.9 to 212,852.3)	16,000,000 (11,200,000 to 21,600,000)	158,782.2 (111,783.1 to 215,246.9)	-5.7 (-8.6 to -2.7)	0.0 (-2.9 to 2.8)
	65 to 69	4,270,000 (2,970,000 to 5,780,000)	155,482.3 (108,288.5 to 210,492.1)	10,700,000 (7,440,000 to 14,600,000)	146,441.5 (101,401.6 to 199,265.1)	11,200,000 (7,720,000 to 15,200,000)	146,242.2 (100,939.4 to 198,458.1)	11,500,000 (7,990,000 to 15,600,000)	146,083.1 (101,384.8 to 197,849.7)	-5.8 (-8.9 to -2.8)	-0.2 (-2.8 to 3.2)
	70 to 74	2,750,000 (1,950,000 to 3,740,000)	141,518.6 (100,535.5 to 192,495.9)	7,190,000 (5,010,000 to 9,830,000)	133,057.4 (92,849.7 to 182,021.7)	7,480,000 (5,230,000 to 10,200,000)	133,211.2 (93,224.5 to 181,783.3)	7,810,000 (5,490,000 to 10,700,000)	133,094.0 (93,676.3 to 182,112.1)	-6.0 (-9.0 to -2.8)	0.0 (-2.9 to 3.0)
	75 to 79	1,750,000 (1,220,000 to 2,410,000)	132,298.5 (92,283.1 to 182,821.1)	4,550,000 (3,130,000 to 6,350,000)	124,457.6 (85,644.4 to 173,882.2)	4,680,000 (3,250,000 to 6,570,000)	124,422.0 (86,438.1 to 174,683.0)	4,830,000 (3,330,000 to 6,710,000)	124,635.0 (85,823.9 to 173,165.9)	-5.9 (-9.0 to -2.9)	0.1 (-2.7 to 3.0)
	80 to 84	863,000 (587,000 to 1,220,000)	124,545.3 (84,734.9 to 176,284.2)	2,760,000 (1,850,000 to 3,890,000)	117,326.7 (78,732.7 to 165,356.3)	2,860,000 (1,920,000 to 4,020,000)	117,304.3 (78,850.9 to 164,744.5)	2,950,000 (2,000,000 to 4,140,000)	117,293.1 (79,735.2 to 164,972.0)	-5.8 (-8.9 to -2.8)	0.0 (-3.4 to 2.7)
	85 to 89	351,000 (243,000 to 486,000)	116,378.8 (80,528.8 to 161,074.1)	1,370,000 (953,000 to 1,900,000)	109,393.1 (76,216.8 to 152,314.2)	1,410,000 (997,000 to 1,980,000)	109,419.2 (77,270.7 to 153,481.9)	1,450,000 (1,020,000 to 1,980,000)	109,584.7 (76,810.6 to 149,407.4)	-6.0 (-9.6 to -2.4)	0.2 (-3.4 to 4.0)
	90 to 94	98,500 (67,500 to 136,000)	112,830.2 (77,351.4 to 155,550.9)	560,000 (382,000 to 775,000)	106,073.4 (72,403.6 to 146,677.1)	581,000 (402,000 to 818,000)	105,935.6 (73,288.1 to 149,207.1)	606,000 (413,000 to 849,000)	106,569.5 (72,605.5 to 149,201.9)	-6.0 (-9.8 to -2.3)	0.5 (-3.5 to 3.9)
	95 plus	23,100 (14,700 to 34,800)	113,922.9 (72,579.7 to 171,750.2)	217,000 (140,000 to 327,000)	106,980.5 (68,707.6 to 161,011.2)	225,000 (145,000 to 340,000)	106,394.5 (68,486.2 to 160,694.6)	235,000 (149,000 to 354,000)	107,401.4 (68,093.2 to 161,694.8)	-6.1 (-10.5 to -2.0)	0.4 (-3.1 to 4.3)
North Africa and Middle East	All Ages	615,000,000 (541,000,000 to 706,000,000)	181,380.1 (159,539.5 to 208,092.3)	967,000,000 (856,000,000 to 1,100,000,000)	159,606.7 (141,259.7 to 181,279.3)	984,000,000 (872,000,000 to 1,130,000,000)	160,040.6 (141,750.1 to 183,067.5)	992,000,000 (879,000,000 to 1,140,000,000)	159,184.8 (141,013.9 to 182,589.9)	-12.0 (-15.0 to -8.6)	-0.3 (-1.7 to 1.3)
	Early Neonatal	587,000 (460,000 to 728,000)	282,060.0 (220,769.8 to 349,777.1)	617,000 (479,000 to 770,000)	258,753.1 (200,590.9 to 322,860.3)	609,000 (469,000 to 759,000)	262,432.1 (202,279.6 to 327,440.5)	593,000 (459,000 to 741,000)	261,689.2 (202,368.3 to 326,914.6)	-8.3 (-12.3 to -4.4)	1.1 (-2.3 to 4.9)
	Late Neonatal	1,710,000 (1,370,000 to 2,080,000)	278,399.5 (222,541.0 to 339,020.0)	1,820,000 (1,430,000 to 2,240,000)	255,343.1 (201,179.3 to 314,747.5)	1,800,000 (1,410,000 to 2,200,000)	259,158.0 (204,002.1 to 317,702.7)	1,750,000 (1,380,000 to 2,150,000)	258,432.7 (203,288.5 to 317,872.4)	-8.3 (-12.2 to -4.6)	1.2 (-2.0 to 4.7)
	1-5 months	12,900,000 (10,400,000 to 15,600,000)	287,687.6 (233,199.9 to 349,236.2)	13,800,000 (10,900,000 to 16,700,000)	261,249.8 (206,382.6 to 316,479.2)	13,700,000 (10,900,000 to 16,800,000)	266,501.7 (213,296.5 to 327,924.5)	13,300,000 (10,500,000 to 16,300,000)	265,720.3 (209,913.3 to 325,368.5)	-9.2 (-13.2 to -5.1)	1.7 (-1.5 to 5.1)
	6-11 months	15,900,000 (12,200,000 to 20,100,000)	305,384.1 (234,363.2 to 386,627.6)	17,100,000 (13,100,000 to 21,700,000)	274,172.2 (210,253.8 to 348,580.4)	17,000,000 (13,000,000 to 22,000,000)	280,876.9 (213,881.1 to 362,626.4)	16,600,000 (12,600,000 to 21,300,000)	279,985.9 (213,240.4 to 360,927.2)	-10.2 (-14.7 to -5.6)	2.1 (-1.4 to 6.2)
	12 to 23 months	33,400,000 (26,100,000 to 42,700,000)	325,028.4 (253,905.8 to 415,024.4)	36,200,000 (27,400,000 to 46,400,000)	285,864.2 (216,390.2 to 366,644.0)	36,400,000 (27,200,000 to 48,100,000)	294,878.5 (220,781.9 to 389,709.1)	35,300,000 (26,300,000 to 46,200,000)	293,650.4 (219,054.7 to 384,554.1)	-12.0 (-16.9 to -7.2)	2.7 (-0.7 to 6.7)
	2 to 4	90,900,000 (69,300,000 to 115,000,000)	298,433.8 (227,526.8 to 376,902.1)	100,000,000 (73,400,000 to 129,000,000)	260,007.5 (190,123.9 to 333,508.7)	102,000,000 (72,900,000 to 136,000,000)	269,295.0 (191,690.0 to 356,764.3)	100,000,000 (71,300,000 to 133,000,000)	268,503.6 (191,077.1 to 356,593.3)	-12.9 (-17.7 to -8.3)	3.3 (-0.6 to 7.1)
	5 to 9	106,000,000 (74,200,000 to 140,000,000)	222,180.3 (156,293.2 to 294,236.6)	126,000,000 (87,000,000 to 171,000,000)	203,173.4 (140,038.0 to 275,315.6)	129,000,000 (87,600,000 to 177,000,000)	206,012.2 (139,465.7 to 281,312.3)	130,000,000 (88,900,000 to 178,000,000)	206,331.0 (140,618.9 to 282,369.7)	-8.6 (-11.9 to -5.4)	1.6 (-1.8 to 5.4)
	10 to 14	70,000,000 (48,300,000 to 96,000,000)	167,677.4 (115,736.6 to 229,951.3)	90,900,000 (63,100,000 to 126,000,000)	160,990.7 (111,871.4 to 222,963.8)	92,400,000 (64,200,000 to 127,000,000)	160,270.7 (111,389.4 to 219,524.3)	94,700,000 (65,900,000 to 131,000,000)	160,499.7 (111,679.6 to 221,252.6)	-4.0 (-6.8 to -1.3)	-0.3 (-3.0 to 2.5)
	15 to 19	56,600,000 (39,200,000 to 76,600,000)	155,855.9 (108,120.1 to 211,044.6)	77,200,000 (53,100,000 to 105,000,000)	149,662.9 (102,856.8 to 204,038.9)	78,100,000 (54,000,000 to 106,000,000)	149,226.6 (103,108.0 to 202,387.6)	79,300,000 (54,600,000 to 107,000,000)	149,090.1 (102,732.9 to 201,165.2)	-4.0 (-6.7 to -1.2)	-0.4 (-3.1 to 2.4)
	20 to 24	47,500,000 (34,000,000 to 64,200,000)	154,038.4 (110,093.4 to 208,213.7)	73,900,000 (52,300,000 to 101,000,000)	148,744.1 (105,281.7 to 203,120.3)	74,100,000 (52,900,000 to 101,000,000)	148,458.4 (105,973.1 to 203,264.0)	74,400,000 (53,200,000 to 102,000,000)	148,272.4 (106,086.0 to 202,660.7)	-3.4 (-6.3 to -0.8)	-0.3 (-3.0 to 2.6)
	25 to 29	39,500,000 (28,400,000 to 54,100,000)	150,546.6 (108,237.0 to 206,056.6)	72,200,000 (52,100,000 to 98,400,000)	145,174.5 (104,671.4 to 197,740.7)	71,800,000 (52,100,000 to 97,900,000)	144,863.2 (105,089.6 to 197,381.6)	71,500,000 (51,700,000 to 98,000,000)	144,585.5 (104,492.3 to 198,119.6)	-3.6 (-6.1 to -1.0)	-0.4 (-3.1 to 2.0)
	30 to 34	32,600,000 (23,100,000 to 45,900,000)	147,969.0 (104,895.1 to 208,082.1)	73,300,000 (51,600,000 to 102,000,000)	142,647.2 (100,412.9 to 199,259.2)	73,100,000 (51,900,000 to 102,000,000)	142,616.2 (101,295.0 to 198,208.7)	72,400,000 (50,900,000 to 101,000,000)	142,321.9 (100,041.1 to 197,888.2)	-3.6 (-6.4 to -1.0)	-0.2 (-2.7 to 2.2)
	35 to 39	26,700,000 (18,600,000 to 35,800,000)	145,269.6 (101,167.2 to 195,049.5)	68,800,000 (47,500,000 to 92,400,000)	141,532.4 (97,832.1 to 190,157.5)	70,100,000 (48,400,000 to 94,000,000)	141,211.7 (97,381.4 to 189,180.4)	71,200,000 (49,200,000 to 96,200,000)	140,732.1 (97,210.3 to 190,231.5)	-2.6 (-5.4 to 0.2)	-0.6 (-2.9 to 2.0)
	40 to 44	20,300,000 (14,400,000 to 28,300,000)	138,477.2 (98,762.8 to 193,640.8)	55,200,000 (39,000,000 to 77,400,000)	135,767.7 (95,992.4 to 190,285.0)	57,400,000 (40,400,000 to 80,500,000)	135,820.2 (95,688.9 to 190,405.7)	59,500,000 (41,700,000 to 82,900,000)	135,533.8 (94,964.2 to 189,007.0)	-2.0 (-4.8 to 0.8)	-0.2 (-2.9 to 2.5)
	45 to 49	15,500,000 (10,900,000 to 21,800,000)	131,143.7 (91,827.3 to 184,160.4)	43,800,000 (30,400,000 to 60,900,000)	129,059.2 (89,629.8 to 179,376.0)	45,200,000 (31,500,000 to 63,100,000)	128,940.8 (89,924.1 to 179,963.4)	46,600,000 (32,200,000 to 65,000,000)	128,607.1 (89,037.7 to 179,531.4)	-1.6 (-4.4 to 1.5)	-0.4 (-3.3 to 2.2)
	50 to 54	13,100,000 (9,180,000 to 18,100,000)	128,388.6 (90,311.3 to 177,926.9)	34,500,000 (24,100,000 to 48,600,000)	126,511.5 (88,199.8 to 178,270.9)	35,500,000 (24,800,000 to 50,100,000)	126,315.1 (88,043.4 to 178,157.6)	36,600,000 (25,500,000 to 52,100,000)	125,687.8 (87,651.1 to 178,893.0)	-1.5 (-4.1 to 1.4)	-0.7 (-3.1 to 1.7)
	55 to 59	11,100,000 (7,940,000 to 15,300,000)	126,788.6 (90,356.3 to 174,535.4)	27,700,000 (19,700,000 to 38,000,000)	125,813.5 (89,648.4 to 172,781.3)	28,900,000 (20,600,000 to 40,100,000)	126,293.5 (89,806.0 to 174,922.1)	29,900,000 (21,300,000 to 41,200,000)	125,683.1 (89,554.7 to 173,202.2)	-0.8 (-3.6 to 2.7)	-0.1 (-3.0 to 2.6)
	60 to 64	8,730,000 (6,180,000 to 11,800,000)	122,834.5 (86,998.6 to 166,064.7)	21,100,000 (14,800,000 to 28,600,000)	122,325.4 (86,228.3 to 165,901.1)	21,800,000 (15,300,000 to 29,100,000)	122,584.8 (85,999.7 to 164,021.9)	22,400,000 (15,600,000 to 29,900,000)	122,156.6 (85,446.0 to 163,543.0)	-0.4 (-3.6 to 3.0)	-0.1 (-3.6 to 2.8)
	65 to 69	5,810,000 (4,020,000 to 7,820,000)	112,929.0 (78,196.7 to 151,942.6)	14,300,000 (9,890,000 to 19,500,000)	113,871.9 (79,003.2 to 155,968.6)	15,100,000 (10,500,000 to 20,400,000)	113,990.9 (79,186.4 to 154,196.9)	15,800,000 (11,000,000 to 21,600,000)	114,027.9 (79,351.9 to 156,079.8)	0.8 (-2.3 to 4.5)	0.1 (-3.5 to 3.8)
	70 to 74	3,440,000 (2,430,000 to 4,690,000)	100,338.5 (70,997.7 to 136,923.6)	8,560,000 (6,030,000 to 11,700,000)	103,078.7 (72,522.1 to 140,746.3)	8,930,000 (6,270,000 to 12,100,000)	102,910.5 (72,295.0 to 138,966.2)	9,330,000 (6,490,000 to 12,700,000)	102,673.8 (71,371.2 to 139,568.5)	2.7 (-0.8 to 6.7)	-0.4 (-3.9 to 3.3)
	75 to 79	1,900,000 (1,340,000 to 2,610,000)	93,630.5 (66,078.3 to 128,702.2)	5,120,000 (3,610,000 to 7,030,000)	95,145.2 (66,993.9 to 130,484.3)	5,240,000 (3,710,000 to 7,200,000)	95,081.9 (67,349.1 to 130,715.3)	5,320,000 (3,760,000 to 7,430,000)	94,886.0 (67,021.2 to 132,512.9)	1.6 (-2.2 to 6.3)	-0.3 (-3.9 to 3.4)
	80 to 84	963,000 (658,000 to 1,350,000)	89,425.3 (61,093.8 to 125,208.8)	2,960,000 (1,990,000 to 4,180,000)	89,711.3 (60,398.8 to 126,778.3)	2,990,000 (2,050,000 to 4,210,000)	89,468.7 (61,364.4 to 126,192.9)	3,000,000 (2,060,000 to 4,240,000)	89,442.4 (61,392.4 to 126,441.3)	0.3 (-3.3 to 4.5)	-0.3 (-3.7 to 3.1)
	85 to 89	430,000 (303,000 to 588,000)	86,903.0 (61,309.6 to 118,959.8)	1,390,000 (983,000 to 1,890,000)	86,833.9 (61,416.5 to 118,350.9)	1,410,000 (992,000 to 1,940,000)	86,647.7 (61,022.6 to 119,222.8)	1,400,000 (995,000 to 1,930,000)	86,583.4 (61,378.0 to 119,331.3)	-0.1 (-3.7 to 4.1)	-0.3 (-4.0 to 3.5)
	90 to 94	137,000 (94,400 to 188,000)	88,159.2 (60,819.1 to 121,271.1)	439,000 (307,000 to 605,000)	88,000.8 (61,467.8 to 121,129.6)	455,000 (313,000 to 621,000)	88,012.0 (60,498.4 to 120,289.4)	456,000 (319,000 to 622,000)	88,011.9 (61,531.9 to 120,212.4)	-0.2 (-4.8 to 5.1)	0.0 (-4.2 to 4.5)
	95 plus	35,900 (23,400 to 52,200)	89,778.1 (58,541.7 to 130,468.3)	146,000 (93,500 to 218,000)	92,424.2 (59,300.5 to 138,563.8)	143,000 (92,700 to 211,000)	92,207.6 (59,633.0 to 135,669.5)	136,000 (86,800 to 200,000)	91,806.4 (58,396.1 to 134,599.2)	2.9 (-3.0 to 8.9)	-0.7 (-6.1 to 6.4)
South Asia	All Ages	1,710,000,000 (1,490,000,000 to 1,960,000,000)	156,550.5 (136,460.8 to 179,623.8)	2,500,000,000 (2,210,000,000 to 2,870,000,000)	138,430.7 (122,085.7 to 158,795.0)	2,510,000,000 (2,220,000,000 to 2,880,000,000)	137,252.1 (121,420.8 to 157,498.5)	2,530,000,000 (2,240,000,000 to 2,900,000,000)	137,223.3 (121,167.9 to 157,266.4)	-11.6 (-15.3 to -7.8)	-0.9 (-1.9 to 0.2)
	Early Neonatal	1,650,000 (1,280,000 to 2,080,000)	253,173.3 (195,569.5 to 318,180.2)	1,200,000 (948,000 to 1,500,000)	193,355.9 (153,069.7 to 241,649.4)	1,190,000 (925,000 to 1,480,000)	195,906.4 (152,013.3 to 242,506.1)	1,180,000 (910,000 to 1,460,000)	196,323.1 (151,686.0 to 244,216.2)	-23.6 (-26.4 to -20.3)	1.5 (-2.3 to 4.9)
	Late Neonatal	4,790,000 (3,780,000 to 5,910,000)	250,991.0 (197,861.3 to 309,285.9)	3,530,000 (2,840,000 to 4,340,000)	192,286.1 (154,765.9 to 236,837.9)	3,510,000 (2,770,000 to 4,300,000)	194,787.9 (153,791.5 to 238,646.2)	3,470,000 (2,740,000 to 4,270,000)	195,200.2 (153,932.6 to 240,235.5)	-23.4 (-25.9 to -20.1)	1.5 (-1.9 to 4.5)
	1-5 months	36,400,000 (28,600,000 to 45,000,000)	263,282.2 (206,881.3 to 325,312.1)	27,500,000 (22,500,000 to 33,500,000)	203,778.4 (167,108.2 to 248,014.0)	27,400,000 (22,000,000 to 33,900,000)	206,696.3 (165,862.0 to 255,164.9)	27,100,000 (21,700,000 to 33,500,000)	207,169.3 (165,819.0 to 255,523.4)	-22.6 (-25.1 to -18.6)	1.7 (-2.1 to 4.6)
	6-11 months	45,400,000 (34,500,000 to 58,900,000)	284,515.4 (216,484.9 to 369,116.2)	35,400,000 (27,300,000 to 45,100,000)	223,399.6 (172,280.8 to 284,810.4)	35,600,000 (27,200,000 to 45,800,000)	228,522.4 (174,201.9 to 293,576.4)	35,200,000 (26,900,000 to 45,100,000)	228,956.4 (175,251.0 to 293,111.1)	-21.5 (-24.7 to -17.5)	2.5 (-0.9 to 5.7)
	12 to 23 months	92,900,000 (69,700,000 to 122,000,000)	296,427.1 (222,234.3 to 390,054.8)	76,100,000 (57,700,000 to 98,600,000)	237,182.2 (179,807.3 to 307,079.0)	78,200,000 (58,300,000 to 102,000,000)	247,218.2 (184,196.5 to 323,686.5)	77,200,000 (57,600,000 to 101,000,000)	247,690.6 (184,960.4 to 323,346.4)	-20.0 (-23.0 to -16.0)	4.4 (1.0 to 7.5)
	2 to 4	235,000,000 (168,000,000 to 308,000,000)	251,345.2 (180,346.8 to 329,505.8)	210,000,000 (152,000,000 to 272,000,000)	211,443.5 (153,530.9 to 273,909.3)	218,000,000 (157,000,000 to 287,000,000)	222,929.7 (160,063.2 to 293,131.4)	216,000,000 (155,000,000 to 283,000,000)	223,615.5 (160,022.5 to 293,063.2)	-15.9 (-19.2 to -11.8)	5.8 (1.9 to 9.1)
	5 to 9	277,000,000 (188,000,000 to 373,000,000)	185,133.9 (125,470.8 to 249,434.2)	293,000,000 (200,000,000 to 403,000,000)	168,995.6 (115,247.0 to 232,224.5)	295,000,000 (202,000,000 to 406,000,000)	171,723.9 (117,346.9 to 236,321.5)	294,000,000 (198,000,000 to 406,000,000)	172,668.4 (116,403.1 to 238,627.8)	-8.7 (-12.1 to -5.0)	2.2 (-0.8 to 5.4)
	10 to 14	190,000,000 (132,000,000 to 261,000,000)	149,898.8 (103,938.9 to 205,676.7)	262,000,000 (183,000,000 to 360,000,000)	146,862.5 (102,850.9 to 202,178.4)	258,000,000 (180,000,000 to 359,000,000)	144,732.8 (100,929.5 to 201,178.9)	259,000,000 (180,000,000 to 357,000,000)	145,512.3 (101,206.9 to 200,546.2)	-2.0 (-4.5 to 0.6)	-0.9 (-3.0 to 1.4)
	15 to 19	157,000,000 (109,000,000 to 211,000,000)	143,520.0 (99,609.2 to 193,633.2)	251,000,000 (172,000,000 to 338,000,000)	143,145.5 (98,188.6 to 192,963.2)	247,000,000 (170,000,000 to 334,000,000)	140,317.4 (96,672.0 to 189,729.0)	248,000,000 (170,000,000 to 333,000,000)	140,691.4 (96,551.5 to 188,874.4)	-0.3 (-2.5 to 2.0)	-1.7 (-3.5 to 0.2)
	20 to 24	138,000,000 (96,800,000 to 189,000,000)	140,126.7 (98,169.1 to 192,133.6)	236,000,000 (167,000,000 to 320,000,000)	139,679.0 (98,749.4 to 189,781.8)	233,000,000 (165,000,000 to 317,000,000)	136,877.8 (96,637.4 to 186,098.9)	235,000,000 (166,000,000 to 321,000,000)	137,078.8 (96,893.1 to 187,554.9)	-0.3 (-2.4 to 1.7)	-1.9 (-3.6 to -0.1)
	25 to 29	116,000,000 (84,200,000 to 158,000,000)	134,516.8 (97,808.0 to 183,135.0)	209,000,000 (151,000,000 to 288,000,000)	134,910.6 (97,347.5 to 185,437.7)	208,000,000 (149,000,000 to 286,000,000)	131,829.1 (94,710.9 to 181,453.3)	211,000,000 (152,000,000 to 292,000,000)	132,147.3 (94,930.1 to 182,758.5)	0.3 (-1.9 to 2.3)	-2.0 (-3.7 to -0.2)
	30 to 34	94,300,000 (65,900,000 to 132,000,000)	128,609.4 (89,929.7 to 180,513.0)	185,000,000 (129,000,000 to 263,000,000)	128,923.0 (90,062.4 to 182,972.4)	184,000,000 (128,000,000 to 262,000,000)	126,035.0 (87,742.3 to 179,545.4)	188,000,000 (132,000,000 to 266,000,000)	126,712.5 (89,025.2 to 179,339.4)	0.2 (-2.1 to 2.6)	-1.7 (-3.4 to 0.1)
	35 to 39	79,300,000 (54,500,000 to 108,000,000)	123,004.2 (84,507.0 to 166,806.5)	159,000,000 (109,000,000 to 215,000,000)	123,597.1 (84,730.3 to 166,897.2)	160,000,000 (109,000,000 to 216,000,000)	121,106.7 (82,473.1 to 163,301.2)	164,000,000 (112,000,000 to 221,000,000)	121,499.3 (83,219.6 to 164,010.6)	0.5 (-2.2 to 2.7)	-1.7 (-3.6 to 0.0)
	40 to 44	62,700,000 (44,200,000 to 87,100,000)	117,791.9 (83,113.7 to 163,667.5)	131,000,000 (91,900,000 to 182,000,000)	118,678.5 (83,018.8 to 164,590.9)	132,000,000 (92,500,000 to 185,000,000)	116,549.0 (81,598.0 to 163,364.3)	135,000,000 (94,900,000 to 190,000,000)	116,485.7 (81,754.0 to 163,485.7)	0.8 (-1.7 to 3.1)	-1.8 (-3.8 to 0.0)
	45 to 49	49,900,000 (34,700,000 to 70,000,000)	112,902.6 (78,554.7 to 158,349.6)	109,000,000 (76,400,000 to 152,000,000)	113,645.7 (79,921.5 to 158,645.4)	109,000,000 (76,800,000 to 153,000,000)	111,780.4 (78,635.5 to 156,322.9)	111,000,000 (78,700,000 to 156,000,000)	111,741.3 (78,979.2 to 156,031.4)	0.7 (-1.9 to 3.1)	-1.7 (-3.4 to 0.3)
	50 to 54	39,700,000 (28,000,000 to 55,500,000)	110,008.8 (77,632.9 to 153,938.6)	88,200,000 (61,700,000 to 124,000,000)	110,551.0 (77,282.3 to 155,753.8)	89,400,000 (62,500,000 to 127,000,000)	108,765.8 (76,064.8 to 154,036.5)	92,000,000 (63,900,000 to 131,000,000)	108,802.7 (75,556.6 to 154,448.2)	0.5 (-1.8 to 2.7)	-1.6 (-3.5 to 0.3)
	55 to 59	32,300,000 (23,100,000 to 44,800,000)	106,526.9 (76,256.6 to 147,531.2)	70,900,000 (50,600,000 to 98,100,000)	106,914.9 (76,330.2 to 147,960.5)	72,000,000 (51,300,000 to 99,600,000)	105,606.8 (75,321.4 to 146,249.4)	73,900,000 (52,800,000 to 102,000,000)	105,671.2 (75,537.2 to 146,452.8)	0.4 (-1.9 to 2.5)	-1.2 (-3.1 to 0.7)
	60 to 64	24,700,000 (17,400,000 to 33,400,000)	101,822.3 (71,844.3 to 137,804.6)	56,300,000 (39,700,000 to 75,900,000)	101,592.5 (71,633.8 to 137,013.5)	57,500,000 (40,600,000 to 78,200,000)	100,585.1 (71,088.1 to 136,913.3)	59,200,000 (41,600,000 to 80,100,000)	100,644.6 (70,740.0 to 136,333.1)	-0.2 (-2.8 to 2.1)	-0.9 (-3.2 to 1.0)
	65 to 69	16,000,000 (11,100,000 to 21,900,000)	95,064.3 (65,850.5 to 129,491.8)	41,800,000 (29,100,000 to 57,600,000)	94,281.6 (65,783.4 to 130,122.7)	42,700,000 (29,700,000 to 59,200,000)	93,221.3 (64,813.1 to 129,268.1)	43,400,000 (30,400,000 to 60,000,000)	93,484.4 (65,559.3 to 129,314.2)	-0.8 (-3.8 to 2.2)	-0.8 (-2.8 to 1.2)
	70 to 74	9,790,000 (6,750,000 to 13,400,000)	87,528.7 (60,359.2 to 119,526.4)	26,900,000 (18,800,000 to 36,800,000)	86,570.7 (60,303.3 to 118,363.2)	27,200,000 (18,900,000 to 37,100,000)	85,489.5 (59,309.2 to 116,349.8)	28,500,000 (19,700,000 to 39,000,000)	85,560.8 (59,121.2 to 117,209.0)	-1.1 (-3.9 to 2.0)	-1.2 (-3.1 to 0.8)
	75 to 79	5,580,000 (3,920,000 to 7,680,000)	82,240.1 (57,784.0 to 113,190.8)	16,300,000 (11,400,000 to 22,400,000)	81,054.3 (56,924.3 to 111,744.6)	16,400,000 (11,500,000 to 22,500,000)	79,875.3 (55,948.1 to 109,431.0)	16,800,000 (11,700,000 to 23,200,000)	80,212.6 (55,740.5 to 110,689.6)	-1.4 (-4.4 to 1.9)	-1.0 (-3.1 to 1.1)
	80 to 84	2,880,000 (1,910,000 to 4,100,000)	77,275.3 (51,344.1 to 110,230.0)	8,600,000 (5,880,000 to 12,200,000)	75,754.6 (51,755.5 to 107,599.8)	8,770,000 (5,960,000 to 12,400,000)	74,669.9 (50,765.7 to 105,776.9)	8,980,000 (6,070,000 to 12,700,000)	75,227.4 (50,879.9 to 106,630.6)	-2.0 (-4.9 to 1.3)	-0.7 (-2.7 to 1.5)
	85 to 89	1,020,000 (706,000 to 1,420,000)	74,002.1 (51,289.2 to 102,926.1)	3,390,000 (2,380,000 to 4,720,000)	71,362.1 (50,251.1 to 99,517.4)	3,500,000 (2,400,000 to 4,890,000)	70,421.7 (48,155.9 to 98,278.6)	3,640,000 (2,530,000 to 5,080,000)	70,957.8 (49,210.0 to 98,942.4)	-3.6 (-6.5 to -0.2)	-0.6 (-2.4 to 1.6)
	90 to 94	250,000 (172,000 to 345,000)	71,968.0 (49,499.5 to 99,178.1)	995,000 (682,000 to 1,380,000)	69,288.6 (47,476.5 to 95,930.6)	1,040,000 (704,000 to 1,440,000)	68,493.3 (46,435.6 to 95,340.8)	1,070,000 (729,000 to 1,490,000)	69,036.5 (47,040.5 to 95,926.2)	-3.7 (-7.1 to -0.3)	-0.4 (-2.7 to 2.5)
	95 plus	51,800 (33,100 to 76,600)	71,283.9 (45,598.8 to 105,489.4)	217,000 (138,000 to 324,000)	68,057.3 (43,275.3 to 101,288.5)	222,000 (141,000 to 332,000)	66,909.6 (42,468.9 to 100,329.2)	224,000 (142,000 to 334,000)	67,298.9 (42,672.9 to 100,398.3)	-4.5 (-8.8 to -0.6)	-1.1 (-3.8 to 2.1)
Southeast Asia, East Asia, and Oceania	All Ages	2,730,000,000 (2,420,000,000 to 3,120,000,000)	161,778.0 (143,051.8 to 184,700.2)	3,180,000,000 (2,830,000,000 to 3,610,000,000)	147,200.4 (130,780.6 to 167,007.7)	3,190,000,000 (2,830,000,000 to 3,600,000,000)	146,468.7 (129,925.2 to 165,625.1)	3,190,000,000 (2,830,000,000 to 3,600,000,000)	145,896.2 (129,358.3 to 164,613.9)	-9.0 (-12.3 to -5.8)	-0.9 (-1.6 to -0.2)
	Early Neonatal	2,010,000 (1,550,000 to 2,500,000)	289,421.0 (224,166.9 to 360,774.2)	1,440,000 (1,110,000 to 1,800,000)	287,976.0 (221,971.2 to 360,137.5)	1,340,000 (1,030,000 to 1,680,000)	289,780.6 (222,686.3 to 362,971.6)	1,290,000 (987,000 to 1,610,000)	292,185.7 (224,204.4 to 365,348.3)	-0.5 (-2.3 to 1.4)	1.5 (-0.3 to 2.9)
	Late Neonatal	5,890,000 (4,650,000 to 7,210,000)	285,711.6 (225,536.1 to 349,667.6)	4,270,000 (3,370,000 to 5,250,000)	285,016.9 (224,668.8 to 350,041.6)	3,980,000 (3,130,000 to 4,900,000)	286,793.9 (225,774.3 to 353,527.9)	3,820,000 (3,000,000 to 4,700,000)	289,243.7 (227,430.0 to 356,326.4)	-0.2 (-1.9 to 1.5)	1.5 (-0.2 to 2.8)
	1-5 months	44,900,000 (35,800,000 to 55,200,000)	298,054.5 (237,508.6 to 365,951.3)	33,800,000 (26,900,000 to 41,500,000)	300,935.5 (238,835.1 to 369,451.0)	31,600,000 (25,200,000 to 38,900,000)	303,029.4 (241,650.2 to 372,647.3)	30,200,000 (24,000,000 to 37,100,000)	306,344.7 (243,418.4 to 376,963.0)	1.0 (-0.5 to 2.6)	1.8 (0.5 to 3.0)
	6-11 months	56,200,000 (43,200,000 to 72,200,000)	321,655.3 (247,035.9 to 412,910.8)	45,000,000 (34,600,000 to 57,500,000)	330,505.8 (253,877.5 to 422,423.9)	42,300,000 (32,400,000 to 54,300,000)	333,221.5 (254,946.9 to 427,351.7)	40,000,000 (30,500,000 to 51,300,000)	338,289.2 (258,074.0 to 433,932.5)	2.8 (1.3 to 4.5)	2.4 (1.0 to 3.7)
	12 to 23 months	119,000,000 (90,200,000 to 154,000,000)	341,012.9 (257,864.9 to 440,374.4)	103,000,000 (78,100,000 to 133,000,000)	356,139.2 (269,247.8 to 456,690.1)	97,700,000 (73,600,000 to 125,000,000)	359,188.1 (270,306.6 to 459,791.8)	92,300,000 (69,600,000 to 119,000,000)	365,255.1 (275,536.3 to 469,331.7)	4.4 (2.7 to 6.3)	2.6 (1.0 to 4.1)
	2 to 4	317,000,000 (230,000,000 to 414,000,000)	302,979.4 (219,757.8 to 394,937.7)	305,000,000 (220,000,000 to 397,000,000)	324,857.9 (234,276.5 to 423,286.8)	302,000,000 (218,000,000 to 394,000,000)	324,050.7 (233,885.0 to 422,927.2)	293,000,000 (211,000,000 to 380,000,000)	326,926.0 (235,751.1 to 424,289.8)	7.2 (5.3 to 9.1)	0.6 (-0.7 to 2.1)
	5 to 9	375,000,000 (257,000,000 to 503,000,000)	224,749.1 (153,875.9 to 301,913.7)	356,000,000 (243,000,000 to 481,000,000)	238,467.0 (162,695.2 to 322,282.4)	363,000,000 (247,000,000 to 493,000,000)	237,057.3 (161,125.7 to 321,924.8)	373,000,000 (254,000,000 to 502,000,000)	235,532.0 (160,181.7 to 317,274.1)	6.1 (3.6 to 8.3)	-1.2 (-2.5 to -0.1)
	10 to 14	275,000,000 (192,000,000 to 377,000,000)	170,446.0 (118,776.0 to 233,539.5)	247,000,000 (171,000,000 to 340,000,000)	169,850.3 (117,748.4 to 234,301.8)	250,000,000 (173,000,000 to 345,000,000)	169,699.4 (117,226.6 to 234,099.4)	251,000,000 (173,000,000 to 348,000,000)	168,923.0 (116,341.4 to 234,134.9)	-0.3 (-2.3 to 1.6)	-0.5 (-1.8 to 0.8)
	15 to 19	267,000,000 (184,000,000 to 360,000,000)	148,282.1 (101,960.0 to 199,848.6)	201,000,000 (138,000,000 to 272,000,000)	150,791.2 (103,352.4 to 204,213.1)	202,000,000 (139,000,000 to 272,000,000)	150,938.4 (103,784.1 to 202,982.8)	203,000,000 (140,000,000 to 275,000,000)	149,886.3 (103,186.3 to 202,800.0)	1.7 (-0.2 to 3.5)	-0.6 (-2.0 to 0.7)
	20 to 24	255,000,000 (180,000,000 to 349,000,000)	140,791.5 (99,492.4 to 192,991.0)	201,000,000 (142,000,000 to 275,000,000)	143,995.2 (101,938.5 to 197,733.1)	197,000,000 (140,000,000 to 269,000,000)	144,629.6 (102,700.6 to 197,047.3)	194,000,000 (137,000,000 to 266,000,000)	144,546.0 (102,336.8 to 198,326.9)	2.3 (0.4 to 4.2)	0.4 (-0.9 to 1.6)
	25 to 29	213,000,000 (154,000,000 to 291,000,000)	137,745.1 (99,444.2 to 188,327.2)	221,000,000 (159,000,000 to 304,000,000)	137,033.5 (98,680.0 to 188,064.5)	213,000,000 (152,000,000 to 292,000,000)	137,880.4 (98,868.0 to 189,260.3)	206,000,000 (148,000,000 to 282,000,000)	138,694.7 (100,038.8 to 189,921.1)	-0.5 (-2.1 to 1.2)	1.2 (-0.1 to 2.4)
	30 to 34	173,000,000 (122,000,000 to 244,000,000)	136,358.4 (96,025.1 to 192,591.0)	242,000,000 (170,000,000 to 342,000,000)	132,030.9 (92,901.0 to 186,442.8)	243,000,000 (170,000,000 to 342,000,000)	131,865.3 (92,164.4 to 186,033.3)	239,000,000 (168,000,000 to 339,000,000)	132,196.0 (92,719.6 to 187,269.6)	-3.2 (-4.9 to -1.5)	0.1 (-1.1 to 1.5)
	35 to 39	160,000,000 (110,000,000 to 215,000,000)	130,067.3 (89,303.7 to 175,065.1)	199,000,000 (135,000,000 to 268,000,000)	130,817.3 (89,247.7 to 176,310.2)	204,000,000 (139,000,000 to 275,000,000)	130,317.3 (88,761.9 to 175,500.6)	211,000,000 (144,000,000 to 286,000,000)	129,654.1 (88,366.1 to 175,292.3)	0.6 (-1.2 to 2.1)	-0.9 (-2.1 to 0.4)
	40 to 44	114,000,000 (80,800,000 to 158,000,000)	124,680.0 (88,462.6 to 172,662.3)	185,000,000 (130,000,000 to 259,000,000)	124,443.4 (87,574.5 to 174,054.4)	183,000,000 (128,000,000 to 255,000,000)	124,592.6 (87,538.9 to 174,144.2)	181,000,000 (128,000,000 to 254,000,000)	124,932.8 (88,008.9 to 174,774.5)	-0.2 (-1.9 to 1.3)	0.4 (-1.2 to 1.7)
	45 to 49	86,400,000 (60,300,000 to 120,000,000)	120,044.1 (83,739.7 to 167,236.1)	194,000,000 (135,000,000 to 272,000,000)	116,855.3 (81,072.1 to 164,056.7)	190,000,000 (132,000,000 to 267,000,000)	116,728.0 (80,952.4 to 163,466.6)	187,000,000 (130,000,000 to 263,000,000)	117,320.1 (81,676.9 to 165,063.9)	-2.7 (-4.3 to -1.2)	0.4 (-1.0 to 1.8)
	50 to 54	76,900,000 (53,800,000 to 107,000,000)	116,790.3 (81,774.0 to 163,158.5)	187,000,000 (130,000,000 to 263,000,000)	113,198.4 (78,803.0 to 159,053.0)	187,000,000 (130,000,000 to 263,000,000)	112,808.4 (78,490.2 to 158,781.7)	187,000,000 (131,000,000 to 263,000,000)	113,104.3 (78,946.2 to 158,898.0)	-3.1 (-4.8 to -1.5)	-0.1 (-1.5 to 1.5)
	55 to 59	65,300,000 (46,600,000 to 90,400,000)	111,870.0 (79,881.3 to 154,908.3)	143,000,000 (102,000,000 to 200,000,000)	110,315.6 (78,443.5 to 153,596.0)	153,000,000 (109,000,000 to 212,000,000)	109,192.2 (77,893.1 to 151,240.2)	162,000,000 (116,000,000 to 225,000,000)	108,957.8 (77,859.6 to 151,542.9)	-1.4 (-3.2 to 0.1)	-1.2 (-2.5 to 0.3)
	60 to 64	50,200,000 (35,400,000 to 68,200,000)	105,658.3 (74,516.5 to 143,758.8)	111,000,000 (78,100,000 to 151,000,000)	104,340.3 (73,160.1 to 141,304.9)	110,000,000 (77,200,000 to 149,000,000)	104,410.4 (73,566.8 to 141,820.0)	110,000,000 (77,700,000 to 150,000,000)	105,154.7 (74,056.2 to 143,108.8)	-1.2 (-2.9 to 0.2)	0.8 (-0.7 to 2.2)
	65 to 69	35,100,000 (24,500,000 to 47,900,000)	97,561.3 (68,168.4 to 133,126.4)	87,100,000 (60,500,000 to 119,000,000)	95,621.6 (66,423.9 to 130,999.4)	92,500,000 (63,900,000 to 128,000,000)	95,186.6 (65,750.2 to 131,247.9)	96,100,000 (66,500,000 to 132,000,000)	95,701.3 (66,225.5 to 131,920.0)	-2.0 (-3.7 to -0.5)	0.1 (-1.3 to 1.6)
	70 to 74	21,800,000 (15,200,000 to 29,800,000)	88,914.0 (61,722.7 to 121,231.9)	53,900,000 (37,500,000 to 73,900,000)	87,454.1 (60,830.5 to 119,763.1)	56,300,000 (39,000,000 to 76,800,000)	87,208.4 (60,436.9 to 119,037.3)	60,100,000 (41,700,000 to 81,700,000)	87,489.6 (60,748.1 to 118,914.1)	-1.6 (-3.4 to -0.2)	0.0 (-1.5 to 1.9)
	75 to 79	12,300,000 (8,610,000 to 16,900,000)	82,672.1 (57,868.7 to 113,264.4)	32,000,000 (22,400,000 to 43,900,000)	81,491.5 (56,943.8 to 111,757.1)	32,900,000 (22,900,000 to 45,400,000)	81,083.1 (56,487.0 to 111,930.3)	34,700,000 (24,200,000 to 47,600,000)	81,413.4 (56,783.3 to 111,609.1)	-1.4 (-3.1 to 0.1)	-0.1 (-1.5 to 1.8)
	80 to 84	5,720,000 (3,860,000 to 8,120,000)	78,512.0 (53,064.5 to 111,537.3)	18,500,000 (12,400,000 to 26,200,000)	75,966.3 (50,900.4 to 107,971.6)	18,900,000 (12,600,000 to 27,000,000)	75,703.8 (50,411.9 to 108,341.2)	19,300,000 (13,100,000 to 27,500,000)	75,956.3 (51,384.0 to 108,050.4)	-3.2 (-5.4 to -1.6)	0.0 (-1.7 to 1.8)
	85 to 89	1,940,000 (1,350,000 to 2,680,000)	75,807.1 (52,584.2 to 104,523.2)	7,930,000 (5,420,000 to 11,000,000)	71,359.8 (48,767.8 to 99,423.8)	8,320,000 (5,720,000 to 11,600,000)	71,151.1 (48,905.4 to 99,227.0)	8,750,000 (5,970,000 to 12,300,000)	71,294.1 (48,658.0 to 99,937.7)	-5.9 (-8.3 to -3.5)	-0.1 (-1.9 to 2.2)
	90 to 94	419,000 (290,000 to 575,000)	76,460.1 (52,935.6 to 104,889.3)	2,490,000 (1,700,000 to 3,430,000)	71,130.8 (48,776.7 to 98,198.9)	2,650,000 (1,830,000 to 3,670,000)	71,166.8 (49,112.5 to 98,537.3)	2,810,000 (1,940,000 to 3,900,000)	71,275.3 (49,139.7 to 99,012.8)	-7.0 (-9.8 to -4.5)	0.2 (-2.1 to 2.7)
	95 plus	86,800 (56,100 to 127,000)	82,068.2 (53,000.3 to 120,187.9)	597,000 (381,000 to 877,000)	73,816.4 (47,113.8 to 108,394.0)	650,000 (414,000 to 956,000)	74,086.7 (47,196.0 to 109,045.5)	700,000 (446,000 to 1,040,000)	74,258.4 (47,250.6 to 110,552.6)	-10.1 (-14.6 to -5.1)	0.6 (-2.6 to 4.1)
East Asia	All Ages	1,700,000,000 (1,490,000,000 to 1,940,000,000)	139,424.0 (122,706.9 to 159,639.9)	1,820,000,000 (1,620,000,000 to 2,070,000,000)	124,584.2 (110,574.4 to 141,301.4)	1,810,000,000 (1,610,000,000 to 2,040,000,000)	123,340.9 (109,363.1 to 138,688.6)	1,810,000,000 (1,600,000,000 to 2,040,000,000)	123,051.8 (108,674.6 to 138,688.0)	-10.6 (-14.7 to -6.5)	-1.2 (-2.3 to -0.2)
	Early Neonatal	1,150,000 (883,000 to 1,430,000)	251,989.7 (194,183.9 to 313,644.2)	684,000 (528,000 to 857,000)	249,108.9 (192,252.8 to 312,056.1)	589,000 (449,000 to 736,000)	246,190.3 (187,632.0 to 307,810.7)	542,000 (417,000 to 678,000)	248,129.7 (190,942.4 to 310,227.0)	-1.1 (-3.3 to 1.3)	-0.4 (-2.6 to 1.7)
	Late Neonatal	3,380,000 (2,650,000 to 4,150,000)	249,263.8 (195,835.9 to 306,295.0)	2,040,000 (1,600,000 to 2,520,000)	246,465.1 (193,663.7 to 304,387.2)	1,760,000 (1,370,000 to 2,160,000)	243,641.0 (189,627.3 to 300,096.7)	1,610,000 (1,270,000 to 1,990,000)	245,497.3 (193,099.9 to 302,340.7)	-1.1 (-3.2 to 1.2)	-0.4 (-2.4 to 1.5)
	1-5 months	25,500,000 (20,200,000 to 31,400,000)	257,308.5 (203,382.9 to 316,577.0)	16,000,000 (12,600,000 to 19,600,000)	254,392.8 (200,181.1 to 312,032.3)	13,900,000 (11,000,000 to 17,000,000)	251,566.9 (199,047.8 to 308,642.0)	12,600,000 (9,930,000 to 15,500,000)	253,303.5 (199,985.8 to 312,014.3)	-1.1 (-2.9 to 0.6)	-0.4 (-2.5 to 1.4)
	6-11 months	31,500,000 (24,000,000 to 41,000,000)	273,573.2 (208,501.1 to 356,652.6)	21,100,000 (16,100,000 to 27,400,000)	270,485.8 (206,404.9 to 351,364.9)	18,500,000 (14,100,000 to 24,000,000)	267,639.4 (203,964.7 to 347,048.7)	16,400,000 (12,500,000 to 21,200,000)	269,359.2 (205,614.4 to 347,682.4)	-1.1 (-2.9 to 0.7)	-0.4 (-2.6 to 1.7)
	12 to 23 months	67,400,000 (50,200,000 to 88,900,000)	291,754.8 (217,150.0 to 384,886.3)	49,800,000 (37,200,000 to 66,000,000)	288,470.8 (215,448.4 to 382,000.4)	44,500,000 (33,200,000 to 58,900,000)	285,829.8 (213,403.0 to 378,832.8)	39,400,000 (29,400,000 to 52,300,000)	287,695.4 (214,650.8 to 381,274.6)	-1.1 (-3.2 to 0.7)	-0.3 (-2.5 to 2.1)
	2 to 4	186,000,000 (134,000,000 to 245,000,000)	268,418.8 (192,375.6 to 353,611.3)	155,000,000 (111,000,000 to 204,000,000)	265,744.0 (191,300.9 to 351,170.9)	153,000,000 (110,000,000 to 202,000,000)	263,815.5 (189,530.6 to 348,926.2)	144,000,000 (104,000,000 to 190,000,000)	265,290.9 (190,345.9 to 348,737.7)	-1.0 (-2.9 to 1.0)	-0.2 (-2.2 to 2.0)
	5 to 9	213,000,000 (145,000,000 to 288,000,000)	196,721.8 (134,051.4 to 266,583.4)	174,000,000 (119,000,000 to 237,000,000)	195,358.5 (133,972.6 to 266,249.8)	181,000,000 (123,000,000 to 247,000,000)	194,436.5 (132,493.1 to 266,018.1)	192,000,000 (131,000,000 to 260,000,000)	195,112.3 (132,988.1 to 264,441.9)	-0.7 (-2.4 to 1.2)	-0.1 (-2.0 to 1.8)
	10 to 14	154,000,000 (107,000,000 to 212,000,000)	144,788.8 (100,518.0 to 199,939.3)	124,000,000 (86,700,000 to 171,000,000)	144,107.6 (100,576.6 to 199,013.3)	127,000,000 (88,500,000 to 176,000,000)	143,575.6 (100,292.6 to 199,607.1)	128,000,000 (89,200,000 to 177,000,000)	143,502.7 (100,411.4 to 199,057.2)	-0.5 (-2.5 to 1.7)	-0.4 (-2.5 to 1.7)
	15 to 19	170,000,000 (118,000,000 to 229,000,000)	130,126.3 (90,266.7 to 175,480.1)	97,500,000 (66,800,000 to 132,000,000)	129,177.3 (88,519.0 to 174,474.6)	97,900,000 (67,800,000 to 132,000,000)	128,766.9 (89,085.4 to 173,983.8)	99,800,000 (68,800,000 to 135,000,000)	128,649.8 (88,679.6 to 174,366.3)	-0.7 (-2.5 to 1.1)	-0.4 (-2.4 to 1.5)
	20 to 24	170,000,000 (120,000,000 to 235,000,000)	125,232.7 (87,997.5 to 172,663.5)	102,000,000 (71,000,000 to 140,000,000)	124,457.7 (86,862.5 to 170,985.0)	97,700,000 (68,500,000 to 134,000,000)	124,033.8 (87,003.3 to 169,942.2)	95,100,000 (66,600,000 to 131,000,000)	124,191.7 (86,976.4 to 171,090.3)	-0.6 (-2.1 to 1.2)	-0.2 (-2.0 to 1.8)
	25 to 29	138,000,000 (98,600,000 to 191,000,000)	121,553.9 (86,721.6 to 167,884.8)	126,000,000 (90,700,000 to 175,000,000)	121,161.6 (87,158.2 to 167,781.6)	116,000,000 (83,300,000 to 160,000,000)	120,420.9 (86,434.8 to 166,151.1)	109,000,000 (78,500,000 to 150,000,000)	120,784.3 (86,935.2 to 166,486.7)	-0.3 (-2.0 to 1.3)	-0.3 (-1.8 to 1.5)
	30 to 34	109,000,000 (76,200,000 to 154,000,000)	119,336.1 (83,167.7 to 167,557.8)	152,000,000 (107,000,000 to 214,000,000)	118,893.6 (83,534.8 to 167,233.2)	152,000,000 (106,000,000 to 212,000,000)	118,279.7 (82,643.6 to 165,264.1)	148,000,000 (103,000,000 to 208,000,000)	118,650.8 (82,406.8 to 166,941.4)	-0.4 (-2.2 to 1.3)	-0.2 (-1.7 to 1.7)
	35 to 39	109,000,000 (75,200,000 to 148,000,000)	116,129.4 (79,753.1 to 156,979.7)	115,000,000 (78,900,000 to 154,000,000)	115,756.9 (79,453.6 to 155,312.7)	119,000,000 (82,000,000 to 161,000,000)	115,304.0 (79,156.9 to 155,364.9)	127,000,000 (87,200,000 to 170,000,000)	115,577.4 (79,450.9 to 155,263.0)	-0.3 (-2.2 to 1.5)	-0.2 (-1.8 to 1.6)
	40 to 44	76,700,000 (54,300,000 to 107,000,000)	110,553.0 (78,255.0 to 153,725.6)	111,000,000 (78,200,000 to 156,000,000)	110,464.0 (77,823.0 to 154,901.7)	107,000,000 (75,400,000 to 149,000,000)	109,759.1 (77,360.7 to 152,779.4)	105,000,000 (74,200,000 to 147,000,000)	110,079.8 (77,769.5 to 153,870.7)	-0.1 (-1.9 to 1.8)	-0.3 (-2.1 to 1.2)
	45 to 49	56,700,000 (39,300,000 to 79,300,000)	105,585.7 (73,206.6 to 147,590.2)	129,000,000 (89,000,000 to 179,000,000)	105,542.0 (72,973.8 to 147,143.1)	124,000,000 (86,900,000 to 173,000,000)	104,694.2 (73,229.9 to 146,080.4)	120,000,000 (83,500,000 to 167,000,000)	105,092.8 (73,217.9 to 146,436.3)	0.0 (-1.8 to 1.8)	-0.4 (-2.4 to 1.2)
	50 to 54	51,500,000 (36,000,000 to 71,900,000)	103,403.8 (72,330.7 to 144,480.3)	130,000,000 (90,600,000 to 183,000,000)	103,150.0 (71,820.1 to 145,039.4)	129,000,000 (89,300,000 to 181,000,000)	102,227.5 (70,989.5 to 143,572.9)	128,000,000 (89,600,000 to 179,000,000)	102,454.8 (71,833.0 to 143,777.0)	-0.2 (-2.3 to 1.4)	-0.7 (-2.3 to 1.4)
	55 to 59	45,000,000 (32,100,000 to 62,200,000)	100,102.8 (71,408.1 to 138,287.4)	96,200,000 (68,800,000 to 133,000,000)	99,721.8 (71,357.0 to 137,643.1)	104,000,000 (74,600,000 to 145,000,000)	98,796.8 (70,754.8 to 137,061.5)	112,000,000 (80,600,000 to 156,000,000)	98,996.2 (71,052.3 to 137,240.2)	-0.4 (-2.6 to 1.3)	-0.7 (-2.3 to 1.3)
	60 to 64	34,800,000 (24,300,000 to 47,800,000)	94,810.5 (66,192.2 to 130,025.0)	75,600,000 (52,900,000 to 103,000,000)	94,445.1 (66,067.8 to 128,974.1)	72,100,000 (50,300,000 to 98,300,000)	93,636.5 (65,333.0 to 127,628.7)	71,500,000 (50,000,000 to 97,400,000)	94,113.2 (65,737.3 to 128,143.4)	-0.4 (-2.4 to 1.3)	-0.4 (-2.1 to 1.5)
	65 to 69	24,900,000 (17,300,000 to 34,200,000)	88,079.3 (61,154.7 to 120,683.6)	63,000,000 (43,400,000 to 86,600,000)	87,717.7 (60,408.7 to 120,441.9)	67,000,000 (45,900,000 to 92,400,000)	87,193.2 (59,747.2 to 120,336.4)	69,400,000 (47,900,000 to 95,800,000)	87,767.3 (60,503.6 to 121,108.0)	-0.4 (-2.4 to 1.6)	0.1 (-1.7 to 2.0)
	70 to 74	15,600,000 (10,800,000 to 21,400,000)	80,314.1 (55,504.1 to 109,693.7)	39,500,000 (27,400,000 to 53,800,000)	80,094.2 (55,547.2 to 109,118.6)	41,000,000 (28,300,000 to 55,800,000)	79,598.1 (54,869.1 to 108,319.4)	44,100,000 (30,300,000 to 59,900,000)	80,151.0 (55,162.5 to 108,937.6)	-0.3 (-2.6 to 1.6)	0.1 (-1.7 to 2.0)
	75 to 79	8,800,000 (6,040,000 to 12,000,000)	74,632.3 (51,207.8 to 101,994.8)	23,500,000 (16,200,000 to 32,000,000)	74,549.7 (51,485.3 to 101,506.2)	24,100,000 (16,500,000 to 32,800,000)	73,929.9 (50,844.2 to 100,762.1)	25,500,000 (17,600,000 to 35,100,000)	74,533.9 (51,474.9 to 102,283.6)	-0.1 (-1.9 to 1.7)	0.0 (-1.9 to 1.9)
	80 to 84	3,820,000 (2,550,000 to 5,420,000)	69,462.7 (46,259.3 to 98,564.6)	13,600,000 (9,050,000 to 19,400,000)	69,464.6 (46,174.3 to 98,766.2)	13,900,000 (9,210,000 to 19,800,000)	69,022.5 (45,796.1 to 98,569.1)	14,300,000 (9,530,000 to 20,300,000)	69,448.9 (46,219.4 to 98,307.2)	0.0 (-2.5 to 2.0)	0.0 (-2.0 to 2.3)
	85 to 89	1,150,000 (780,000 to 1,610,000)	64,987.6 (44,058.2 to 91,107.7)	5,770,000 (3,930,000 to 8,150,000)	64,967.5 (44,230.1 to 91,757.8)	6,100,000 (4,140,000 to 8,570,000)	64,731.0 (44,012.1 to 90,992.2)	6,460,000 (4,360,000 to 9,030,000)	65,056.0 (43,969.7 to 91,014.0)	0.0 (-2.8 to 2.4)	0.1 (-1.8 to 2.3)
	90 to 94	212,000 (144,000 to 292,000)	63,827.9 (43,319.3 to 88,232.0)	1,730,000 (1,170,000 to 2,400,000)	63,656.4 (43,167.0 to 88,589.9)	1,840,000 (1,250,000 to 2,570,000)	63,473.2 (43,089.0 to 88,439.2)	1,980,000 (1,350,000 to 2,760,000)	63,923.2 (43,638.3 to 89,255.6)	-0.3 (-3.0 to 2.5)	0.4 (-2.1 to 2.8)
	95 plus	29,600 (18,500 to 45,000)	64,112.5 (40,161.6 to 97,545.2)	378,000 (238,000 to 562,000)	63,626.9 (40,125.5 to 94,514.8)	413,000 (263,000 to 618,000)	63,730.9 (40,677.1 to 95,405.4)	451,000 (285,000 to 680,000)	64,174.3 (40,495.3 to 96,771.8)	-0.8 (-4.2 to 2.9)	0.9 (-2.5 to 4.0)
Oceania	All Ages	15,800,000 (13,700,000 to 18,100,000)	241,080.8 (209,002.1 to 276,869.0)	31,300,000 (27,400,000 to 35,500,000)	235,848.1 (206,420.0 to 267,406.8)	32,100,000 (28,200,000 to 36,300,000)	235,880.5 (207,133.8 to 266,716.1)	32,900,000 (29,000,000 to 37,200,000)	236,110.1 (208,105.9 to 267,109.9)	-2.2 (-6.1 to 2.1)	0.1 (-2.7 to 3.0)
	Early Neonatal	17,000 (12,900 to 21,100)	397,651.9 (302,543.7 to 494,222.4)	31,400 (25,000 to 38,800)	400,005.5 (319,048.2 to 494,408.4)	31,900 (25,000 to 39,600)	399,281.0 (313,134.4 to 495,630.4)	32,600 (25,500 to 40,300)	400,202.7 (313,680.8 to 495,313.9)	0.6 (-10.1 to 14.4)	0.0 (-8.4 to 9.7)
	Late Neonatal	49,600 (38,800 to 61,200)	391,171.2 (305,863.6 to 482,957.4)	92,300 (75,100 to 112,000)	395,837.9 (321,897.8 to 481,295.0)	93,800 (75,400 to 114,000)	395,239.9 (317,537.7 to 480,715.4)	95,700 (77,500 to 117,000)	396,224.9 (320,712.9 to 483,771.0)	1.2 (-8.9 to 13.8)	0.1 (-7.8 to 8.7)
	1-5 months	379,000 (301,000 to 471,000)	412,127.9 (326,624.0 to 511,494.9)	735,000 (601,000 to 892,000)	431,686.9 (353,005.8 to 524,358.4)	748,000 (609,000 to 906,000)	431,489.5 (351,464.8 to 523,134.3)	764,000 (621,000 to 928,000)	433,194.8 (351,966.0 to 526,355.3)	4.7 (-4.3 to 17.6)	0.3 (-6.2 to 7.9)
	6-11 months	476,000 (357,000 to 608,000)	451,795.3 (338,569.1 to 577,203.6)	954,000 (736,000 to 1,190,000)	485,872.7 (374,669.0 to 606,152.8)	972,000 (752,000 to 1,220,000)	485,851.1 (375,620.0 to 608,229.4)	995,000 (755,000 to 1,230,000)	488,412.1 (370,828.0 to 603,236.6)	7.5 (-3.2 to 25.4)	0.5 (-6.6 to 8.7)
	12 to 23 months	1,000,000 (748,000 to 1,310,000)	486,126.3 (363,308.2 to 634,533.6)	1,990,000 (1,550,000 to 2,490,000)	518,962.1 (403,870.7 to 648,426.1)	2,030,000 (1,570,000 to 2,540,000)	519,042.0 (400,601.8 to 648,717.8)	2,080,000 (1,610,000 to 2,610,000)	522,248.0 (404,992.4 to 654,163.0)	6.8 (-3.0 to 24.2)	0.6 (-5.5 to 8.7)
	2 to 4	2,540,000 (1,830,000 to 3,340,000)	435,223.0 (313,174.2 to 572,281.8)	4,810,000 (3,710,000 to 6,060,000)	446,933.7 (344,236.9 to 562,878.9)	4,920,000 (3,790,000 to 6,270,000)	447,293.4 (344,447.2 to 570,198.7)	5,040,000 (3,890,000 to 6,350,000)	448,612.2 (346,170.8 to 565,165.3)	2.7 (-5.8 to 17.4)	0.4 (-4.9 to 7.2)
	5 to 9	2,720,000 (1,850,000 to 3,710,000)	307,171.9 (209,463.8 to 418,826.5)	4,880,000 (3,360,000 to 6,620,000)	307,740.4 (212,039.6 to 417,409.0)	5,000,000 (3,530,000 to 6,710,000)	307,448.4 (216,938.3 to 412,386.4)	5,140,000 (3,590,000 to 6,810,000)	307,983.1 (215,261.6 to 408,650.6)	0.2 (-6.7 to 8.2)	0.1 (-5.3 to 6.2)
	10 to 14	1,740,000 (1,190,000 to 2,360,000)	219,863.3 (150,089.3 to 298,214.7)	3,060,000 (2,090,000 to 4,230,000)	218,833.0 (149,576.6 to 303,159.5)	3,150,000 (2,150,000 to 4,340,000)	218,957.2 (149,840.9 to 302,257.7)	3,240,000 (2,210,000 to 4,450,000)	218,758.8 (149,636.9 to 300,873.9)	-0.5 (-6.3 to 5.1)	0.0 (-5.8 to 7.4)
	15 to 19	1,350,000 (950,000 to 1,810,000)	197,142.1 (138,333.7 to 263,103.1)	2,500,000 (1,750,000 to 3,380,000)	196,242.0 (137,297.8 to 265,808.4)	2,540,000 (1,760,000 to 3,430,000)	197,412.8 (136,529.6 to 266,385.6)	2,560,000 (1,770,000 to 3,500,000)	196,092.1 (135,304.5 to 268,369.9)	-0.5 (-6.6 to 5.4)	-0.1 (-7.1 to 6.6)
	20 to 24	1,170,000 (837,000 to 1,570,000)	190,963.6 (136,072.7 to 255,831.9)	2,320,000 (1,650,000 to 3,130,000)	190,368.6 (135,024.2 to 256,554.9)	2,360,000 (1,680,000 to 3,180,000)	191,440.8 (135,772.5 to 257,801.8)	2,380,000 (1,690,000 to 3,180,000)	190,411.2 (135,425.8 to 254,832.6)	-0.3 (-6.8 to 6.5)	0.0 (-6.7 to 7.1)
	25 to 29	1,010,000 (732,000 to 1,360,000)	186,462.4 (135,132.8 to 251,873.7)	2,040,000 (1,480,000 to 2,770,000)	184,813.5 (133,925.4 to 251,165.4)	2,100,000 (1,520,000 to 2,860,000)	185,450.5 (133,881.9 to 252,485.8)	2,150,000 (1,570,000 to 2,960,000)	186,029.4 (135,499.0 to 255,762.9)	-0.9 (-6.6 to 5.6)	0.7 (-4.8 to 6.9)
	30 to 34	821,000 (569,000 to 1,120,000)	183,457.8 (127,283.6 to 249,900.3)	1,770,000 (1,250,000 to 2,480,000)	182,023.5 (128,757.2 to 255,280.8)	1,820,000 (1,270,000 to 2,530,000)	182,395.6 (127,297.7 to 253,762.2)	1,880,000 (1,300,000 to 2,600,000)	183,635.7 (127,599.3 to 254,141.6)	-0.8 (-8.0 to 6.0)	0.9 (-5.6 to 7.9)
	35 to 39	649,000 (451,000 to 881,000)	177,566.2 (123,442.3 to 240,840.1)	1,530,000 (1,060,000 to 2,080,000)	177,835.2 (124,121.4 to 243,018.9)	1,560,000 (1,090,000 to 2,110,000)	177,304.0 (123,831.3 to 239,945.2)	1,600,000 (1,120,000 to 2,170,000)	178,115.8 (124,600.4 to 240,747.9)	0.2 (-6.5 to 7.7)	0.2 (-6.8 to 7.9)
	40 to 44	500,000 (352,000 to 713,000)	167,499.4 (117,910.5 to 238,571.0)	1,250,000 (875,000 to 1,760,000)	167,871.1 (117,751.6 to 236,377.0)	1,270,000 (898,000 to 1,770,000)	167,000.7 (117,721.2 to 232,500.9)	1,310,000 (923,000 to 1,860,000)	167,843.3 (117,892.5 to 237,248.5)	0.2 (-5.9 to 8.0)	0.0 (-7.3 to 6.9)
	45 to 49	383,000 (263,000 to 529,000)	159,661.0 (109,638.9 to 220,335.4)	990,000 (670,000 to 1,390,000)	159,396.3 (107,881.7 to 223,222.9)	1,020,000 (700,000 to 1,410,000)	158,865.0 (109,415.0 to 220,072.4)	1,050,000 (716,000 to 1,470,000)	159,776.3 (108,808.4 to 223,201.1)	-0.2 (-5.9 to 6.3)	0.2 (-6.2 to 7.4)
	50 to 54	304,000 (213,000 to 431,000)	157,009.0 (109,656.2 to 222,320.1)	799,000 (564,000 to 1,130,000)	156,376.2 (110,421.1 to 220,852.3)	820,000 (570,000 to 1,140,000)	156,265.9 (108,596.2 to 217,806.7)	842,000 (581,000 to 1,200,000)	156,527.8 (108,054.1 to 223,113.6)	-0.4 (-6.7 to 6.1)	0.1 (-7.5 to 7.1)
	55 to 59	239,000 (168,000 to 330,000)	152,597.1 (107,685.5 to 211,330.3)	605,000 (427,000 to 830,000)	151,634.7 (106,864.1 to 208,025.5)	635,000 (443,000 to 883,000)	152,525.0 (106,473.7 to 212,105.8)	659,000 (464,000 to 915,000)	152,440.9 (107,262.2 to 211,699.0)	-0.6 (-6.9 to 5.6)	0.5 (-6.4 to 7.3)
	60 to 64	187,000 (131,000 to 251,000)	145,494.5 (102,579.6 to 195,556.2)	417,000 (295,000 to 563,000)	144,486.1 (102,279.3 to 194,937.1)	437,000 (309,000 to 600,000)	145,218.9 (102,453.9 to 199,076.8)	455,000 (320,000 to 622,000)	145,459.9 (102,332.5 to 198,709.3)	-0.7 (-7.2 to 5.0)	0.7 (-5.8 to 9.5)
	65 to 69	125,000 (86,400 to 172,000)	134,976.0 (93,351.0 to 186,251.7)	260,000 (180,000 to 351,000)	134,735.5 (93,401.9 to 182,251.1)	277,000 (192,000 to 375,000)	134,862.0 (93,366.2 to 182,314.7)	288,000 (198,000 to 389,000)	135,113.5 (93,147.3 to 182,532.8)	-0.2 (-6.7 to 6.6)	0.3 (-6.0 to 7.0)
	70 to 74	70,500 (48,800 to 96,300)	123,397.0 (85,499.7 to 168,645.9)	162,000 (113,000 to 221,000)	123,712.0 (86,261.7 to 168,357.6)	162,000 (114,000 to 223,000)	123,517.6 (86,929.4 to 169,965.2)	168,000 (117,000 to 229,000)	123,830.7 (85,655.6 to 168,243.5)	0.3 (-6.0 to 7.8)	0.1 (-6.2 to 6.9)
	75 to 79	33,300 (22,900 to 46,200)	115,699.0 (79,469.8 to 160,555.9)	84,000 (58,700 to 116,000)	115,258.6 (80,620.1 to 159,795.0)	87,600 (61,300 to 123,000)	115,246.6 (80,640.0 to 161,607.7)	92,300 (64,600 to 130,000)	115,699.7 (80,991.9 to 162,327.7)	-0.4 (-6.9 to 6.5)	0.4 (-5.5 to 7.0)
	80 to 84	13,600 (9,190 to 19,100)	108,476.4 (73,230.1 to 152,307.2)	39,400 (26,900 to 55,300)	107,879.0 (73,777.5 to 151,634.6)	41,200 (27,700 to 58,500)	107,832.5 (72,454.3 to 152,924.4)	41,600 (28,100 to 58,100)	108,430.3 (73,270.6 to 151,465.5)	-0.6 (-6.6 to 6.1)	0.5 (-6.3 to 6.7)
	85 to 89	4,390 (3,100 to 6,110)	102,058.0 (72,162.9 to 142,017.7)	15,500 (10,900 to 21,400)	101,555.2 (71,488.1 to 139,971.3)	15,700 (11,100 to 21,300)	101,630.9 (71,863.2 to 137,911.5)	15,500 (10,800 to 21,200)	101,994.9 (70,711.6 to 139,358.5)	-0.5 (-6.0 to 5.2)	0.4 (-5.4 to 7.0)
	90 to 94	935 (645 to 1,290)	100,275.1 (69,134.5 to 138,289.9)	5,000 (3,430 to 7,020)	99,369.3 (68,047.5 to 139,450.7)	5,150 (3,570 to 7,010)	99,753.8 (69,135.6 to 135,613.5)	4,920 (3,390 to 6,700)	99,831.2 (68,829.6 to 135,891.8)	-0.9 (-7.2 to 4.9)	0.5 (-5.1 to 7.1)
	95 plus	267 (169 to 401)	101,698.7 (64,234.3 to 152,654.1)	1,450 (919 to 2,190)	100,060.1 (63,516.3 to 151,114.1)	1,530 (972 to 2,250)	100,287.0 (63,847.6 to 147,901.5)	1,530 (963 to 2,300)	100,742.7 (63,401.8 to 151,021.0)	-1.6 (-9.5 to 5.6)	0.7 (-6.3 to 7.9)
Southeast Asia	All Ages	1,020,000,000 (896,000,000 to 1,160,000,000)	219,124.5 (192,372.7 to 249,205.5)	1,330,000,000 (1,180,000,000 to 1,510,000,000)	193,844.6 (171,723.6 to 220,032.6)	1,340,000,000 (1,190,000,000 to 1,520,000,000)	193,834.5 (171,728.6 to 219,646.9)	1,340,000,000 (1,190,000,000 to 1,520,000,000)	192,277.3 (170,001.1 to 217,881.6)	-11.5 (-14.1 to -8.9)	-0.8 (-1.8 to 0.2)
	Early Neonatal	845,000 (656,000 to 1,050,000)	359,892.6 (279,436.1 to 447,149.3)	725,000 (556,000 to 911,000)	332,916.3 (255,081.6 to 417,991.4)	720,000 (554,000 to 904,000)	334,077.8 (256,917.9 to 419,209.7)	712,000 (546,000 to 893,000)	333,144.3 (255,548.7 to 418,072.7)	-7.5 (-10.9 to -3.5)	0.1 (-1.9 to 2.2)
	Late Neonatal	2,470,000 (1,950,000 to 3,010,000)	354,773.3 (280,749.1 to 432,471.6)	2,150,000 (1,680,000 to 2,660,000)	330,054.7 (257,993.4 to 409,217.7)	2,130,000 (1,680,000 to 2,630,000)	331,137.6 (261,066.0 to 409,395.9)	2,110,000 (1,650,000 to 2,600,000)	330,296.3 (258,428.0 to 407,730.7)	-7.0 (-10.2 to -3.2)	0.1 (-1.7 to 2.1)
	1-5 months	19,000,000 (15,300,000 to 23,200,000)	375,667.5 (302,006.5 to 457,781.6)	17,100,000 (13,700,000 to 21,000,000)	357,285.6 (285,529.0 to 438,427.6)	17,000,000 (13,600,000 to 20,800,000)	358,160.1 (287,294.8 to 438,815.7)	16,800,000 (13,400,000 to 20,700,000)	357,648.9 (285,942.1 to 440,768.7)	-4.9 (-7.5 to -1.7)	0.1 (-1.8 to 2.0)
	6-11 months	24,300,000 (18,600,000 to 30,900,000)	413,505.5 (316,101.0 to 525,256.9)	23,000,000 (17,600,000 to 29,300,000)	408,055.1 (312,526.6 to 519,236.2)	22,800,000 (17,500,000 to 29,300,000)	409,099.6 (313,679.8 to 525,481.6)	22,600,000 (17,100,000 to 28,900,000)	408,871.4 (309,637.3 to 523,957.6)	-1.3 (-4.1 to 1.5)	0.2 (-1.7 to 2.1)
	12 to 23 months	50,900,000 (39,100,000 to 64,300,000)	435,867.6 (334,788.9 to 550,133.4)	51,600,000 (39,300,000 to 65,400,000)	453,356.9 (345,657.7 to 574,846.7)	51,200,000 (38,900,000 to 64,900,000)	454,952.6 (345,395.1 to 575,745.1)	50,700,000 (38,600,000 to 64,100,000)	455,029.5 (346,004.9 to 575,044.1)	4.0 (1.0 to 7.0)	0.4 (-1.6 to 2.0)
	2 to 4	128,000,000 (95,100,000 to 163,000,000)	369,827.2 (273,812.6 to 470,335.1)	146,000,000 (107,000,000 to 187,000,000)	420,362.4 (308,956.0 to 539,365.3)	145,000,000 (106,000,000 to 186,000,000)	421,472.1 (308,956.9 to 542,707.6)	144,000,000 (105,000,000 to 184,000,000)	421,385.2 (307,974.0 to 539,468.1)	13.7 (10.0 to 17.3)	0.2 (-1.6 to 1.9)
	5 to 9	159,000,000 (110,000,000 to 212,000,000)	275,866.4 (190,369.3 to 366,278.1)	177,000,000 (122,000,000 to 238,000,000)	301,991.9 (207,050.3 to 404,585.8)	177,000,000 (121,000,000 to 239,000,000)	302,734.7 (206,399.2 to 407,728.3)	176,000,000 (121,000,000 to 237,000,000)	301,709.0 (207,082.1 to 407,015.7)	9.5 (4.4 to 14.5)	-0.1 (-1.9 to 1.8)
	10 to 14	120,000,000 (82,100,000 to 163,000,000)	219,519.8 (150,274.4 to 297,908.8)	119,000,000 (81,500,000 to 165,000,000)	207,134.4 (141,302.0 to 286,667.0)	121,000,000 (82,000,000 to 168,000,000)	208,284.1 (141,689.3 to 289,672.6)	120,000,000 (81,400,000 to 167,000,000)	206,544.3 (140,184.6 to 287,051.9)	-5.6 (-9.6 to -2.3)	-0.3 (-2.3 to 1.3)
	15 to 19	96,200,000 (66,900,000 to 129,000,000)	195,730.5 (136,182.9 to 263,437.7)	101,000,000 (69,600,000 to 138,000,000)	178,600.8 (123,008.2 to 243,345.1)	102,000,000 (70,100,000 to 137,000,000)	179,689.7 (123,835.4 to 242,755.7)	101,000,000 (69,700,000 to 138,000,000)	177,927.2 (123,121.1 to 242,868.3)	-8.8 (-12.2 to -5.9)	-0.4 (-2.1 to 1.4)
	20 to 24	83,600,000 (59,600,000 to 114,000,000)	187,520.8 (133,834.5 to 254,729.2)	96,500,000 (67,500,000 to 133,000,000)	171,333.3 (119,817.3 to 236,080.9)	97,100,000 (68,200,000 to 132,000,000)	172,409.5 (121,094.4 to 234,253.1)	96,400,000 (67,700,000 to 132,000,000)	171,201.0 (120,146.1 to 234,655.5)	-8.6 (-12.1 to -5.8)	-0.1 (-2.0 to 2.0)
	25 to 29	73,500,000 (53,400,000 to 99,200,000)	182,926.0 (133,016.9 to 247,056.8)	93,300,000 (67,200,000 to 127,000,000)	165,396.1 (119,079.7 to 225,581.6)	94,400,000 (68,000,000 to 130,000,000)	166,623.4 (119,944.1 to 228,692.1)	94,500,000 (68,200,000 to 129,000,000)	166,170.9 (120,021.0 to 227,365.0)	-9.6 (-12.8 to -6.7)	0.5 (-1.4 to 2.6)
	30 to 34	62,800,000 (44,500,000 to 87,300,000)	180,578.9 (127,964.5 to 251,015.0)	87,600,000 (60,900,000 to 122,000,000)	162,331.6 (112,802.9 to 226,535.1)	89,000,000 (62,100,000 to 125,000,000)	162,890.5 (113,790.8 to 228,363.2)	89,400,000 (62,900,000 to 126,000,000)	161,861.9 (113,909.8 to 228,151.3)	-10.1 (-13.1 to -7.1)	-0.3 (-2.2 to 1.7)
	35 to 39	49,800,000 (35,000,000 to 67,200,000)	175,818.1 (123,665.8 to 237,055.3)	82,000,000 (56,300,000 to 111,000,000)	159,074.2 (109,307.3 to 216,003.1)	82,800,000 (56,800,000 to 113,000,000)	159,466.7 (109,361.4 to 217,036.0)	82,800,000 (56,500,000 to 112,000,000)	158,355.3 (108,059.3 to 214,973.5)	-9.5 (-12.7 to -6.6)	-0.5 (-2.3 to 1.5)
	40 to 44	36,600,000 (25,900,000 to 51,100,000)	169,475.3 (119,846.7 to 236,307.2)	72,800,000 (50,800,000 to 103,000,000)	153,371.2 (107,072.3 to 217,115.2)	74,300,000 (51,800,000 to 105,000,000)	153,870.6 (107,195.4 to 216,798.7)	75,100,000 (52,200,000 to 107,000,000)	153,124.6 (106,425.5 to 217,594.2)	-9.5 (-12.5 to -6.6)	-0.2 (-2.3 to 2.0)
	45 to 49	29,300,000 (20,400,000 to 40,700,000)	162,709.1 (113,345.5 to 226,555.3)	64,200,000 (44,500,000 to 90,800,000)	148,046.1 (102,596.4 to 209,166.8)	65,300,000 (45,700,000 to 91,500,000)	148,634.1 (104,171.9 to 208,337.9)	65,800,000 (45,600,000 to 92,800,000)	148,095.5 (102,582.0 to 208,881.5)	-9.0 (-12.0 to -5.9)	0.0 (-2.5 to 2.5)
	50 to 54	25,100,000 (17,600,000 to 35,300,000)	158,432.1 (111,011.1 to 222,940.2)	56,400,000 (39,100,000 to 80,200,000)	145,301.2 (100,738.2 to 206,678.2)	57,700,000 (39,900,000 to 82,300,000)	145,846.1 (100,868.5 to 207,874.5)	58,600,000 (40,600,000 to 83,900,000)	145,509.7 (100,796.8 to 208,192.4)	-8.3 (-11.2 to -5.7)	0.1 (-2.2 to 2.3)
	55 to 59	20,000,000 (14,300,000 to 27,700,000)	151,385.5 (107,839.8 to 208,945.7)	46,700,000 (32,700,000 to 64,900,000)	140,577.5 (98,563.0 to 195,274.7)	48,000,000 (33,900,000 to 67,000,000)	140,841.9 (99,583.3 to 196,635.7)	49,100,000 (34,500,000 to 68,300,000)	140,845.3 (99,064.8 to 196,089.9)	-7.1 (-10.4 to -4.5)	0.2 (-2.2 to 2.5)
	60 to 64	15,100,000 (10,700,000 to 20,400,000)	142,814.2 (100,784.7 to 192,200.8)	35,400,000 (24,900,000 to 48,000,000)	133,831.2 (94,223.5 to 181,487.6)	36,900,000 (26,000,000 to 50,100,000)	134,093.5 (94,377.4 to 181,962.9)	38,300,000 (27,000,000 to 52,100,000)	134,106.5 (94,610.6 to 182,569.6)	-6.3 (-9.6 to -3.0)	0.2 (-2.4 to 3.0)
	65 to 69	10,100,000 (7,030,000 to 13,700,000)	132,428.1 (92,483.8 to 179,829.2)	23,800,000 (16,500,000 to 32,400,000)	125,059.8 (86,870.7 to 170,320.6)	25,300,000 (17,500,000 to 34,700,000)	125,175.5 (86,799.7 to 171,588.6)	26,400,000 (18,100,000 to 35,800,000)	125,077.0 (86,068.3 to 169,889.5)	-5.6 (-9.1 to -2.4)	0.0 (-2.9 to 3.2)
	70 to 74	6,120,000 (4,290,000 to 8,290,000)	121,865.6 (85,457.5 to 165,010.8)	14,300,000 (9,990,000 to 19,500,000)	116,602.9 (81,389.9 to 158,940.4)	15,100,000 (10,400,000 to 20,600,000)	117,414.9 (81,424.1 to 160,718.3)	15,900,000 (11,100,000 to 21,600,000)	116,833.7 (81,583.3 to 159,413.4)	-4.3 (-7.8 to -1.4)	0.2 (-3.2 to 3.4)
	75 to 79	3,470,000 (2,450,000 to 4,790,000)	113,282.8 (79,982.4 to 156,287.4)	8,460,000 (5,900,000 to 11,700,000)	109,457.4 (76,332.6 to 151,249.3)	8,760,000 (6,060,000 to 12,200,000)	109,955.1 (76,020.4 to 153,389.0)	9,060,000 (6,260,000 to 12,700,000)	109,611.1 (75,775.7 to 153,291.2)	-3.4 (-6.8 to -0.4)	0.1 (-2.9 to 3.6)
	80 to 84	1,880,000 (1,310,000 to 2,610,000)	106,505.2 (73,904.2 to 147,907.5)	4,800,000 (3,280,000 to 6,710,000)	103,061.0 (70,350.8 to 144,008.9)	4,940,000 (3,350,000 to 6,950,000)	103,618.8 (70,226.1 to 145,779.9)	4,990,000 (3,410,000 to 7,020,000)	103,484.9 (70,591.1 to 145,520.3)	-3.2 (-6.6 to -0.1)	0.4 (-3.4 to 3.8)
	85 to 89	787,000 (555,000 to 1,090,000)	99,976.1 (70,515.6 to 137,933.2)	2,140,000 (1,480,000 to 2,940,000)	96,854.7 (67,092.5 to 132,888.4)	2,210,000 (1,570,000 to 3,050,000)	97,615.7 (69,340.8 to 134,735.3)	2,280,000 (1,600,000 to 3,170,000)	97,664.4 (68,736.6 to 136,089.0)	-3.1 (-7.1 to 0.4)	0.8 (-3.5 to 5.6)
	90 to 94	207,000 (144,000 to 284,000)	95,707.4 (66,467.5 to 131,083.0)	754,000 (515,000 to 1,040,000)	97,059.3 (66,276.3 to 133,799.9)	805,000 (552,000 to 1,110,000)	98,240.3 (67,423.6 to 136,081.7)	824,000 (567,000 to 1,130,000)	98,268.5 (67,625.9 to 134,968.1)	1.4 (-3.5 to 6.7)	1.2 (-4.0 to 6.9)
	95 plus	57,000 (37,000 to 84,600)	95,941.0 (62,372.6 to 142,511.1)	218,000 (140,000 to 327,000)	102,012.4 (65,477.9 to 153,334.3)	235,000 (153,000 to 348,000)	103,404.0 (67,394.9 to 152,884.0)	248,000 (161,000 to 369,000)	103,763.6 (67,251.7 to 154,677.6)	6.3 (-0.7 to 14.5)	1.7 (-4.9 to 8.6)
Sub-Saharan Africa	All Ages	910,000,000 (796,000,000 to 1,040,000,000)	185,251.9 (162,063.6 to 212,605.9)	1,880,000,000 (1,650,000,000 to 2,160,000,000)	174,368.3 (152,789.4 to 200,164.1)	1,920,000,000 (1,680,000,000 to 2,200,000,000)	173,927.0 (152,123.8 to 199,133.9)	1,960,000,000 (1,720,000,000 to 2,250,000,000)	173,174.0 (151,642.0 to 198,400.4)	-5.9 (-7.7 to -4.3)	-0.7 (-1.4 to 0.0)
	Early Neonatal	1,190,000 (925,000 to 1,490,000)	283,884.1 (220,319.0 to 354,079.0)	1,850,000 (1,440,000 to 2,290,000)	262,277.1 (204,187.3 to 325,384.4)	1,850,000 (1,450,000 to 2,300,000)	261,799.3 (204,621.3 to 324,914.4)	1,860,000 (1,450,000 to 2,320,000)	261,257.6 (203,278.4 to 324,853.4)	-7.6 (-10.8 to -4.8)	-0.4 (-2.3 to 1.6)
	Late Neonatal	3,460,000 (2,740,000 to 4,240,000)	280,613.1 (222,760.7 to 344,492.6)	5,400,000 (4,300,000 to 6,560,000)	259,439.1 (206,946.9 to 315,474.2)	5,410,000 (4,330,000 to 6,610,000)	259,037.8 (207,040.7 to 316,205.3)	5,450,000 (4,350,000 to 6,650,000)	258,506.6 (206,073.9 to 315,274.6)	-7.5 (-10.7 to -4.8)	-0.4 (-2.1 to 1.5)
	1-5 months	25,900,000 (20,900,000 to 31,600,000)	292,843.7 (236,970.7 to 357,276.3)	41,100,000 (33,400,000 to 49,800,000)	270,719.3 (220,262.8 to 328,063.8)	41,300,000 (33,600,000 to 50,300,000)	270,638.5 (220,290.3 to 329,225.0)	41,600,000 (33,900,000 to 50,700,000)	270,045.6 (219,909.1 to 329,079.4)	-7.6 (-10.6 to -4.9)	-0.2 (-2.0 to 1.4)
	6-11 months	31,200,000 (23,800,000 to 39,800,000)	313,110.7 (238,893.4 to 399,601.5)	51,000,000 (39,400,000 to 64,100,000)	290,558.0 (224,598.1 to 365,071.6)	51,400,000 (39,400,000 to 65,300,000)	290,739.9 (223,093.2 to 369,597.2)	51,600,000 (39,800,000 to 65,700,000)	289,918.8 (223,766.7 to 369,132.8)	-7.2 (-10.3 to -4.4)	-0.2 (-2.1 to 1.6)
	12 to 23 months	61,000,000 (47,900,000 to 78,100,000)	325,935.7 (255,690.2 to 417,330.7)	104,000,000 (80,900,000 to 132,000,000)	302,639.3 (234,543.9 to 382,710.7)	105,000,000 (81,400,000 to 134,000,000)	302,861.1 (233,964.2 to 385,135.9)	106,000,000 (81,500,000 to 135,000,000)	301,928.1 (232,424.4 to 385,063.3)	-7.1 (-9.9 to -4.4)	-0.2 (-2.3 to 1.5)
	2 to 4	140,000,000 (104,000,000 to 180,000,000)	277,188.6 (206,379.0 to 355,688.5)	260,000,000 (195,000,000 to 331,000,000)	261,175.0 (195,933.4 to 332,401.4)	263,000,000 (196,000,000 to 337,000,000)	261,169.3 (194,350.7 to 334,785.6)	265,000,000 (197,000,000 to 341,000,000)	260,580.5 (193,853.5 to 334,871.2)	-5.8 (-8.8 to -3.3)	-0.2 (-2.2 to 1.6)
	5 to 9	151,000,000 (104,000,000 to 208,000,000)	207,304.4 (141,889.5 to 285,341.3)	307,000,000 (211,000,000 to 418,000,000)	199,522.2 (136,960.0 to 271,440.1)	312,000,000 (212,000,000 to 426,000,000)	199,049.1 (135,488.1 to 272,043.0)	316,000,000 (215,000,000 to 434,000,000)	198,681.8 (135,039.9 to 273,101.0)	-3.8 (-5.6 to -1.8)	-0.4 (-2.0 to 1.1)
	10 to 14	105,000,000 (72,800,000 to 146,000,000)	170,429.5 (117,915.1 to 236,643.9)	226,000,000 (156,000,000 to 315,000,000)	164,847.0 (113,979.0 to 229,302.4)	232,000,000 (161,000,000 to 322,000,000)	164,676.0 (114,119.5 to 228,757.7)	236,000,000 (165,000,000 to 329,000,000)	164,147.5 (114,330.1 to 228,313.4)	-3.3 (-4.7 to -1.7)	-0.4 (-1.8 to 1.0)
	15 to 19	83,700,000 (58,000,000 to 114,000,000)	162,907.8 (112,768.8 to 222,478.1)	184,000,000 (128,000,000 to 252,000,000)	156,972.2 (109,217.3 to 214,338.8)	190,000,000 (132,000,000 to 260,000,000)	157,164.8 (108,569.7 to 214,762.8)	196,000,000 (135,000,000 to 267,000,000)	156,631.6 (107,706.2 to 213,875.8)	-3.6 (-5.0 to -2.2)	-0.2 (-1.6 to 1.0)
	20 to 24	68,500,000 (48,700,000 to 93,700,000)	158,807.9 (112,857.1 to 217,343.6)	151,000,000 (106,000,000 to 207,000,000)	153,436.2 (107,906.8 to 209,944.4)	156,000,000 (110,000,000 to 213,000,000)	153,481.9 (108,665.7 to 210,468.8)	160,000,000 (113,000,000 to 220,000,000)	153,071.2 (108,061.7 to 210,488.1)	-3.4 (-4.9 to -1.9)	-0.2 (-1.5 to 1.1)
	25 to 29	56,300,000 (40,400,000 to 77,100,000)	155,020.6 (111,167.1 to 212,071.8)	125,000,000 (90,700,000 to 171,000,000)	150,771.8 (109,261.5 to 206,057.2)	128,000,000 (92,400,000 to 176,000,000)	150,398.7 (108,336.4 to 206,832.8)	132,000,000 (95,300,000 to 180,000,000)	150,163.3 (108,581.6 to 205,207.8)	-2.7 (-4.1 to -1.3)	-0.4 (-1.6 to 0.9)
	30 to 34	45,000,000 (31,600,000 to 63,900,000)	151,219.8 (106,206.8 to 214,814.6)	105,000,000 (73,200,000 to 148,000,000)	148,412.7 (103,755.0 to 209,531.1)	107,000,000 (74,500,000 to 152,000,000)	147,832.2 (102,750.8 to 209,649.5)	110,000,000 (76,800,000 to 155,000,000)	147,812.6 (103,279.5 to 208,261.4)	-1.9 (-3.1 to -0.6)	-0.4 (-1.7 to 0.9)
	35 to 39	35,200,000 (24,000,000 to 47,700,000)	144,940.9 (98,883.5 to 196,452.1)	84,600,000 (57,600,000 to 115,000,000)	142,898.0 (97,353.3 to 193,402.9)	87,100,000 (59,800,000 to 118,000,000)	142,734.2 (97,985.8 to 193,217.1)	89,600,000 (61,000,000 to 121,000,000)	142,589.8 (97,045.3 to 192,895.5)	-1.4 (-2.8 to -0.2)	-0.2 (-1.6 to 1.0)
	40 to 44	25,600,000 (17,900,000 to 35,900,000)	136,996.4 (95,702.6 to 192,180.5)	64,700,000 (45,100,000 to 91,100,000)	134,401.1 (93,655.1 to 189,250.7)	67,100,000 (46,700,000 to 94,400,000)	134,729.9 (93,861.3 to 189,514.9)	69,100,000 (48,300,000 to 97,600,000)	134,323.3 (93,852.4 to 189,681.5)	-1.9 (-3.3 to -0.6)	-0.1 (-1.6 to 1.3)
	45 to 49	20,500,000 (14,100,000 to 28,800,000)	130,811.7 (90,103.5 to 183,966.1)	49,200,000 (34,100,000 to 69,800,000)	128,852.5 (89,156.4 to 182,670.4)	51,300,000 (35,300,000 to 72,400,000)	129,464.8 (89,061.4 to 182,692.2)	53,000,000 (36,600,000 to 74,500,000)	128,951.6 (89,159.6 to 181,362.5)	-1.5 (-3.1 to -0.1)	0.1 (-1.3 to 1.3)
	50 to 54	16,700,000 (11,500,000 to 23,600,000)	128,788.8 (88,903.2 to 182,628.4)	38,300,000 (26,600,000 to 54,500,000)	127,284.6 (88,204.7 to 180,911.8)	39,800,000 (27,500,000 to 56,100,000)	127,807.7 (88,216.2 to 180,217.0)	41,000,000 (28,300,000 to 58,200,000)	127,483.5 (87,944.8 to 180,768.8)	-1.2 (-2.7 to 0.3)	0.2 (-1.1 to 1.5)
	55 to 59	13,200,000 (9,350,000 to 18,200,000)	124,828.5 (88,662.1 to 172,575.3)	29,300,000 (20,900,000 to 40,700,000)	123,979.2 (88,254.7 to 172,016.6)	30,400,000 (21,700,000 to 42,200,000)	124,194.4 (88,621.0 to 172,514.6)	31,200,000 (22,000,000 to 43,300,000)	123,922.2 (87,475.6 to 171,743.0)	-0.7 (-2.3 to 0.7)	0.0 (-1.4 to 1.3)
	60 to 64	10,100,000 (7,100,000 to 13,700,000)	118,881.3 (83,498.4 to 161,227.6)	21,300,000 (15,000,000 to 28,800,000)	118,184.3 (83,161.9 to 160,199.6)	22,100,000 (15,600,000 to 30,000,000)	118,185.6 (83,356.4 to 161,054.4)	22,700,000 (16,000,000 to 31,100,000)	118,021.3 (83,180.7 to 161,368.4)	-0.6 (-1.9 to 0.7)	-0.1 (-1.5 to 1.4)
	65 to 69	7,210,000 (4,990,000 to 9,910,000)	110,926.4 (76,795.9 to 152,474.7)	14,300,000 (9,930,000 to 19,700,000)	110,194.4 (76,426.4 to 151,841.5)	15,000,000 (10,400,000 to 20,400,000)	110,435.0 (76,587.1 to 150,554.9)	15,300,000 (10,600,000 to 21,100,000)	110,317.5 (76,113.2 to 152,092.2)	-0.7 (-2.2 to 0.9)	0.1 (-1.3 to 1.6)
	70 to 74	4,680,000 (3,260,000 to 6,400,000)	102,142.0 (71,130.1 to 139,852.9)	8,640,000 (5,990,000 to 11,900,000)	101,364.9 (70,353.3 to 139,481.7)	8,900,000 (6,200,000 to 12,200,000)	101,601.5 (70,815.2 to 139,613.1)	9,230,000 (6,470,000 to 12,600,000)	101,522.5 (71,204.4 to 139,076.4)	-0.8 (-2.2 to 0.6)	0.2 (-1.2 to 1.6)
	75 to 79	2,550,000 (1,770,000 to 3,530,000)	95,785.1 (66,534.1 to 132,944.7)	5,240,000 (3,630,000 to 7,260,000)	94,067.2 (65,265.4 to 130,336.8)	5,320,000 (3,710,000 to 7,380,000)	94,305.1 (65,729.1 to 130,825.4)	5,350,000 (3,720,000 to 7,420,000)	94,304.3 (65,505.5 to 130,743.4)	-1.8 (-3.4 to -0.4)	0.3 (-1.1 to 1.6)
	80 to 84	1,200,000 (810,000 to 1,690,000)	91,445.9 (61,962.8 to 129,418.1)	2,660,000 (1,790,000 to 3,780,000)	88,309.8 (59,333.4 to 125,438.3)	2,720,000 (1,820,000 to 3,880,000)	88,469.0 (59,204.9 to 126,046.1)	2,710,000 (1,840,000 to 3,870,000)	88,363.7 (59,897.5 to 125,914.9)	-3.4 (-5.0 to -2.1)	0.1 (-1.3 to 1.6)
	85 to 89	453,000 (314,000 to 630,000)	87,306.7 (60,604.8 to 121,365.8)	1,060,000 (747,000 to 1,490,000)	82,708.0 (58,000.2 to 115,403.0)	1,080,000 (756,000 to 1,510,000)	82,949.7 (57,796.2 to 115,438.1)	1,060,000 (743,000 to 1,470,000)	82,645.5 (57,823.0 to 114,355.9)	-5.3 (-7.1 to -3.6)	-0.1 (-1.6 to 1.5)
	90 to 94	126,000 (86,500 to 172,000)	86,150.0 (59,180.4 to 117,657.5)	314,000 (215,000 to 433,000)	80,646.7 (55,285.4 to 111,382.3)	319,000 (218,000 to 442,000)	80,823.7 (55,324.3 to 112,009.1)	306,000 (210,000 to 422,000)	80,622.1 (55,157.0 to 111,180.1)	-6.4 (-8.8 to -4.6)	0.0 (-1.8 to 1.6)
	95 plus	27,800 (17,800 to 41,300)	86,702.9 (55,427.3 to 128,736.9)	74,500 (47,400 to 110,000)	80,269.7 (51,127.0 to 118,532.0)	74,700 (47,700 to 111,000)	80,099.6 (51,159.5 to 119,010.8)	70,600 (45,000 to 106,000)	80,351.4 (51,176.7 to 120,237.0)	-7.4 (-10.3 to -4.9)	0.1 (-1.7 to 2.1)
Central Sub-Saharan Africa	All Ages	110,000,000 (95,800,000 to 127,000,000)	200,745.0 (174,255.9 to 231,623.6)	245,000,000 (213,000,000 to 283,000,000)	188,163.6 (163,346.2 to 217,528.6)	250,000,000 (218,000,000 to 288,000,000)	187,348.1 (163,526.0 to 215,862.2)	255,000,000 (221,000,000 to 293,000,000)	186,347.7 (161,659.2 to 213,856.2)	-6.3 (-9.1 to -2.9)	-1.0 (-3.9 to 2.4)
	Early Neonatal	168,000 (130,000 to 209,000)	343,755.0 (265,492.2 to 427,788.2)	277,000 (212,000 to 346,000)	326,149.4 (250,206.4 to 408,113.4)	275,000 (210,000 to 344,000)	325,400.0 (248,448.6 to 407,407.5)	275,000 (212,000 to 343,000)	324,182.0 (250,526.9 to 404,659.8)	-5.1 (-12.3 to 3.6)	-0.6 (-8.3 to 7.2)
	Late Neonatal	486,000 (384,000 to 595,000)	339,025.8 (267,634.2 to 414,900.2)	808,000 (628,000 to 991,000)	321,690.3 (249,954.5 to 394,308.9)	804,000 (629,000 to 994,000)	320,901.3 (250,823.6 to 396,463.2)	803,000 (628,000 to 984,000)	319,789.4 (249,892.0 to 391,747.3)	-5.1 (-12.1 to 2.9)	-0.6 (-7.8 to 6.5)
	1-5 months	3,670,000 (2,950,000 to 4,590,000)	356,636.0 (286,653.6 to 445,531.2)	6,200,000 (4,900,000 to 7,730,000)	337,655.0 (266,509.6 to 421,040.1)	6,170,000 (4,860,000 to 7,630,000)	336,535.8 (265,232.4 to 416,309.2)	6,170,000 (4,890,000 to 7,620,000)	335,826.3 (266,271.7 to 415,003.8)	-5.3 (-11.6 to 1.1)	-0.5 (-6.8 to 5.5)
	6-11 months	4,470,000 (3,400,000 to 5,710,000)	385,667.2 (293,447.9 to 492,660.9)	7,750,000 (5,950,000 to 10,000,000)	364,703.2 (279,785.1 to 470,368.6)	7,730,000 (5,820,000 to 9,880,000)	363,854.8 (273,790.6 to 464,780.4)	7,710,000 (5,870,000 to 10,000,000)	363,074.8 (276,573.3 to 471,932.4)	-5.4 (-12.3 to 1.3)	-0.4 (-7.9 to 7.2)
	12 to 23 months	8,700,000 (6,550,000 to 11,300,000)	400,140.8 (301,152.3 to 519,759.0)	15,900,000 (11,900,000 to 20,700,000)	376,511.8 (282,042.6 to 490,296.2)	16,000,000 (11,900,000 to 21,000,000)	376,470.7 (280,935.2 to 495,443.1)	15,900,000 (12,000,000 to 20,800,000)	376,011.1 (284,229.7 to 490,098.6)	-5.9 (-13.1 to 0.9)	-0.1 (-8.5 to 7.6)
	2 to 4	19,100,000 (13,900,000 to 25,200,000)	327,447.1 (238,013.6 to 432,487.3)	38,200,000 (27,600,000 to 50,300,000)	308,667.5 (223,200.4 to 406,115.9)	38,500,000 (27,900,000 to 50,500,000)	308,686.0 (223,743.5 to 404,755.0)	38,700,000 (27,800,000 to 50,800,000)	308,782.5 (221,852.4 to 405,689.6)	-5.7 (-11.5 to -0.1)	0.0 (-6.9 to 7.1)
	5 to 9	18,200,000 (12,400,000 to 25,000,000)	222,906.6 (151,980.3 to 306,397.3)	41,000,000 (28,000,000 to 57,100,000)	212,811.2 (145,458.4 to 296,020.7)	41,700,000 (28,500,000 to 56,500,000)	212,578.3 (145,127.7 to 287,914.7)	42,400,000 (28,800,000 to 58,100,000)	212,679.6 (144,500.2 to 291,577.5)	-4.5 (-11.2 to 2.4)	-0.1 (-6.0 to 6.6)
	10 to 14	11,600,000 (8,000,000 to 16,000,000)	172,191.0 (118,505.4 to 236,520.2)	28,000,000 (19,400,000 to 38,500,000)	167,719.3 (116,524.7 to 230,971.2)	28,800,000 (20,200,000 to 40,000,000)	167,561.6 (117,340.6 to 232,730.3)	29,500,000 (20,300,000 to 41,000,000)	166,914.2 (114,829.6 to 231,801.1)	-2.6 (-8.4 to 5.0)	-0.5 (-7.0 to 6.2)
	15 to 19	9,320,000 (6,450,000 to 12,500,000)	163,736.8 (113,364.7 to 220,543.0)	22,300,000 (15,500,000 to 29,700,000)	161,048.2 (112,052.8 to 214,817.6)	23,000,000 (15,800,000 to 31,300,000)	160,385.3 (109,986.0 to 217,947.1)	23,800,000 (16,300,000 to 32,500,000)	159,826.3 (109,521.6 to 218,575.9)	-1.6 (-8.0 to 5.0)	-0.8 (-6.8 to 5.5)
	20 to 24	7,840,000 (5,560,000 to 10,500,000)	161,232.2 (114,259.7 to 216,518.9)	18,400,000 (13,000,000 to 25,100,000)	158,607.4 (111,995.7 to 215,817.4)	19,000,000 (13,600,000 to 25,900,000)	158,203.9 (113,725.4 to 216,460.4)	19,600,000 (14,100,000 to 26,500,000)	158,096.9 (114,377.8 to 214,363.1)	-1.6 (-8.3 to 4.6)	-0.3 (-5.8 to 6.3)
	25 to 29	6,520,000 (4,670,000 to 8,910,000)	158,347.6 (113,256.5 to 216,155.1)	15,400,000 (11,100,000 to 21,000,000)	155,488.1 (112,572.6 to 213,025.5)	15,800,000 (11,300,000 to 21,500,000)	155,387.3 (111,595.4 to 211,786.6)	16,300,000 (11,800,000 to 22,000,000)	155,635.3 (112,619.1 to 209,976.8)	-1.8 (-7.6 to 3.9)	0.1 (-5.6 to 6.6)
	30 to 34	5,100,000 (3,540,000 to 7,090,000)	152,817.5 (105,995.0 to 212,587.0)	12,600,000 (8,780,000 to 17,400,000)	150,217.9 (104,425.1 to 207,125.2)	13,000,000 (9,240,000 to 18,400,000)	150,130.9 (106,551.1 to 211,650.6)	13,400,000 (9,500,000 to 18,500,000)	150,200.5 (106,396.8 to 207,443.2)	-1.7 (-8.0 to 4.1)	0.0 (-5.8 to 6.5)
	35 to 39	3,980,000 (2,730,000 to 5,400,000)	144,682.0 (99,111.1 to 196,340.1)	9,950,000 (6,930,000 to 13,700,000)	143,431.7 (99,862.0 to 197,073.3)	10,300,000 (7,270,000 to 13,900,000)	143,531.1 (101,136.9 to 192,752.1)	10,700,000 (7,430,000 to 14,400,000)	142,808.7 (99,615.4 to 193,192.2)	-0.9 (-7.3 to 6.1)	-0.4 (-6.7 to 7.3)
	40 to 44	2,680,000 (1,860,000 to 3,790,000)	137,339.8 (95,433.6 to 194,056.9)	7,750,000 (5,410,000 to 11,000,000)	134,888.1 (94,185.9 to 191,822.5)	8,040,000 (5,630,000 to 11,500,000)	135,400.0 (94,752.1 to 193,631.1)	8,270,000 (5,830,000 to 11,800,000)	135,110.9 (95,294.1 to 193,508.6)	-1.8 (-7.9 to 5.6)	0.2 (-6.0 to 7.5)
	45 to 49	2,220,000 (1,550,000 to 3,110,000)	130,488.9 (90,760.6 to 182,383.5)	6,000,000 (4,200,000 to 8,420,000)	128,851.1 (90,301.4 to 180,805.7)	6,230,000 (4,310,000 to 8,690,000)	129,306.8 (89,525.8 to 180,418.6)	6,400,000 (4,500,000 to 9,000,000)	128,496.0 (90,321.8 to 180,733.4)	-1.3 (-8.1 to 4.7)	-0.3 (-6.4 to 6.8)
	50 to 54	1,910,000 (1,320,000 to 2,660,000)	128,180.0 (88,682.5 to 178,668.4)	4,810,000 (3,350,000 to 6,840,000)	126,418.0 (88,023.3 to 179,849.5)	4,990,000 (3,440,000 to 6,870,000)	127,378.3 (88,019.7 to 175,419.4)	5,080,000 (3,540,000 to 7,060,000)	126,340.3 (87,966.6 to 175,629.2)	-1.4 (-7.0 to 4.5)	-0.1 (-6.6 to 6.8)
	55 to 59	1,590,000 (1,130,000 to 2,160,000)	125,942.0 (89,579.5 to 171,133.9)	3,680,000 (2,620,000 to 5,030,000)	123,128.1 (87,518.5 to 168,246.8)	3,850,000 (2,730,000 to 5,300,000)	124,280.4 (88,175.3 to 171,147.3)	3,930,000 (2,790,000 to 5,410,000)	123,078.3 (87,245.2 to 169,352.9)	-2.2 (-7.9 to 3.7)	0.0 (-6.1 to 5.6)
	60 to 64	1,170,000 (815,000 to 1,580,000)	119,365.0 (83,058.5 to 160,622.0)	2,520,000 (1,790,000 to 3,450,000)	117,050.5 (82,854.0 to 159,876.3)	2,640,000 (1,830,000 to 3,570,000)	117,276.8 (81,529.9 to 158,600.3)	2,730,000 (1,910,000 to 3,750,000)	116,795.7 (81,579.4 to 160,388.3)	-1.9 (-7.9 to 4.8)	-0.2 (-7.0 to 7.5)
	65 to 69	794,000 (549,000 to 1,090,000)	111,855.4 (77,432.1 to 153,347.3)	1,590,000 (1,100,000 to 2,180,000)	109,162.8 (75,663.8 to 149,865.4)	1,710,000 (1,190,000 to 2,320,000)	109,544.2 (75,824.1 to 148,057.6)	1,760,000 (1,210,000 to 2,370,000)	109,629.9 (75,348.0 to 147,776.9)	-2.4 (-9.3 to 4.5)	0.4 (-6.5 to 7.1)
	70 to 74	482,000 (336,000 to 662,000)	104,795.2 (72,969.6 to 143,687.3)	890,000 (620,000 to 1,200,000)	102,473.6 (71,367.4 to 138,426.4)	890,000 (624,000 to 1,220,000)	102,347.7 (71,683.8 to 140,769.1)	943,000 (654,000 to 1,280,000)	102,064.1 (70,845.6 to 139,081.5)	-2.2 (-9.3 to 5.8)	-0.4 (-7.2 to 6.8)
	75 to 79	224,000 (157,000 to 308,000)	97,341.0 (68,408.7 to 133,657.5)	502,000 (353,000 to 689,000)	94,374.9 (66,386.9 to 129,471.7)	509,000 (361,000 to 695,000)	94,661.4 (67,146.2 to 129,331.1)	513,000 (358,000 to 707,000)	94,932.6 (66,268.3 to 130,915.0)	-3.0 (-8.9 to 4.0)	0.6 (-6.8 to 7.6)
	80 to 84	72,800 (48,500 to 102,000)	88,478.4 (58,900.8 to 123,856.4)	240,000 (161,000 to 333,000)	87,948.3 (59,071.8 to 121,990.0)	244,000 (160,000 to 342,000)	87,664.2 (57,506.3 to 122,895.0)	242,000 (163,000 to 342,000)	87,471.8 (59,012.7 to 123,410.9)	-0.6 (-7.3 to 7.1)	-0.5 (-7.2 to 7.2)
	85 to 89	23,100 (16,200 to 31,700)	82,223.5 (57,741.7 to 112,914.1)	90,000 (62,500 to 124,000)	82,091.5 (56,948.4 to 113,080.6)	91,000 (63,300 to 127,000)	82,034.6 (57,083.7 to 114,379.7)	89,100 (62,600 to 122,000)	81,942.0 (57,579.4 to 112,424.8)	-0.2 (-7.6 to 7.2)	-0.2 (-8.1 to 8.0)
	90 to 94	6,320 (4,410 to 8,730)	80,985.6 (56,532.8 to 111,890.1)	24,600 (16,900 to 33,300)	80,397.7 (55,417.4 to 109,097.9)	24,800 (16,900 to 34,000)	80,047.4 (54,423.4 to 109,819.7)	24,000 (16,400 to 32,400)	80,055.6 (54,550.7 to 108,101.5)	-0.7 (-8.0 to 7.5)	-0.4 (-8.0 to 8.8)
	95 plus	1,540 (978 to 2,330)	82,928.5 (52,538.4 to 124,957.5)	5,340 (3,390 to 8,140)	81,427.6 (51,768.2 to 124,169.1)	5,400 (3,410 to 7,960)	81,592.6 (51,617.2 to 120,419.7)	5,050 (3,170 to 7,530)	80,873.6 (50,699.0 to 120,602.3)	-1.8 (-11.0 to 8.0)	-0.7 (-10.1 to 11.5)
Eastern Sub-Saharan Africa	All Ages	363,000,000 (318,000,000 to 418,000,000)	190,167.6 (166,526.2 to 219,065.1)	739,000,000 (647,000,000 to 849,000,000)	181,574.5 (159,010.1 to 208,662.8)	755,000,000 (660,000,000 to 866,000,000)	181,195.7 (158,391.7 to 207,923.8)	769,000,000 (673,000,000 to 882,000,000)	180,516.4 (157,958.6 to 206,936.8)	-4.5 (-6.5 to -2.6)	-0.6 (-1.7 to 0.5)
	Early Neonatal	501,000 (390,000 to 625,000)	294,007.0 (228,972.5 to 366,469.2)	711,000 (556,000 to 879,000)	276,450.0 (216,086.3 to 341,684.8)	713,000 (567,000 to 883,000)	276,238.4 (219,913.4 to 342,242.3)	718,000 (564,000 to 891,000)	276,226.5 (217,033.4 to 342,827.6)	-6.0 (-10.2 to -2.1)	-0.1 (-3.0 to 2.8)
	Late Neonatal	1,450,000 (1,160,000 to 1,780,000)	290,919.6 (231,610.4 to 355,574.9)	2,080,000 (1,670,000 to 2,520,000)	273,544.4 (219,396.8 to 331,202.2)	2,090,000 (1,690,000 to 2,540,000)	273,432.0 (220,821.1 to 331,805.9)	2,110,000 (1,690,000 to 2,570,000)	273,378.2 (219,641.5 to 333,101.6)	-6.0 (-10.0 to -2.3)	-0.1 (-2.8 to 2.7)
	1-5 months	10,900,000 (8,870,000 to 13,200,000)	305,690.9 (248,275.5 to 369,565.9)	16,000,000 (13,200,000 to 19,300,000)	286,785.9 (237,163.3 to 346,957.8)	16,100,000 (13,200,000 to 19,400,000)	287,190.2 (236,063.4 to 347,583.1)	16,200,000 (13,200,000 to 19,500,000)	286,866.2 (235,154.3 to 346,628.5)	-6.2 (-10.0 to -2.6)	0.0 (-2.9 to 2.6)
	6-11 months	13,200,000 (10,200,000 to 16,700,000)	329,893.4 (253,023.6 to 416,163.4)	20,000,000 (15,500,000 to 25,100,000)	310,137.9 (239,984.7 to 388,222.5)	20,200,000 (15,500,000 to 25,500,000)	310,536.3 (239,188.8 to 392,905.8)	20,200,000 (15,500,000 to 25,800,000)	309,997.4 (238,119.5 to 394,629.0)	-6.0 (-9.5 to -2.7)	0.0 (-3.0 to 2.7)
	12 to 23 months	26,000,000 (20,700,000 to 32,900,000)	345,603.2 (274,818.8 to 436,404.2)	41,500,000 (32,600,000 to 52,000,000)	325,655.7 (255,415.7 to 407,575.5)	41,800,000 (32,600,000 to 53,300,000)	325,354.6 (253,776.0 to 414,413.4)	42,000,000 (32,500,000 to 53,400,000)	324,758.8 (251,922.7 to 413,040.2)	-5.8 (-8.6 to -2.9)	-0.3 (-3.5 to 2.8)
	2 to 4	60,000,000 (45,600,000 to 75,400,000)	295,369.0 (224,412.7 to 371,516.9)	104,000,000 (79,000,000 to 132,000,000)	282,070.3 (213,385.3 to 357,129.9)	105,000,000 (78,100,000 to 135,000,000)	281,565.7 (208,953.4 to 360,255.9)	106,000,000 (78,400,000 to 135,000,000)	280,856.8 (207,889.8 to 359,034.4)	-4.5 (-7.2 to -1.6)	-0.4 (-3.1 to 2.1)
	5 to 9	63,700,000 (44,100,000 to 86,800,000)	216,729.7 (149,862.3 to 295,391.9)	124,000,000 (85,100,000 to 169,000,000)	213,298.1 (146,758.4 to 291,623.1)	125,000,000 (85,500,000 to 171,000,000)	212,560.8 (145,488.6 to 291,750.4)	126,000,000 (86,300,000 to 172,000,000)	212,180.6 (145,178.1 to 288,838.9)	-1.6 (-4.2 to 1.1)	-0.5 (-2.7 to 2.0)
	10 to 14	42,900,000 (29,600,000 to 59,800,000)	171,005.0 (118,052.6 to 238,248.7)	91,500,000 (63,200,000 to 128,000,000)	171,852.9 (118,672.2 to 239,480.7)	93,300,000 (64,500,000 to 129,000,000)	171,987.3 (118,813.3 to 238,647.2)	94,700,000 (65,800,000 to 131,000,000)	171,618.2 (119,317.2 to 238,331.8)	0.5 (-1.8 to 3.2)	-0.1 (-2.3 to 2.0)
	15 to 19	32,600,000 (22,500,000 to 44,600,000)	160,436.3 (110,545.4 to 219,519.9)	75,000,000 (51,500,000 to 103,000,000)	160,739.7 (110,441.0 to 220,165.8)	77,400,000 (53,700,000 to 105,000,000)	161,452.1 (111,999.3 to 219,968.2)	79,200,000 (54,600,000 to 108,000,000)	161,190.0 (111,021.1 to 220,736.3)	0.2 (-2.4 to 2.2)	0.3 (-1.7 to 2.5)
	20 to 24	25,900,000 (18,300,000 to 35,600,000)	155,570.7 (110,343.7 to 214,039.6)	59,900,000 (42,300,000 to 82,500,000)	155,582.0 (109,811.1 to 214,034.0)	62,100,000 (44,100,000 to 85,000,000)	155,992.0 (110,852.3 to 213,489.8)	64,100,000 (45,500,000 to 88,500,000)	156,012.1 (110,704.6 to 215,223.1)	0.0 (-2.1 to 2.2)	0.3 (-1.7 to 2.6)
	25 to 29	20,900,000 (14,900,000 to 28,700,000)	151,302.1 (108,415.0 to 208,248.8)	48,100,000 (34,800,000 to 65,700,000)	152,374.6 (110,242.0 to 208,372.0)	49,500,000 (35,600,000 to 67,900,000)	152,311.3 (109,602.1 to 208,646.1)	51,200,000 (37,100,000 to 69,800,000)	152,351.1 (110,543.8 to 207,961.6)	0.7 (-1.4 to 3.0)	0.0 (-2.2 to 2.1)
	30 to 34	16,400,000 (11,500,000 to 23,500,000)	148,396.0 (103,893.9 to 211,884.4)	39,700,000 (27,700,000 to 55,900,000)	150,579.7 (105,310.6 to 212,226.6)	40,800,000 (28,400,000 to 57,400,000)	150,433.1 (104,863.5 to 211,749.8)	42,000,000 (29,400,000 to 59,000,000)	150,562.2 (105,619.2 to 211,673.0)	1.5 (-0.7 to 4.1)	0.0 (-2.0 to 2.2)
	35 to 39	12,800,000 (8,730,000 to 17,400,000)	141,528.7 (96,225.1 to 191,573.9)	32,200,000 (22,000,000 to 43,400,000)	144,713.9 (99,052.6 to 195,148.3)	33,100,000 (22,800,000 to 44,800,000)	144,964.7 (99,925.1 to 195,824.7)	34,100,000 (23,400,000 to 46,000,000)	145,176.9 (99,504.0 to 195,833.4)	2.3 (0.0 to 4.5)	0.3 (-1.9 to 2.4)
	40 to 44	9,070,000 (6,280,000 to 12,800,000)	132,829.9 (92,063.4 to 187,143.8)	24,200,000 (17,000,000 to 34,100,000)	135,070.0 (94,745.7 to 190,334.3)	25,200,000 (17,700,000 to 35,500,000)	135,737.0 (95,028.7 to 190,952.3)	26,200,000 (18,200,000 to 37,200,000)	135,788.0 (94,683.6 to 192,984.0)	1.7 (-0.8 to 3.9)	0.5 (-1.4 to 3.0)
	45 to 49	7,180,000 (4,980,000 to 10,100,000)	126,057.3 (87,455.2 to 177,852.1)	17,700,000 (12,300,000 to 25,000,000)	129,072.3 (89,583.5 to 182,156.5)	18,600,000 (12,900,000 to 26,300,000)	130,091.6 (90,090.5 to 183,536.1)	19,400,000 (13,400,000 to 27,200,000)	129,786.0 (89,859.9 to 181,779.2)	2.4 (-0.3 to 5.1)	0.6 (-1.8 to 2.7)
	50 to 54	5,820,000 (3,990,000 to 8,240,000)	124,524.8 (85,305.5 to 176,312.5)	13,300,000 (9,180,000 to 18,900,000)	127,930.8 (88,374.7 to 181,608.2)	13,900,000 (9,630,000 to 19,500,000)	128,843.6 (89,144.9 to 180,957.6)	14,500,000 (9,990,000 to 20,500,000)	128,650.5 (88,959.3 to 182,393.9)	2.7 (0.5 to 5.2)	0.6 (-1.3 to 2.7)
	55 to 59	4,560,000 (3,230,000 to 6,340,000)	121,167.8 (85,863.3 to 168,726.6)	10,000,000 (7,180,000 to 13,900,000)	124,643.6 (89,165.9 to 173,026.6)	10,400,000 (7,450,000 to 14,400,000)	125,115.2 (89,538.3 to 173,608.0)	10,700,000 (7,590,000 to 14,900,000)	124,953.7 (88,479.5 to 173,442.5)	2.9 (0.7 to 5.3)	0.2 (-1.7 to 2.6)
	60 to 64	3,460,000 (2,430,000 to 4,720,000)	115,522.1 (80,890.8 to 157,421.9)	7,400,000 (5,210,000 to 10,000,000)	118,857.7 (83,698.2 to 160,759.0)	7,680,000 (5,410,000 to 10,400,000)	119,393.7 (84,115.6 to 162,385.5)	7,900,000 (5,570,000 to 10,800,000)	119,309.0 (84,205.1 to 162,674.2)	2.9 (0.4 to 5.5)	0.4 (-2.0 to 2.6)
	65 to 69	2,490,000 (1,720,000 to 3,450,000)	108,597.5 (75,089.5 to 150,620.4)	5,130,000 (3,530,000 to 7,070,000)	111,036.5 (76,311.7 to 153,104.2)	5,450,000 (3,780,000 to 7,430,000)	111,598.2 (77,496.4 to 152,071.7)	5,520,000 (3,810,000 to 7,550,000)	111,511.1 (77,033.1 to 152,501.5)	2.2 (-0.4 to 5.2)	0.4 (-2.0 to 3.3)
	70 to 74	1,590,000 (1,100,000 to 2,210,000)	99,078.1 (68,550.6 to 137,221.0)	3,140,000 (2,200,000 to 4,320,000)	101,242.4 (70,695.8 to 139,225.9)	3,170,000 (2,210,000 to 4,340,000)	102,395.0 (71,479.3 to 140,002.6)	3,300,000 (2,300,000 to 4,510,000)	102,210.5 (71,310.5 to 139,963.8)	2.2 (-1.0 to 5.0)	1.0 (-1.3 to 3.2)
	75 to 79	854,000 (589,000 to 1,190,000)	93,739.3 (64,565.3 to 130,885.9)	1,810,000 (1,250,000 to 2,520,000)	93,329.2 (64,510.8 to 129,856.3)	1,870,000 (1,300,000 to 2,600,000)	93,934.1 (65,308.0 to 130,335.2)	1,900,000 (1,320,000 to 2,620,000)	94,092.3 (65,647.2 to 130,165.9)	-0.4 (-3.2 to 2.2)	0.8 (-1.6 to 3.2)
	80 to 84	369,000 (250,000 to 520,000)	90,032.9 (60,884.5 to 126,913.9)	903,000 (608,000 to 1,280,000)	86,682.0 (58,363.6 to 122,956.7)	927,000 (619,000 to 1,320,000)	87,147.7 (58,185.8 to 124,605.8)	926,000 (625,000 to 1,320,000)	87,250.3 (58,869.1 to 124,035.2)	-3.7 (-6.5 to -1.1)	0.7 (-1.9 to 3.5)
	85 to 89	125,000 (86,500 to 173,000)	86,157.1 (59,387.0 to 118,775.9)	346,000 (241,000 to 482,000)	81,108.8 (56,425.0 to 112,990.7)	359,000 (250,000 to 498,000)	81,676.4 (56,849.2 to 113,259.2)	355,000 (248,000 to 489,000)	81,364.1 (56,863.9 to 112,093.7)	-5.9 (-8.7 to -3.2)	0.3 (-2.6 to 3.5)
	90 to 94	28,700 (19,600 to 39,300)	85,376.6 (58,271.5 to 117,051.8)	100,000 (68,800 to 139,000)	80,168.1 (54,948.7 to 110,776.0)	103,000 (70,300 to 143,000)	80,473.3 (54,814.5 to 111,576.3)	99,600 (68,300 to 137,000)	80,010.7 (54,832.2 to 109,843.6)	-6.1 (-9.2 to -2.9)	-0.2 (-3.3 to 3.0)
	95 plus	5,800 (3,710 to 8,590)	86,580.4 (55,354.8 to 128,308.4)	24,800 (15,600 to 36,600)	82,943.5 (52,099.1 to 122,436.5)	24,900 (16,000 to 37,500)	82,770.9 (53,112.2 to 124,636.9)	23,400 (14,900 to 34,800)	82,903.5 (52,747.2 to 123,050.6)	-4.2 (-7.5 to -0.7)	0.0 (-3.4 to 3.5)
Southern Sub-Saharan Africa	All Ages	130,000,000 (113,000,000 to 148,000,000)	247,303.2 (215,681.9 to 282,843.2)	178,000,000 (157,000,000 to 203,000,000)	225,541.3 (199,508.7 to 256,796.9)	179,000,000 (158,000,000 to 205,000,000)	224,425.7 (198,142.7 to 256,699.0)	178,000,000 (158,000,000 to 202,000,000)	221,815.1 (196,335.2 to 252,082.8)	-8.8 (-11.6 to -5.7)	-1.7 (-3.3 to 0.0)
	Early Neonatal	141,000 (109,000 to 176,000)	459,312.9 (352,930.5 to 571,167.8)	158,000 (123,000 to 196,000)	495,374.1 (386,558.0 to 613,972.1)	155,000 (122,000 to 192,000)	493,772.6 (387,314.5 to 612,214.4)	152,000 (118,000 to 189,000)	490,239.1 (381,990.0 to 609,379.3)	7.9 (3.9 to 12.6)	-1.0 (-4.8 to 2.7)
	Late Neonatal	406,000 (318,000 to 498,000)	446,115.0 (349,043.1 to 546,850.8)	454,000 (362,000 to 553,000)	479,463.6 (382,378.1 to 584,146.6)	446,000 (354,000 to 541,000)	477,966.9 (379,667.1 to 580,620.3)	436,000 (348,000 to 532,000)	474,098.2 (378,312.1 to 578,861.6)	7.5 (3.7 to 11.8)	-1.1 (-4.6 to 2.4)
	1-5 months	2,970,000 (2,400,000 to 3,670,000)	448,811.8 (362,106.9 to 554,229.2)	3,340,000 (2,710,000 to 4,060,000)	480,124.4 (388,908.4 to 583,116.7)	3,280,000 (2,650,000 to 3,970,000)	478,699.0 (387,165.8 to 579,067.8)	3,190,000 (2,560,000 to 3,890,000)	471,681.0 (379,192.4 to 574,910.3)	7.0 (3.2 to 11.1)	-1.8 (-5.1 to 1.4)
	6-11 months	3,490,000 (2,660,000 to 4,460,000)	456,054.6 (347,700.1 to 583,774.8)	3,930,000 (3,030,000 to 4,910,000)	482,441.1 (371,095.0 to 601,997.6)	3,870,000 (2,960,000 to 4,880,000)	481,076.9 (368,046.6 to 606,301.7)	3,730,000 (2,850,000 to 4,730,000)	470,501.8 (359,314.1 to 597,502.0)	5.8 (1.6 to 10.4)	-2.5 (-6.0 to 1.4)
	12 to 23 months	6,910,000 (5,180,000 to 8,950,000)	457,429.5 (342,699.0 to 592,546.6)	7,810,000 (5,970,000 to 9,880,000)	476,775.0 (364,317.9 to 603,312.2)	7,690,000 (5,890,000 to 9,720,000)	475,290.5 (364,048.5 to 600,595.4)	7,370,000 (5,590,000 to 9,340,000)	461,519.9 (350,033.8 to 585,454.8)	4.2 (-0.4 to 9.4)	-3.2 (-7.0 to 0.6)
	2 to 4	17,300,000 (12,300,000 to 22,800,000)	392,491.2 (279,670.1 to 517,312.2)	19,700,000 (14,300,000 to 25,700,000)	398,832.4 (289,863.4 to 521,429.3)	19,400,000 (14,100,000 to 25,200,000)	397,472.6 (288,021.0 to 515,072.6)	18,700,000 (13,500,000 to 24,500,000)	386,664.8 (277,923.8 to 505,051.7)	1.6 (-2.8 to 6.6)	-3.1 (-7.2 to 0.4)
	5 to 9	20,500,000 (14,100,000 to 28,200,000)	297,820.1 (204,035.8 to 409,118.3)	23,900,000 (16,300,000 to 33,500,000)	292,256.9 (199,460.1 to 409,954.6)	23,800,000 (16,300,000 to 33,300,000)	291,063.1 (198,722.5 to 407,707.4)	23,400,000 (16,000,000 to 32,500,000)	286,893.5 (196,343.1 to 397,956.5)	-1.9 (-5.5 to 2.2)	-1.8 (-5.1 to 1.6)
	10 to 14	14,900,000 (10,100,000 to 20,600,000)	235,881.4 (159,634.9 to 325,512.4)	17,200,000 (11,800,000 to 24,000,000)	224,731.1 (153,461.9 to 313,270.9)	17,400,000 (11,900,000 to 24,200,000)	223,560.2 (152,874.5 to 311,610.9)	17,500,000 (12,000,000 to 24,400,000)	222,622.1 (152,148.6 to 309,953.3)	-4.7 (-8.0 to -1.8)	-0.9 (-4.0 to 1.9)
	15 to 19	12,700,000 (8,790,000 to 17,100,000)	219,702.8 (152,256.8 to 296,024.4)	14,600,000 (10,000,000 to 19,700,000)	207,752.3 (143,161.3 to 280,231.9)	14,700,000 (10,100,000 to 19,700,000)	207,019.0 (142,428.7 to 277,715.6)	14,800,000 (10,200,000 to 19,900,000)	206,180.3 (141,496.6 to 276,788.6)	-5.4 (-8.7 to -2.5)	-0.8 (-4.1 to 2.5)
	20 to 24	10,700,000 (7,610,000 to 14,700,000)	215,548.5 (152,666.7 to 294,845.3)	13,900,000 (9,790,000 to 19,100,000)	203,460.0 (143,437.7 to 279,685.6)	13,800,000 (9,640,000 to 19,000,000)	203,498.3 (142,527.3 to 280,061.4)	13,600,000 (9,550,000 to 18,700,000)	202,438.3 (141,837.2 to 277,672.9)	-5.6 (-8.7 to -2.8)	-0.5 (-3.8 to 2.9)
	25 to 29	9,220,000 (6,680,000 to 12,600,000)	212,110.4 (153,489.2 to 289,218.4)	14,200,000 (10,300,000 to 19,200,000)	200,583.1 (145,171.8 to 272,514.5)	14,000,000 (10,100,000 to 19,400,000)	200,809.5 (144,785.3 to 277,099.1)	13,800,000 (10,000,000 to 18,800,000)	200,325.5 (145,103.6 to 273,075.8)	-5.4 (-8.6 to -1.9)	-0.1 (-3.6 to 3.7)
	30 to 34	7,360,000 (5,190,000 to 10,400,000)	206,263.0 (145,395.7 to 292,561.3)	13,400,000 (9,390,000 to 19,000,000)	195,812.9 (136,903.1 to 276,368.7)	13,500,000 (9,410,000 to 19,000,000)	195,679.5 (136,398.2 to 275,588.6)	13,500,000 (9,430,000 to 18,900,000)	195,741.0 (136,557.7 to 273,540.7)	-5.1 (-8.3 to -1.9)	0.0 (-3.1 to 3.2)
	35 to 39	5,810,000 (4,030,000 to 7,900,000)	197,648.1 (136,891.1 to 268,512.8)	11,100,000 (7,620,000 to 15,200,000)	187,688.9 (128,997.3 to 256,663.7)	11,500,000 (7,810,000 to 15,600,000)	187,729.1 (127,786.0 to 254,814.8)	11,800,000 (8,090,000 to 16,100,000)	187,694.0 (128,410.3 to 255,321.7)	-5.0 (-8.5 to -1.8)	0.0 (-3.0 to 3.2)
	40 to 44	4,320,000 (3,010,000 to 6,090,000)	187,892.4 (130,989.7 to 264,988.9)	8,430,000 (5,830,000 to 11,900,000)	178,033.3 (123,136.5 to 252,331.2)	8,700,000 (6,030,000 to 12,400,000)	178,328.9 (123,541.1 to 253,378.8)	8,960,000 (6,160,000 to 12,700,000)	177,830.8 (122,339.4 to 252,225.0)	-5.2 (-8.9 to -2.0)	-0.1 (-3.5 to 3.1)
	45 to 49	3,320,000 (2,280,000 to 4,660,000)	180,245.7 (123,701.2 to 252,787.1)	6,610,000 (4,550,000 to 9,340,000)	171,578.0 (118,013.8 to 242,603.5)	6,850,000 (4,700,000 to 9,660,000)	172,157.0 (118,264.9 to 242,857.4)	7,010,000 (4,790,000 to 9,870,000)	171,092.4 (116,883.2 to 241,034.4)	-4.8 (-7.9 to -1.5)	-0.3 (-3.8 to 3.1)
	50 to 54	2,720,000 (1,880,000 to 3,830,000)	175,537.5 (121,212.8 to 247,267.3)	5,420,000 (3,690,000 to 7,700,000)	168,748.5 (114,861.5 to 239,485.6)	5,540,000 (3,790,000 to 7,820,000)	169,513.2 (115,759.8 to 239,084.6)	5,610,000 (3,860,000 to 7,890,000)	168,476.8 (115,914.4 to 236,642.8)	-3.9 (-7.0 to -0.9)	-0.2 (-3.2 to 3.2)
	55 to 59	2,110,000 (1,510,000 to 2,930,000)	169,664.4 (120,819.4 to 235,504.5)	4,520,000 (3,190,000 to 6,290,000)	163,508.3 (115,525.9 to 227,509.9)	4,620,000 (3,250,000 to 6,490,000)	163,951.9 (115,220.6 to 230,311.1)	4,670,000 (3,280,000 to 6,510,000)	163,635.1 (115,029.8 to 228,033.8)	-3.6 (-6.6 to -0.7)	0.1 (-2.9 to 3.2)
	60 to 64	1,720,000 (1,210,000 to 2,320,000)	161,313.0 (113,434.0 to 217,926.2)	3,580,000 (2,500,000 to 4,860,000)	155,345.2 (108,606.5 to 210,760.8)	3,660,000 (2,570,000 to 4,960,000)	155,130.9 (109,048.3 to 210,287.2)	3,710,000 (2,590,000 to 5,010,000)	155,129.6 (108,524.1 to 209,622.6)	-3.7 (-7.0 to -0.4)	-0.1 (-3.5 to 3.9)
	65 to 69	1,230,000 (850,000 to 1,660,000)	150,299.4 (104,028.9 to 203,282.3)	2,480,000 (1,700,000 to 3,370,000)	144,356.1 (99,181.1 to 196,628.1)	2,580,000 (1,770,000 to 3,490,000)	143,980.2 (98,789.3 to 195,041.0)	2,630,000 (1,800,000 to 3,560,000)	144,198.9 (98,714.1 to 195,487.2)	-4.0 (-7.4 to -0.8)	-0.1 (-3.6 to 3.5)
	70 to 74	832,000 (589,000 to 1,130,000)	139,558.3 (98,858.8 to 189,233.6)	1,540,000 (1,070,000 to 2,090,000)	133,522.9 (92,948.4 to 180,767.4)	1,590,000 (1,120,000 to 2,160,000)	133,308.1 (93,718.8 to 181,067.8)	1,640,000 (1,160,000 to 2,240,000)	133,590.6 (94,930.2 to 182,900.4)	-4.3 (-7.8 to -0.9)	0.1 (-3.1 to 4.2)
	75 to 79	447,000 (308,000 to 617,000)	130,791.5 (90,076.2 to 180,606.5)	912,000 (631,000 to 1,280,000)	125,858.5 (87,092.3 to 175,989.9)	916,000 (632,000 to 1,280,000)	125,307.0 (86,388.0 to 174,499.4)	923,000 (638,000 to 1,290,000)	125,257.3 (86,584.3 to 174,846.5)	-3.8 (-7.7 to -0.3)	-0.5 (-3.9 to 3.5)
	80 to 84	261,000 (177,000 to 367,000)	123,162.5 (83,612.3 to 173,206.3)	516,000 (348,000 to 726,000)	117,873.1 (79,582.0 to 165,809.4)	523,000 (352,000 to 735,000)	117,556.2 (79,027.0 to 165,154.9)	519,000 (348,000 to 729,000)	117,508.9 (78,728.6 to 165,161.4)	-4.3 (-8.1 to -0.7)	-0.3 (-4.0 to 3.6)
	85 to 89	123,000 (83,600 to 170,000)	115,149.3 (78,474.2 to 159,309.0)	224,000 (154,000 to 312,000)	109,337.1 (75,292.5 to 152,324.5)	224,000 (155,000 to 312,000)	109,744.2 (75,778.6 to 152,758.0)	215,000 (149,000 to 299,000)	109,741.6 (75,997.4 to 152,585.6)	-5.0 (-9.2 to -1.0)	0.4 (-3.3 to 4.6)
	90 to 94	38,700 (26,500 to 53,400)	112,797.8 (77,119.5 to 155,734.0)	63,700 (42,800 to 89,900)	105,833.8 (71,014.8 to 149,354.9)	64,600 (44,200 to 90,400)	106,184.2 (72,598.6 to 148,630.2)	60,600 (40,800 to 85,700)	106,460.1 (71,714.3 to 150,550.7)	-6.2 (-11.0 to -1.7)	0.6 (-3.6 to 5.3)
	95 plus	8,550 (5,400 to 12,900)	113,976.4 (71,957.2 to 172,455.2)	10,600 (6,580 to 16,300)	106,627.1 (66,129.0 to 163,452.1)	10,500 (6,470 to 15,900)	106,187.4 (65,720.1 to 161,552.8)	9,520 (6,020 to 14,500)	106,856.1 (67,501.6 to 162,758.3)	-6.4 (-11.6 to -1.3)	0.2 (-4.5 to 5.3)
Western Sub-Saharan Africa	All Ages	307,000,000 (269,000,000 to 354,000,000)	159,148.2 (139,449.1 to 183,223.6)	720,000,000 (632,000,000 to 836,000,000)	155,449.3 (136,488.4 to 180,384.4)	740,000,000 (650,000,000 to 857,000,000)	155,366.5 (136,324.7 to 179,862.3)	760,000,000 (667,000,000 to 877,000,000)	155,129.8 (136,079.4 to 179,039.3)	-2.3 (-4.7 to -0.5)	-0.2 (-1.0 to 0.6)
	Early Neonatal	382,000 (292,000 to 479,000)	224,744.5 (171,759.8 to 282,036.3)	700,000 (542,000 to 874,000)	212,263.9 (164,369.7 to 265,011.8)	708,000 (549,000 to 886,000)	212,599.3 (164,774.9 to 266,202.8)	719,000 (553,000 to 894,000)	212,938.9 (163,943.3 to 264,862.0)	-5.6 (-9.2 to -2.5)	0.3 (-1.6 to 2.4)
	Late Neonatal	1,110,000 (866,000 to 1,380,000)	223,090.9 (174,266.5 to 276,887.2)	2,050,000 (1,620,000 to 2,520,000)	210,877.0 (166,860.3 to 259,368.0)	2,070,000 (1,640,000 to 2,560,000)	211,269.9 (166,503.3 to 260,533.1)	2,110,000 (1,650,000 to 2,600,000)	211,644.7 (166,033.1 to 261,167.2)	-5.5 (-9.1 to -2.5)	0.4 (-1.5 to 2.3)
	1-5 months	8,310,000 (6,690,000 to 10,200,000)	232,656.4 (187,438.4 to 284,277.4)	15,600,000 (12,600,000 to 19,000,000)	220,118.4 (178,133.4 to 268,149.0)	15,800,000 (12,800,000 to 19,300,000)	220,877.6 (178,740.4 to 270,289.0)	16,100,000 (13,000,000 to 19,500,000)	221,537.1 (178,919.9 to 269,233.3)	-5.4 (-9.5 to -2.5)	0.6 (-1.1 to 2.3)
	6-11 months	10,000,000 (7,590,000 to 12,900,000)	248,498.3 (188,134.1 to 319,639.0)	19,300,000 (15,000,000 to 24,400,000)	236,503.9 (184,198.1 to 299,128.2)	19,600,000 (15,200,000 to 24,800,000)	237,761.3 (184,249.1 to 300,164.4)	19,900,000 (15,600,000 to 25,200,000)	238,484.3 (186,291.3 to 301,925.6)	-4.8 (-9.2 to -1.1)	0.8 (-0.9 to 2.8)
	12 to 23 months	19,400,000 (14,900,000 to 25,100,000)	258,257.0 (198,255.5 to 334,053.2)	39,100,000 (30,300,000 to 49,700,000)	246,505.0 (191,004.7 to 313,316.1)	40,000,000 (30,600,000 to 51,000,000)	248,211.6 (190,201.9 to 316,680.0)	40,600,000 (31,200,000 to 52,000,000)	248,988.9 (191,512.5 to 318,702.6)	-4.6 (-10.0 to -0.1)	1.0 (-0.8 to 3.1)
	2 to 4	43,600,000 (32,100,000 to 56,500,000)	218,537.8 (160,591.5 to 283,047.0)	97,400,000 (73,000,000 to 124,000,000)	215,950.8 (161,699.7 to 275,118.3)	99,800,000 (75,100,000 to 127,000,000)	217,167.8 (163,441.9 to 277,324.6)	102,000,000 (75,800,000 to 130,000,000)	218,215.9 (162,235.4 to 278,396.1)	-1.2 (-7.2 to 3.6)	1.0 (-0.7 to 3.1)
	5 to 9	48,900,000 (33,200,000 to 67,700,000)	171,283.3 (116,194.6 to 237,062.9)	119,000,000 (81,500,000 to 160,000,000)	173,063.6 (118,991.2 to 233,739.1)	121,000,000 (83,200,000 to 165,000,000)	173,187.5 (118,811.8 to 235,517.5)	124,000,000 (85,000,000 to 170,000,000)	173,512.0 (118,734.0 to 237,631.6)	1.0 (-2.9 to 4.5)	0.3 (-1.2 to 2.1)
	10 to 14	35,800,000 (24,900,000 to 49,800,000)	151,764.3 (105,372.8 to 210,900.8)	89,500,000 (61,400,000 to 124,000,000)	150,084.2 (103,041.5 to 208,708.7)	92,200,000 (63,600,000 to 128,000,000)	149,968.2 (103,500.7 to 208,135.4)	94,600,000 (65,500,000 to 132,000,000)	149,571.7 (103,496.6 to 208,324.7)	-1.1 (-2.9 to 0.7)	-0.3 (-2.1 to 1.2)
	15 to 19	29,100,000 (20,000,000 to 39,800,000)	148,517.2 (102,012.9 to 203,140.8)	72,400,000 (50,000,000 to 98,400,000)	145,178.3 (100,272.9 to 197,212.0)	75,400,000 (51,800,000 to 103,000,000)	145,478.8 (99,956.1 to 198,282.1)	78,000,000 (53,300,000 to 106,000,000)	144,956.4 (99,026.4 to 197,694.9)	-2.2 (-3.8 to -0.5)	-0.2 (-1.9 to 1.5)
	20 to 24	24,000,000 (16,900,000 to 33,000,000)	144,326.6 (101,592.4 to 198,206.2)	58,700,000 (41,100,000 to 80,700,000)	141,745.4 (99,194.6 to 194,874.0)	60,800,000 (42,400,000 to 83,200,000)	141,918.6 (99,065.8 to 194,310.2)	62,700,000 (43,800,000 to 86,500,000)	141,433.5 (98,777.4 to 195,172.5)	-1.8 (-3.4 to -0.1)	-0.2 (-1.8 to 1.4)
	25 to 29	19,700,000 (14,200,000 to 27,000,000)	140,063.3 (100,568.0 to 191,938.8)	47,600,000 (34,300,000 to 65,600,000)	137,781.2 (99,291.5 to 189,745.3)	49,000,000 (35,100,000 to 67,700,000)	137,355.6 (98,453.9 to 189,714.1)	50,500,000 (36,200,000 to 69,900,000)	137,218.7 (98,310.3 to 189,671.2)	-1.6 (-3.4 to 0.1)	-0.4 (-1.9 to 1.1)
	30 to 34	16,000,000 (11,100,000 to 22,800,000)	136,706.5 (94,673.0 to 194,583.4)	39,000,000 (26,900,000 to 55,700,000)	134,703.4 (92,692.7 to 192,043.6)	39,900,000 (27,600,000 to 57,100,000)	133,720.4 (92,658.2 to 191,741.8)	41,000,000 (28,500,000 to 58,600,000)	133,814.8 (93,118.1 to 191,387.4)	-1.5 (-3.2 to 0.3)	-0.7 (-2.2 to 1.0)
	35 to 39	12,500,000 (8,510,000 to 17,000,000)	131,948.3 (89,586.4 to 179,354.7)	31,400,000 (21,200,000 to 43,000,000)	130,114.2 (87,985.0 to 177,985.5)	32,200,000 (21,700,000 to 43,900,000)	129,392.7 (87,178.4 to 176,476.1)	33,100,000 (22,300,000 to 45,300,000)	129,069.6 (87,163.7 to 176,915.1)	-1.4 (-3.3 to 0.3)	-0.8 (-2.4 to 0.7)
	40 to 44	9,530,000 (6,690,000 to 13,400,000)	125,262.5 (87,889.5 to 176,138.3)	24,300,000 (16,900,000 to 34,400,000)	123,198.5 (85,478.0 to 174,017.2)	25,100,000 (17,600,000 to 35,400,000)	123,187.2 (86,037.0 to 173,737.5)	25,700,000 (18,000,000 to 36,400,000)	122,337.4 (85,609.0 to 173,022.2)	-1.6 (-3.5 to 0.1)	-0.7 (-2.2 to 0.8)
	45 to 49	7,770,000 (5,370,000 to 11,000,000)	120,939.7 (83,648.6 to 170,506.6)	18,900,000 (13,100,000 to 26,900,000)	118,378.0 (81,652.6 to 167,887.6)	19,600,000 (13,500,000 to 27,900,000)	118,693.7 (81,845.7 to 168,847.8)	20,200,000 (13,900,000 to 28,700,000)	118,235.6 (81,378.7 to 168,225.9)	-2.1 (-4.1 to -0.4)	-0.1 (-1.7 to 1.6)
	50 to 54	6,230,000 (4,340,000 to 8,830,000)	118,958.6 (82,903.0 to 168,623.9)	14,800,000 (10,300,000 to 21,100,000)	116,543.4 (80,737.2 to 165,594.8)	15,400,000 (10,700,000 to 21,800,000)	116,726.5 (80,880.5 to 165,900.6)	15,900,000 (11,000,000 to 22,700,000)	116,819.3 (80,991.4 to 166,713.7)	-2.0 (-4.1 to -0.4)	0.2 (-1.3 to 1.8)
	55 to 59	4,910,000 (3,480,000 to 6,780,000)	114,669.0 (81,200.6 to 158,470.4)	11,100,000 (7,880,000 to 15,500,000)	112,620.7 (79,859.4 to 156,753.4)	11,500,000 (8,120,000 to 16,000,000)	112,455.7 (79,482.4 to 156,868.0)	11,900,000 (8,420,000 to 16,600,000)	112,620.1 (79,640.2 to 156,954.9)	-1.8 (-3.6 to -0.3)	0.0 (-1.6 to 1.8)
	60 to 64	3,750,000 (2,630,000 to 5,120,000)	108,597.4 (76,144.1 to 148,289.9)	7,780,000 (5,460,000 to 10,700,000)	106,241.1 (74,641.9 to 145,634.1)	8,080,000 (5,640,000 to 11,100,000)	106,007.6 (73,968.9 to 145,123.0)	8,370,000 (5,850,000 to 11,500,000)	106,069.5 (74,116.1 to 145,334.7)	-2.2 (-4.0 to -0.5)	-0.2 (-2.1 to 1.5)
	65 to 69	2,700,000 (1,860,000 to 3,720,000)	100,668.4 (69,291.4 to 138,828.4)	5,120,000 (3,530,000 to 7,150,000)	98,474.5 (67,870.0 to 137,497.9)	5,240,000 (3,620,000 to 7,310,000)	98,354.4 (67,848.2 to 137,213.5)	5,420,000 (3,720,000 to 7,540,000)	98,261.5 (67,397.3 to 136,630.0)	-2.2 (-4.1 to -0.3)	-0.2 (-2.1 to 1.8)
	70 to 74	1,770,000 (1,230,000 to 2,440,000)	92,427.9 (64,431.4 to 127,259.6)	3,060,000 (2,110,000 to 4,240,000)	90,241.9 (62,263.8 to 124,876.4)	3,250,000 (2,250,000 to 4,490,000)	90,255.5 (62,565.4 to 124,851.5)	3,350,000 (2,340,000 to 4,610,000)	90,213.8 (63,018.3 to 124,039.6)	-2.4 (-4.5 to -0.6)	0.0 (-1.7 to 1.9)
	75 to 79	1,020,000 (711,000 to 1,410,000)	86,887.8 (60,491.7 to 120,009.8)	2,010,000 (1,380,000 to 2,780,000)	84,877.9 (58,375.1 to 117,250.1)	2,020,000 (1,400,000 to 2,800,000)	85,003.6 (58,718.8 to 117,704.3)	2,020,000 (1,390,000 to 2,800,000)	84,766.5 (58,317.3 to 117,644.7)	-2.3 (-4.2 to -0.5)	-0.1 (-1.8 to 1.6)
	80 to 84	493,000 (333,000 to 702,000)	81,668.2 (55,122.7 to 116,378.6)	999,000 (669,000 to 1,430,000)	79,444.7 (53,231.8 to 113,901.7)	1,030,000 (684,000 to 1,470,000)	79,697.3 (53,041.5 to 113,674.6)	1,030,000 (695,000 to 1,470,000)	79,498.0 (53,872.6 to 113,562.4)	-2.7 (-4.7 to -1.0)	0.1 (-1.7 to 1.9)
	85 to 89	182,000 (126,000 to 254,000)	76,186.0 (52,777.8 to 106,362.6)	404,000 (280,000 to 567,000)	74,081.6 (51,308.5 to 103,874.4)	410,000 (285,000 to 575,000)	74,237.0 (51,473.6 to 104,103.5)	403,000 (278,000 to 568,000)	74,071.3 (51,114.5 to 104,434.4)	-2.8 (-5.0 to -0.7)	0.0 (-1.7 to 1.9)
	90 to 94	52,200 (35,500 to 72,600)	74,119.3 (50,337.8 to 103,011.8)	125,000 (85,200 to 174,000)	72,271.0 (49,220.8 to 100,758.0)	126,000 (85,000 to 176,000)	72,379.4 (48,708.7 to 101,023.4)	122,000 (82,500 to 170,000)	72,448.4 (48,977.0 to 100,938.5)	-2.5 (-4.6 to -0.5)	0.2 (-1.8 to 2.6)
	95 plus	11,900 (7,600 to 17,900)	74,433.1 (47,387.4 to 111,877.4)	33,800 (21,500 to 50,800)	72,738.7 (46,245.4 to 109,526.0)	33,900 (21,500 to 50,900)	72,655.3 (46,008.5 to 109,151.2)	32,600 (20,800 to 49,400)	73,342.7 (46,807.6 to 111,218.0)	-2.3 (-4.8 to 0.2)	0.8 (-1.9 to 3.5)

## Sheet: 6
Appendix Table S2. Upper respiratory infection deaths, mortality rates, and percent change, globally, across super-regions, and regions in 2021 and 1990 (95% UI)
Location	Age Group	1990		2021		Percent change of rates between 1990 and 2021
		Deaths	Rate per 100,000	Deaths	Rate per 100,000
Global	All Ages	37,000 (11,000 to 59,600)	0.7 (0.2 to 1.1)	19,600 (7,040 to 41,600)	0.2 (0.1 to 0.5)	-64.2 (-84.6 to -43.4)
	Early Neonatal	427 (125 to 729)	16.8 (4.9 to 28.7)	144 (35 to 343)	5.9 (1.4 to 14.0)	-65.0 (-87.7 to -42.4)
	Late Neonatal	683 (204 to 1,360)	9.1 (2.7 to 18.1)	306 (61 to 752)	4.2 (0.8 to 10.3)	-53.9 (-79.4 to -24.3)
	1-5 months	5,760 (1,490 to 11,800)	10.6 (2.7 to 21.7)	3,090 (462 to 7,640)	5.7 (0.9 to 14.2)	-45.6 (-78.9 to -8.0)
	6-11 months	3,490 (1,120 to 6,810)	5.5 (1.8 to 10.8)	2,170 (360 to 5,740)	3.4 (0.6 to 9.1)	-37.9 (-78.0 to 15.6)
	12 to 23 months	5,720 (1,900 to 10,400)	4.6 (1.5 to 8.3)	3,200 (513 to 8,040)	2.5 (0.4 to 6.3)	-45.7 (-81.6 to -3.7)
	2 to 4	3,460 (1,060 to 5,580)	0.9 (0.3 to 1.5)	1,850 (277 to 4,430)	0.5 (0.1 to 1.1)	-51.2 (-84.5 to -11.6)
	5 to 9	1,160 (256 to 2,300)	0.2 (<0.1 to 0.4)	862 (130 to 2,120)	0.1 (<0.1 to 0.3)	-37.1 (-76.0 to 5.0)
	10 to 14	483 (103 to 970)	0.1 (<0.1 to 0.2)	380 (57 to 902)	0.1 (<0.1 to 0.1)	-36.8 (-74.3 to 8.0)
	15 to 19	328 (77 to 555)	0.1 (<0.1 to 0.1)	239 (38 to 586)	<0.1 (<0.1 to 0.1)	-39.3 (-77.0 to 9.9)
	20 to 24	365 (86 to 649)	0.1 (<0.1 to 0.1)	244 (49 to 564)	<0.1 (<0.1 to 0.1)	-44.9 (-76.0 to 0.9)
	25 to 29	326 (90 to 576)	0.1 (<0.1 to 0.1)	211 (51 to 484)	<0.1 (<0.1 to 0.1)	-51.3 (-75.2 to -18.6)
	30 to 34	369 (104 to 629)	0.1 (<0.1 to 0.2)	276 (79 to 599)	<0.1 (<0.1 to 0.1)	-52.3 (-73.5 to -25.6)
	35 to 39	418 (123 to 675)	0.1 (<0.1 to 0.2)	275 (87 to 585)	<0.1 (<0.1 to 0.1)	-58.7 (-77.8 to -36.4)
	40 to 44	448 (124 to 699)	0.2 (<0.1 to 0.2)	295 (94 to 612)	0.1 (<0.1 to 0.1)	-62.2 (-79.9 to -40.8)
	45 to 49	488 (128 to 765)	0.2 (0.1 to 0.3)	354 (116 to 733)	0.1 (<0.1 to 0.2)	-64.4 (-80.8 to -43.3)
	50 to 54	593 (175 to 927)	0.3 (0.1 to 0.4)	362 (140 to 715)	0.1 (<0.1 to 0.2)	-70.8 (-83.7 to -54.1)
	55 to 59	819 (214 to 1,260)	0.4 (0.1 to 0.7)	510 (182 to 987)	0.1 (<0.1 to 0.2)	-70.9 (-84.2 to -54.0)
	60 to 64	909 (242 to 1,350)	0.6 (0.2 to 0.8)	496 (192 to 942)	0.2 (0.1 to 0.3)	-72.7 (-85.5 to -54.4)
	65 to 69	1,220 (299 to 1,870)	1.0 (0.2 to 1.5)	596 (267 to 1,080)	0.2 (0.1 to 0.4)	-78.1 (-89.0 to -50.3)
	70 to 74	1,680 (383 to 2,450)	2.0 (0.5 to 2.9)	672 (334 to 1,140)	0.3 (0.2 to 0.6)	-83.6 (-91.8 to -53.1)
	75 to 79	2,130 (511 to 3,100)	3.5 (0.8 to 5.0)	716 (371 to 1,190)	0.5 (0.3 to 0.9)	-84.3 (-93.0 to -46.6)
	80 to 84	2,470 (573 to 3,640)	7.0 (1.6 to 10.3)	769 (434 to 1,270)	0.9 (0.5 to 1.4)	-87.4 (-94.3 to -39.5)
	85 to 89	2,170 (536 to 3,200)	14.4 (3.5 to 21.2)	796 (463 to 1,520)	1.7 (1.0 to 3.3)	-87.9 (-94.6 to -32.5)
	90 to 94	878 (287 to 1,260)	20.5 (6.7 to 29.5)	541 (321 to 1,050)	3.0 (1.8 to 5.9)	-85.2 (-92.8 to -32.7)
	95 plus	237 (108 to 329)	23.3 (10.6 to 32.3)	251 (143 to 495)	4.6 (2.6 to 9.1)	-80.2 (-89.0 to -44.9)
Low SDI	All Ages	9,730 (699 to 24,300)	1.9 (0.1 to 4.9)	12,100 (1,100 to 31,500)	1.1 (0.1 to 2.8)	-44.3 (-73.8 to 1.8)
	Early Neonatal	102 (5 to 288)	24.2 (1.3 to 68.4)	101 (9 to 283)	14.8 (1.3 to 41.3)	-38.7 (-66.0 to 16.0)
	Late Neonatal	264 (18 to 747)	21.5 (1.4 to 60.7)	216 (13 to 620)	10.7 (0.6 to 30.6)	-50.4 (-72.5 to -5.0)
	1-5 months	2,600 (197 to 7,280)	29.5 (2.2 to 82.4)	2,390 (168 to 6,450)	16.2 (1.1 to 43.7)	-45.1 (-69.2 to 2.5)
	6-11 months	1,370 (104 to 3,840)	13.7 (1.0 to 38.5)	1,700 (158 to 4,920)	9.9 (0.9 to 28.8)	-27.5 (-61.9 to 57.5)
	12 to 23 months	1,990 (131 to 5,470)	10.6 (0.7 to 29.1)	2,530 (226 to 6,970)	7.5 (0.7 to 20.7)	-28.7 (-72.1 to 49.4)
	2 to 4	1,150 (64 to 2,510)	2.2 (0.1 to 4.9)	1,510 (148 to 3,830)	1.5 (0.2 to 3.9)	-30.7 (-73.7 to 61.3)
	5 to 9	431 (26 to 1,230)	0.6 (<0.1 to 1.6)	653 (44 to 1,780)	0.4 (<0.1 to 1.2)	-25.4 (-58.0 to 51.3)
	10 to 14	172 (9 to 502)	0.3 (<0.1 to 0.8)	274 (13 to 730)	0.2 (<0.1 to 0.5)	-29.8 (-59.7 to 31.4)
	15 to 19	91 (3 to 223)	0.2 (<0.1 to 0.4)	161 (6 to 448)	0.1 (<0.1 to 0.4)	-27.5 (-58.1 to 27.8)
	20 to 24	89 (2 to 257)	0.2 (<0.1 to 0.6)	157 (5 to 427)	0.2 (<0.1 to 0.4)	-27.7 (-57.9 to 35.1)
	25 to 29	70 (2 to 217)	0.2 (<0.1 to 0.6)	121 (4 to 346)	0.1 (<0.1 to 0.4)	-28.7 (-60.5 to 31.6)
	30 to 34	85 (2 to 224)	0.3 (<0.1 to 0.8)	149 (5 to 422)	0.2 (<0.1 to 0.6)	-28.4 (-60.2 to 25.6)
	35 to 39	82 (2 to 224)	0.3 (<0.1 to 0.9)	140 (5 to 398)	0.2 (<0.1 to 0.6)	-30.1 (-62.0 to 19.4)
	40 to 44	81 (2 to 208)	0.4 (<0.1 to 1.0)	143 (5 to 394)	0.3 (<0.1 to 0.8)	-31.9 (-63.6 to 14.4)
	45 to 49	104 (3 to 256)	0.6 (<0.1 to 1.5)	170 (6 to 468)	0.4 (<0.1 to 1.1)	-33.7 (-65.1 to 9.5)
	50 to 54	104 (3 to 254)	0.7 (<0.1 to 1.8)	159 (6 to 441)	0.5 (<0.1 to 1.3)	-34.4 (-63.5 to 9.1)
	55 to 59	155 (5 to 368)	1.3 (<0.1 to 3.1)	226 (8 to 595)	0.9 (<0.1 to 2.3)	-32.7 (-63.0 to 14.8)
	60 to 64	147 (5 to 357)	1.6 (0.1 to 3.8)	213 (8 to 557)	1.1 (<0.1 to 2.8)	-31.5 (-64.1 to 13.0)
	65 to 69	164 (5 to 399)	2.4 (0.1 to 5.7)	230 (8 to 596)	1.5 (0.1 to 4.0)	-35.2 (-66.6 to 6.5)
	70 to 74	167 (5 to 413)	3.5 (0.1 to 8.7)	232 (9 to 583)	2.2 (0.1 to 5.6)	-36.6 (-66.9 to 5.6)
	75 to 79	144 (5 to 369)	5.3 (0.2 to 13.6)	231 (9 to 593)	3.6 (0.1 to 9.2)	-32.4 (-65.1 to 13.0)
	80 to 84	84 (3 to 220)	6.5 (0.2 to 16.9)	170 (6 to 466)	5.0 (0.2 to 13.8)	-22.1 (-62.2 to 35.0)
	85 to 89	51 (1 to 135)	11.1 (0.3 to 29.6)	118 (4 to 333)	8.8 (0.3 to 25.0)	-20.3 (-62.7 to 41.9)
	90 to 94	23 (1 to 63)	20.3 (0.6 to 56.1)	63 (2 to 179)	17.6 (0.6 to 49.8)	-13.4 (-62.3 to 56.4)
	95 plus	11 (0 to 31)	45.9 (1.1 to 127.8)	29 (1 to 85)	37.9 (1.1 to 111.6)	-17.3 (-65.0 to 57.8)
Low-middle SDI	All Ages	4,410 (863 to 9,290)	0.4 (0.1 to 0.8)	3,580 (1,060 to 6,840)	0.2 (0.1 to 0.4)	-50.8 (-65.0 to 0.5)
	Early Neonatal	56 (13 to 123)	7.6 (1.7 to 16.7)	27 (11 to 52)	3.7 (1.5 to 7.0)	-51.5 (-69.8 to 5.7)
	Late Neonatal	128 (28 to 293)	5.9 (1.3 to 13.6)	60 (21 to 117)	2.7 (1.0 to 5.3)	-54.1 (-70.5 to -1.4)
	1-5 months	965 (175 to 2,260)	6.2 (1.1 to 14.5)	520 (139 to 1,070)	3.2 (0.9 to 6.6)	-47.8 (-68.3 to 15.6)
	6-11 months	544 (130 to 1,210)	3.0 (0.7 to 6.8)	366 (96 to 786)	1.9 (0.5 to 4.2)	-36.1 (-64.8 to 28.9)
	12 to 23 months	730 (138 to 1,650)	2.1 (0.4 to 4.7)	495 (122 to 1,070)	1.3 (0.3 to 2.8)	-37.5 (-66.6 to 31.5)
	2 to 4	418 (67 to 801)	0.4 (0.1 to 0.8)	269 (67 to 538)	0.2 (0.1 to 0.5)	-43.3 (-70.3 to 46.6)
	5 to 9	202 (36 to 471)	0.1 (<0.1 to 0.3)	153 (37 to 331)	0.1 (<0.1 to 0.2)	-37.8 (-64.7 to 41.8)
	10 to 14	85 (14 to 213)	0.1 (<0.1 to 0.2)	76 (18 to 157)	<0.1 (<0.1 to 0.1)	-35.9 (-60.3 to 36.8)
	15 to 19	49 (7 to 89)	<0.1 (<0.1 to 0.1)	53 (12 to 113)	<0.1 (<0.1 to 0.1)	-30.9 (-56.5 to 31.5)
	20 to 24	54 (8 to 124)	0.1 (<0.1 to 0.1)	57 (14 to 119)	<0.1 (<0.1 to 0.1)	-36.7 (-66.7 to 31.5)
	25 to 29	47 (7 to 107)	0.1 (<0.1 to 0.1)	54 (14 to 105)	<0.1 (<0.1 to 0.1)	-37.0 (-61.1 to 36.8)
	30 to 34	60 (8 to 127)	0.1 (<0.1 to 0.2)	70 (18 to 137)	<0.1 (<0.1 to 0.1)	-40.0 (-59.4 to 42.4)
	35 to 39	57 (8 to 130)	0.1 (<0.1 to 0.2)	67 (17 to 137)	0.1 (<0.1 to 0.1)	-41.9 (-60.7 to 36.8)
	40 to 44	62 (8 to 131)	0.1 (<0.1 to 0.2)	76 (18 to 149)	0.1 (<0.1 to 0.1)	-43.3 (-60.8 to 24.0)
	45 to 49	76 (10 to 165)	0.2 (<0.1 to 0.4)	91 (22 to 189)	0.1 (<0.1 to 0.2)	-45.7 (-62.7 to 21.0)
	50 to 54	82 (12 to 176)	0.2 (<0.1 to 0.5)	92 (26 to 183)	0.1 (<0.1 to 0.2)	-49.7 (-64.6 to 15.3)
	55 to 59	110 (14 to 223)	0.4 (<0.1 to 0.7)	130 (32 to 274)	0.2 (<0.1 to 0.4)	-46.9 (-64.4 to 21.7)
	60 to 64	112 (16 to 229)	0.4 (0.1 to 0.9)	130 (35 to 265)	0.2 (0.1 to 0.5)	-48.6 (-66.1 to 18.2)
	65 to 69	120 (17 to 232)	0.7 (0.1 to 1.3)	148 (37 to 307)	0.3 (0.1 to 0.7)	-49.6 (-66.1 to 8.4)
	70 to 74	124 (17 to 227)	1.0 (0.1 to 1.8)	161 (39 to 339)	0.5 (0.1 to 1.1)	-49.2 (-67.1 to 10.0)
	75 to 79	114 (16 to 218)	1.5 (0.2 to 2.9)	158 (35 to 337)	0.8 (0.2 to 1.7)	-47.7 (-67.5 to 4.1)
	80 to 84	91 (11 to 172)	2.2 (0.3 to 4.1)	133 (26 to 278)	1.2 (0.2 to 2.4)	-46.9 (-69.1 to 4.1)
	85 to 89	70 (8 to 139)	4.2 (0.5 to 8.4)	103 (18 to 234)	2.1 (0.4 to 4.7)	-50.9 (-72.9 to -7.4)
	90 to 94	35 (4 to 76)	7.8 (1.0 to 17.3)	60 (10 to 131)	3.7 (0.6 to 8.1)	-52.2 (-72.6 to -13.0)
	95 plus	17 (2 to 39)	16.6 (1.8 to 38.7)	31 (5 to 67)	6.8 (1.2 to 14.8)	-58.9 (-76.8 to -12.6)
Middle SDI	All Ages	14,100 (4,170 to 20,100)	0.8 (0.2 to 1.2)	2,330 (1,660 to 4,170)	0.1 (0.1 to 0.2)	-88.4 (-93.3 to -55.0)
	Early Neonatal	183 (60 to 270)	23.0 (7.6 to 34.0)	11 (7 to 16)	1.8 (1.2 to 2.6)	-92.2 (-95.2 to -79.9)
	Late Neonatal	205 (97 to 275)	8.7 (4.1 to 11.7)	24 (17 to 32)	1.3 (0.9 to 1.8)	-85.0 (-90.6 to -71.0)
	1-5 months	1,610 (704 to 2,210)	9.3 (4.1 to 12.8)	130 (85 to 181)	1.0 (0.6 to 1.3)	-89.7 (-93.4 to -81.7)
	6-11 months	1,140 (453 to 1,640)	5.7 (2.3 to 8.2)	93 (54 to 136)	0.6 (0.3 to 0.8)	-89.8 (-94.1 to -80.6)
	12 to 23 months	2,020 (742 to 3,060)	5.1 (1.9 to 7.7)	130 (79 to 189)	0.4 (0.2 to 0.6)	-92.3 (-95.6 to -83.0)
	2 to 4	1,300 (394 to 2,050)	1.1 (0.3 to 1.7)	60 (34 to 87)	0.1 (<0.1 to 0.1)	-95.0 (-97.1 to -87.3)
	5 to 9	368 (110 to 534)	0.2 (0.1 to 0.3)	44 (26 to 65)	<0.1 (<0.1 to <0.1)	-88.1 (-92.7 to -71.6)
	10 to 14	151 (47 to 223)	0.1 (<0.1 to 0.1)	23 (14 to 32)	<0.1 (<0.1 to <0.1)	-85.8 (-90.6 to -64.2)
	15 to 19	121 (34 to 195)	0.1 (<0.1 to 0.1)	17 (11 to 24)	<0.1 (<0.1 to <0.1)	-85.2 (-90.0 to -62.8)
	20 to 24	144 (41 to 236)	0.1 (<0.1 to 0.1)	21 (14 to 31)	<0.1 (<0.1 to <0.1)	-85.1 (-89.5 to -57.3)
	25 to 29	129 (41 to 192)	0.1 (<0.1 to 0.1)	25 (16 to 39)	<0.1 (<0.1 to <0.1)	-84.0 (-89.1 to -58.9)
	30 to 34	131 (43 to 220)	0.1 (<0.1 to 0.2)	37 (24 to 59)	<0.1 (<0.1 to <0.1)	-82.4 (-87.9 to -55.0)
	35 to 39	157 (47 to 274)	0.1 (<0.1 to 0.2)	40 (27 to 61)	<0.1 (<0.1 to <0.1)	-84.3 (-89.1 to -57.5)
	40 to 44	172 (44 to 297)	0.2 (0.1 to 0.3)	45 (29 to 72)	<0.1 (<0.1 to <0.1)	-86.2 (-90.7 to -59.0)
	45 to 49	176 (46 to 295)	0.2 (0.1 to 0.4)	56 (36 to 88)	<0.1 (<0.1 to 0.1)	-86.2 (-90.7 to -56.1)
	50 to 54	221 (58 to 425)	0.4 (0.1 to 0.7)	63 (44 to 104)	<0.1 (<0.1 to 0.1)	-88.8 (-92.9 to -56.0)
	55 to 59	303 (67 to 572)	0.6 (0.1 to 1.1)	88 (59 to 162)	0.1 (<0.1 to 0.1)	-88.8 (-92.8 to -55.9)
	60 to 64	357 (76 to 579)	0.8 (0.2 to 1.4)	81 (58 to 131)	0.1 (0.1 to 0.1)	-90.4 (-93.9 to -57.2)
	65 to 69	540 (112 to 901)	1.7 (0.4 to 2.8)	124 (82 to 224)	0.1 (0.1 to 0.3)	-91.8 (-95.4 to -55.1)
	70 to 74	833 (154 to 1,350)	3.8 (0.7 to 6.2)	161 (108 to 315)	0.3 (0.2 to 0.5)	-93.1 (-96.3 to -53.8)
	75 to 79	1,070 (183 to 1,730)	8.0 (1.4 to 12.9)	190 (118 to 397)	0.5 (0.3 to 1.0)	-93.9 (-97.1 to -49.5)
	80 to 84	1,260 (197 to 2,020)	18.2 (2.8 to 29.2)	262 (149 to 575)	1.1 (0.6 to 2.4)	-94.0 (-97.3 to -36.0)
	85 to 89	1,070 (167 to 1,660)	39.1 (6.1 to 60.7)	311 (173 to 731)	2.7 (1.5 to 6.4)	-93.1 (-97.2 to -30.9)
	90 to 94	353 (63 to 550)	53.4 (9.5 to 83.1)	208 (115 to 473)	5.4 (3.0 to 12.3)	-89.9 (-95.6 to -13.7)
	95 plus	70 (16 to 119)	47.5 (10.6 to 80.9)	81 (42 to 195)	7.8 (4.1 to 18.7)	-83.6 (-92.7 to -6.7)
High-middle SDI	All Ages	7,280 (2,530 to 10,200)	0.7 (0.2 to 1.0)	1,200 (864 to 2,740)	0.1 (0.1 to 0.2)	-86.5 (-92.4 to -31.1)
	Early Neonatal	84 (40 to 119)	24.3 (11.5 to 34.1)	4 (3 to 7)	1.9 (1.4 to 3.1)	-92.1 (-95.1 to -82.8)
	Late Neonatal	80 (43 to 105)	7.7 (4.1 to 10.1)	6 (5 to 9)	0.9 (0.7 to 1.3)	-87.9 (-92.0 to -77.0)
	1-5 months	523 (231 to 745)	6.8 (3.0 to 9.7)	37 (29 to 58)	0.7 (0.6 to 1.2)	-89.1 (-93.3 to -74.7)
	6-11 months	413 (185 to 595)	4.6 (2.1 to 6.6)	16 (11 to 25)	0.3 (0.2 to 0.4)	-94.3 (-96.7 to -87.2)
	12 to 23 months	896 (348 to 1,350)	4.9 (1.9 to 7.3)	34 (26 to 53)	0.3 (0.2 to 0.4)	-94.6 (-96.7 to -84.7)
	2 to 4	562 (169 to 890)	1.0 (0.3 to 1.6)	10 (7 to 18)	<0.1 (<0.1 to <0.1)	-97.7 (-98.7 to -92.2)
	5 to 9	140 (48 to 208)	0.2 (0.1 to 0.2)	8 (6 to 14)	<0.1 (<0.1 to <0.1)	-93.6 (-96.2 to -78.8)
	10 to 14	63 (24 to 93)	0.1 (<0.1 to 0.1)	5 (4 to 9)	<0.1 (<0.1 to <0.1)	-90.2 (-94.0 to -71.0)
	15 to 19	54 (22 to 81)	0.1 (<0.1 to 0.1)	5 (4 to 8)	<0.1 (<0.1 to <0.1)	-87.4 (-92.0 to -70.5)
	20 to 24	64 (23 to 92)	0.1 (<0.1 to 0.1)	5 (4 to 8)	<0.1 (<0.1 to <0.1)	-88.9 (-93.3 to -62.7)
	25 to 29	62 (24 to 87)	0.1 (<0.1 to 0.1)	8 (6 to 12)	<0.1 (<0.1 to <0.1)	-86.8 (-91.7 to -59.3)
	30 to 34	70 (31 to 97)	0.1 (<0.1 to 0.1)	14 (11 to 22)	<0.1 (<0.1 to <0.1)	-84.1 (-89.6 to -53.9)
	35 to 39	94 (41 to 133)	0.1 (0.1 to 0.2)	20 (16 to 28)	<0.1 (<0.1 to <0.1)	-83.5 (-89.1 to -54.7)
	40 to 44	102 (42 to 151)	0.2 (0.1 to 0.2)	23 (19 to 34)	<0.1 (<0.1 to <0.1)	-84.8 (-90.1 to -56.5)
	45 to 49	103 (42 to 146)	0.2 (0.1 to 0.3)	27 (21 to 45)	<0.1 (<0.1 to <0.1)	-86.7 (-91.6 to -58.7)
	50 to 54	152 (74 to 214)	0.3 (0.1 to 0.4)	36 (28 to 71)	<0.1 (<0.1 to 0.1)	-86.9 (-91.8 to -63.0)
	55 to 59	207 (92 to 288)	0.4 (0.2 to 0.6)	50 (39 to 89)	0.1 (<0.1 to 0.1)	-87.6 (-92.0 to -63.7)
	60 to 64	237 (99 to 324)	0.5 (0.2 to 0.8)	53 (40 to 101)	0.1 (0.1 to 0.1)	-86.9 (-91.9 to -57.8)
	65 to 69	325 (106 to 466)	1.0 (0.3 to 1.5)	73 (52 to 160)	0.1 (0.1 to 0.2)	-89.3 (-93.9 to -49.5)
	70 to 74	473 (137 to 676)	2.3 (0.7 to 3.3)	92 (65 to 215)	0.2 (0.1 to 0.4)	-91.7 (-95.4 to -52.6)
	75 to 79	655 (191 to 979)	3.9 (1.1 to 5.9)	107 (66 to 257)	0.4 (0.2 to 0.9)	-90.9 (-95.4 to -37.2)
	80 to 84	819 (201 to 1,290)	8.8 (2.2 to 13.8)	157 (98 to 406)	0.7 (0.4 to 1.9)	-91.8 (-96.1 to -26.2)
	85 to 89	739 (164 to 1,170)	19.8 (4.4 to 31.3)	202 (123 to 549)	1.8 (1.1 to 4.8)	-91.0 (-95.9 to -4.5)
	90 to 94	300 (72 to 495)	32.3 (7.7 to 53.2)	150 (87 to 421)	3.4 (2.0 to 9.6)	-89.4 (-95.1 to -1.2)
	95 plus	59 (18 to 96)	31.2 (9.4 to 50.9)	61 (34 to 168)	5.5 (3.0 to 15.2)	-82.3 (-92.2 to 10.1)
High SDI	All Ages	1,560 (1,290 to 1,820)	0.2 (0.1 to 0.2)	412 (337 to 644)	<0.1 (<0.1 to 0.1)	-78.8 (-82.7 to -64.9)
	Early Neonatal	2 (2 to 3)	1.0 (0.8 to 1.3)	0 (0 to 0)	0.1 (0.1 to 0.2)	-87.2 (-90.1 to -81.9)
	Late Neonatal	5 (5 to 6)	0.8 (0.6 to 0.9)	1 (1 to 1)	0.1 (0.1 to 0.2)	-83.0 (-85.8 to -78.5)
	1-5 months	63 (56 to 72)	1.2 (1.1 to 1.4)	8 (7 to 10)	0.2 (0.2 to 0.2)	-84.3 (-86.9 to -81.0)
	6-11 months	30 (26 to 34)	0.5 (0.4 to 0.5)	3 (2 to 3)	0.1 (<0.1 to 0.1)	-88.7 (-90.4 to -86.3)
	12 to 23 months	90 (80 to 102)	0.7 (0.6 to 0.8)	12 (10 to 14)	0.1 (0.1 to 0.1)	-84.5 (-86.9 to -81.1)
	2 to 4	34 (29 to 41)	0.1 (0.1 to 0.1)	4 (3 to 4)	<0.1 (<0.1 to <0.1)	-87.6 (-89.7 to -84.5)
	5 to 9	23 (19 to 27)	<0.1 (<0.1 to <0.1)	3 (3 to 4)	<0.1 (<0.1 to <0.1)	-84.0 (-86.3 to -80.3)
	10 to 14	11 (9 to 13)	<0.1 (<0.1 to <0.1)	2 (2 to 2)	<0.1 (<0.1 to <0.1)	-82.9 (-86.4 to -78.3)
	15 to 19	12 (10 to 14)	<0.1 (<0.1 to <0.1)	2 (2 to 2)	<0.1 (<0.1 to <0.1)	-81.1 (-83.8 to -77.5)
	20 to 24	14 (12 to 17)	<0.1 (<0.1 to <0.1)	3 (3 to 3)	<0.1 (<0.1 to <0.1)	-78.9 (-83.0 to -73.2)
	25 to 29	17 (14 to 21)	<0.1 (<0.1 to <0.1)	4 (4 to 4)	<0.1 (<0.1 to <0.1)	-77.0 (-81.5 to -70.8)
	30 to 34	24 (20 to 29)	<0.1 (<0.1 to <0.1)	6 (6 to 7)	<0.1 (<0.1 to <0.1)	-75.7 (-80.5 to -69.7)
	35 to 39	28 (24 to 33)	<0.1 (<0.1 to <0.1)	8 (7 to 9)	<0.1 (<0.1 to <0.1)	-76.2 (-80.1 to -70.6)
	40 to 44	31 (27 to 38)	<0.1 (<0.1 to 0.1)	9 (8 to 10)	<0.1 (<0.1 to <0.1)	-75.5 (-79.7 to -70.2)
	45 to 49	30 (25 to 35)	0.1 (<0.1 to 0.1)	10 (9 to 12)	<0.1 (<0.1 to <0.1)	-76.3 (-80.2 to -70.4)
	50 to 54	34 (28 to 40)	0.1 (0.1 to 0.1)	12 (11 to 15)	<0.1 (<0.1 to <0.1)	-77.7 (-81.1 to -71.2)
	55 to 59	45 (37 to 53)	0.1 (0.1 to 0.1)	15 (14 to 19)	<0.1 (<0.1 to <0.1)	-79.8 (-82.9 to -73.5)
	60 to 64	56 (47 to 65)	0.1 (0.1 to 0.2)	18 (16 to 22)	<0.1 (<0.1 to <0.1)	-81.5 (-84.3 to -74.8)
	65 to 69	71 (57 to 85)	0.2 (0.2 to 0.2)	20 (18 to 30)	<0.1 (<0.1 to <0.1)	-83.6 (-86.8 to -74.8)
	70 to 74	87 (66 to 105)	0.3 (0.3 to 0.4)	25 (22 to 36)	<0.1 (<0.1 to 0.1)	-86.5 (-89.4 to -77.2)
	75 to 79	146 (113 to 178)	0.7 (0.5 to 0.8)	30 (25 to 45)	0.1 (0.1 to 0.1)	-88.0 (-90.6 to -78.1)
	80 to 84	210 (162 to 260)	1.5 (1.2 to 1.9)	46 (35 to 78)	0.2 (0.1 to 0.3)	-88.9 (-91.6 to -78.2)
	85 to 89	247 (192 to 303)	3.8 (2.9 to 4.6)	62 (44 to 113)	0.4 (0.3 to 0.7)	-90.1 (-92.7 to -79.3)
	90 to 94	166 (129 to 204)	7.8 (6.0 to 9.6)	60 (42 to 107)	0.8 (0.5 to 1.4)	-90.0 (-92.4 to -80.9)
	95 plus	81 (58 to 97)	14.5 (10.4 to 17.5)	49 (33 to 81)	1.8 (1.2 to 2.9)	-87.8 (-90.1 to -80.0)
Central Europe, Eastern Europe, and Central Asia	All Ages	1,760 (1,520 to 2,040)	0.4 (0.4 to 0.5)	570 (463 to 702)	0.1 (0.1 to 0.2)	-67.3 (-73.3 to -57.7)
	Early Neonatal	50 (42 to 61)	39.0 (32.9 to 48.3)	11 (8 to 16)	11.8 (8.2 to 16.9)	-69.7 (-78.8 to -56.4)
	Late Neonatal	71 (57 to 94)	18.6 (15.0 to 24.9)	26 (18 to 38)	9.4 (6.6 to 13.8)	-49.3 (-64.7 to -26.3)
	1-5 months	261 (196 to 331)	9.2 (7.0 to 11.7)	86 (61 to 113)	4.2 (2.9 to 5.5)	-54.9 (-68.6 to -29.7)
	6-11 months	297 (218 to 418)	8.8 (6.5 to 12.4)	82 (47 to 138)	3.4 (1.9 to 5.6)	-62.0 (-78.0 to -32.9)
	12 to 23 months	298 (226 to 388)	4.2 (3.2 to 5.5)	80 (58 to 109)	1.6 (1.1 to 2.2)	-62.3 (-74.2 to -43.5)
	2 to 4	134 (98 to 175)	0.6 (0.4 to 0.8)	36 (24 to 52)	0.2 (0.2 to 0.3)	-62.0 (-75.3 to -38.2)
	5 to 9	38 (32 to 46)	0.1 (0.1 to 0.1)	12 (10 to 17)	<0.1 (<0.1 to 0.1)	-58.4 (-69.5 to -43.3)
	10 to 14	18 (15 to 21)	0.1 (<0.1 to 0.1)	5 (4 to 7)	<0.1 (<0.1 to <0.1)	-60.6 (-69.4 to -47.3)
	15 to 19	16 (15 to 18)	0.1 (<0.1 to 0.1)	4 (3 to 4)	<0.1 (<0.1 to <0.1)	-68.6 (-74.0 to -62.3)
	20 to 24	12 (11 to 13)	<0.1 (<0.1 to <0.1)	3 (3 to 4)	<0.1 (<0.1 to <0.1)	-64.9 (-71.0 to -57.5)
	25 to 29	16 (14 to 18)	<0.1 (<0.1 to 0.1)	5 (4 to 6)	<0.1 (<0.1 to <0.1)	-60.9 (-67.2 to -53.8)
	30 to 34	20 (18 to 23)	0.1 (0.1 to 0.1)	10 (9 to 11)	<0.1 (<0.1 to <0.1)	-49.1 (-57.2 to -40.2)
	35 to 39	26 (23 to 30)	0.1 (0.1 to 0.1)	13 (12 to 14)	<0.1 (<0.1 to <0.1)	-51.6 (-58.3 to -44.3)
	40 to 44	24 (22 to 28)	0.1 (0.1 to 0.1)	14 (13 to 15)	<0.1 (<0.1 to <0.1)	-53.2 (-59.7 to -46.7)
	45 to 49	23 (21 to 27)	0.1 (0.1 to 0.1)	13 (12 to 14)	<0.1 (<0.1 to 0.1)	-61.0 (-65.6 to -55.7)
	50 to 54	51 (47 to 56)	0.2 (0.2 to 0.2)	16 (15 to 17)	0.1 (0.1 to 0.1)	-68.4 (-71.8 to -64.7)
	55 to 59	62 (56 to 69)	0.3 (0.3 to 0.3)	22 (20 to 24)	0.1 (0.1 to 0.1)	-70.3 (-73.8 to -66.2)
	60 to 64	62 (56 to 67)	0.3 (0.3 to 0.3)	23 (21 to 27)	0.1 (0.1 to 0.1)	-68.3 (-71.8 to -64.3)
	65 to 69	48 (43 to 53)	0.3 (0.3 to 0.4)	21 (20 to 23)	0.1 (0.1 to 0.1)	-70.4 (-74.0 to -66.5)
	70 to 74	46 (40 to 51)	0.5 (0.5 to 0.6)	22 (20 to 24)	0.1 (0.1 to 0.1)	-75.0 (-78.2 to -70.8)
	75 to 79	77 (68 to 84)	0.9 (0.8 to 1.0)	16 (14 to 17)	0.2 (0.2 to 0.2)	-79.9 (-82.4 to -76.6)
	80 to 84	54 (46 to 61)	1.1 (0.9 to 1.2)	20 (18 to 22)	0.2 (0.2 to 0.3)	-77.9 (-80.9 to -73.4)
	85 to 89	30 (24 to 34)	1.4 (1.2 to 1.6)	12 (10 to 14)	0.3 (0.3 to 0.3)	-78.4 (-81.7 to -73.5)
	90 to 94	15 (12 to 18)	3.1 (2.4 to 3.5)	10 (8 to 12)	0.6 (0.5 to 0.7)	-79.6 (-82.4 to -75.4)
	95 plus	7 (6 to 8)	6.5 (5.2 to 7.5)	6 (4 to 6)	1.4 (1.1 to 1.6)	-78.7 (-81.6 to -74.5)
Central Asia	All Ages	670 (400 to 959)	1.0 (0.6 to 1.4)	323 (222 to 447)	0.3 (0.2 to 0.5)	-65.1 (-77.6 to -35.4)
	Early Neonatal	22 (15 to 33)	57.9 (39.4 to 87.9)	9 (6 to 14)	24.1 (15.6 to 36.2)	-58.4 (-75.6 to -27.3)
	Late Neonatal	41 (28 to 64)	36.6 (25.4 to 57.5)	24 (16 to 36)	20.6 (14.0 to 30.9)	-43.7 (-65.7 to -5.8)
	1-5 months	138 (71 to 205)	16.9 (8.7 to 25.1)	72 (48 to 99)	8.4 (5.6 to 11.5)	-50.3 (-69.8 to 7.2)
	6-11 months	196 (116 to 309)	20.6 (12.1 to 32.4)	77 (43 to 133)	7.6 (4.2 to 13.2)	-63.1 (-80.1 to -23.1)
	12 to 23 months	146 (72 to 237)	7.6 (3.8 to 12.3)	68 (46 to 97)	3.4 (2.3 to 4.8)	-56.0 (-75.1 to -3.5)
	2 to 4	73 (37 to 113)	1.3 (0.7 to 2.0)	33 (21 to 49)	0.6 (0.3 to 0.8)	-56.7 (-75.4 to -7.0)
	5 to 9	17 (12 to 25)	0.2 (0.1 to 0.3)	10 (7 to 15)	0.1 (0.1 to 0.2)	-47.2 (-66.8 to -15.3)
	10 to 14	6 (4 to 9)	0.1 (0.1 to 0.1)	4 (3 to 5)	<0.1 (<0.1 to 0.1)	-47.8 (-68.0 to -10.6)
	15 to 19	3 (2 to 4)	<0.1 (<0.1 to 0.1)	2 (1 to 2)	<0.1 (<0.1 to <0.1)	-46.9 (-66.9 to -15.7)
	20 to 24	2 (2 to 3)	<0.1 (<0.1 to 0.1)	1 (1 to 2)	<0.1 (<0.1 to <0.1)	-42.9 (-62.5 to -15.4)
	25 to 29	2 (1 to 3)	<0.1 (<0.1 to <0.1)	1 (1 to 2)	<0.1 (<0.1 to <0.1)	-38.7 (-58.8 to -10.3)
	30 to 34	2 (2 to 3)	<0.1 (<0.1 to 0.1)	2 (2 to 3)	<0.1 (<0.1 to <0.1)	-32.7 (-55.3 to -3.8)
	35 to 39	1 (1 to 2)	<0.1 (<0.1 to <0.1)	2 (1 to 2)	<0.1 (<0.1 to <0.1)	-37.0 (-58.1 to -10.1)
	40 to 44	1 (1 to 2)	<0.1 (<0.1 to 0.1)	2 (1 to 2)	<0.1 (<0.1 to <0.1)	-42.0 (-59.7 to -16.1)
	45 to 49	1 (1 to 2)	0.1 (<0.1 to 0.1)	2 (1 to 2)	<0.1 (<0.1 to <0.1)	-43.7 (-61.7 to -16.0)
	50 to 54	2 (1 to 3)	0.1 (<0.1 to 0.1)	2 (1 to 2)	<0.1 (<0.1 to <0.1)	-42.9 (-61.1 to -15.4)
	55 to 59	2 (1 to 3)	0.1 (<0.1 to 0.1)	2 (1 to 2)	<0.1 (<0.1 to 0.1)	-46.1 (-65.7 to -14.5)
	60 to 64	4 (2 to 6)	0.2 (0.1 to 0.3)	4 (3 to 5)	0.1 (0.1 to 0.1)	-45.6 (-67.5 to -11.8)
	65 to 69	1 (1 to 2)	0.1 (0.1 to 0.2)	1 (1 to 2)	0.1 (<0.1 to 0.1)	-48.3 (-72.0 to -9.6)
	70 to 74	1 (1 to 2)	0.2 (0.1 to 0.3)	1 (1 to 2)	0.1 (0.1 to 0.1)	-45.0 (-68.5 to -0.6)
	75 to 79	3 (1 to 4)	0.4 (0.2 to 0.6)	2 (1 to 2)	0.2 (0.2 to 0.3)	-48.3 (-69.1 to 2.3)
	80 to 84	2 (1 to 4)	0.5 (0.2 to 0.9)	2 (1 to 2)	0.2 (0.2 to 0.3)	-54.9 (-75.0 to 4.4)
	85 to 89	2 (1 to 3)	0.8 (0.3 to 1.4)	1 (1 to 1)	0.4 (0.3 to 0.5)	-53.2 (-74.2 to 5.6)
	90 to 94	1 (0 to 2)	1.6 (0.7 to 2.7)	1 (1 to 1)	0.6 (0.5 to 0.8)	-61.5 (-77.5 to -10.3)
	95 plus	0 (0 to 1)	2.5 (1.1 to 4.4)	0 (0 to 0)	0.7 (0.5 to 1.0)	-70.6 (-83.3 to -37.3)
Central Europe	All Ages	157 (133 to 177)	0.1 (0.1 to 0.1)	37 (31 to 47)	<0.1 (<0.1 to <0.1)	-74.6 (-78.8 to -68.1)
	Early Neonatal	1 (1 to 1)	2.3 (1.7 to 2.9)	0 (0 to 0)	0.2 (0.2 to 0.4)	-90.0 (-93.0 to -83.9)
	Late Neonatal	1 (1 to 2)	1.3 (1.0 to 1.6)	0 (0 to 0)	0.2 (0.1 to 0.2)	-88.2 (-91.5 to -81.9)
	1-5 months	11 (8 to 14)	1.5 (1.1 to 1.9)	1 (0 to 1)	0.1 (0.1 to 0.2)	-90.4 (-93.4 to -85.9)
	6-11 months	9 (6 to 11)	1.0 (0.7 to 1.3)	0 (0 to 1)	0.1 (<0.1 to 0.1)	-93.1 (-95.9 to -86.2)
	12 to 23 months	24 (17 to 28)	1.3 (1.0 to 1.6)	2 (1 to 2)	0.1 (0.1 to 0.2)	-89.6 (-93.0 to -83.5)
	2 to 4	9 (7 to 11)	0.2 (0.1 to 0.2)	0 (0 to 1)	<0.1 (<0.1 to <0.1)	-92.9 (-95.3 to -88.4)
	5 to 9	4 (4 to 5)	<0.1 (<0.1 to 0.1)	0 (0 to 0)	<0.1 (<0.1 to <0.1)	-89.7 (-92.4 to -83.9)
	10 to 14	1 (1 to 1)	<0.1 (<0.1 to <0.1)	0 (0 to 0)	<0.1 (<0.1 to <0.1)	-85.6 (-89.3 to -79.2)
	15 to 19	2 (2 to 3)	<0.1 (<0.1 to <0.1)	0 (0 to 0)	<0.1 (<0.1 to <0.1)	-82.6 (-86.0 to -77.4)
	20 to 24	1 (1 to 1)	<0.1 (<0.1 to <0.1)	0 (0 to 0)	<0.1 (<0.1 to <0.1)	-79.3 (-83.6 to -66.7)
	25 to 29	2 (2 to 2)	<0.1 (<0.1 to <0.1)	0 (0 to 0)	<0.1 (<0.1 to <0.1)	-79.2 (-83.8 to -69.9)
	30 to 34	3 (2 to 3)	<0.1 (<0.1 to <0.1)	0 (0 to 1)	<0.1 (<0.1 to <0.1)	-80.8 (-84.4 to -74.3)
	35 to 39	5 (4 to 6)	0.1 (<0.1 to 0.1)	1 (1 to 1)	<0.1 (<0.1 to <0.1)	-82.5 (-85.9 to -77.8)
	40 to 44	4 (3 to 4)	<0.1 (<0.1 to 0.1)	1 (1 to 1)	<0.1 (<0.1 to <0.1)	-82.5 (-85.6 to -78.0)
	45 to 49	5 (4 to 6)	0.1 (0.1 to 0.1)	1 (1 to 2)	<0.1 (<0.1 to <0.1)	-80.8 (-84.4 to -75.7)
	50 to 54	6 (5 to 7)	0.1 (0.1 to 0.1)	2 (1 to 2)	<0.1 (<0.1 to <0.1)	-76.9 (-81.1 to -70.1)
	55 to 59	6 (6 to 7)	0.1 (0.1 to 0.1)	2 (1 to 2)	<0.1 (<0.1 to <0.1)	-73.7 (-78.8 to -65.2)
	60 to 64	7 (6 to 8)	0.1 (0.1 to 0.1)	2 (2 to 3)	<0.1 (<0.1 to <0.1)	-74.7 (-79.7 to -64.8)
	65 to 69	9 (8 to 10)	0.2 (0.1 to 0.2)	3 (2 to 4)	<0.1 (<0.1 to <0.1)	-77.6 (-81.7 to -71.8)
	70 to 74	7 (6 to 8)	0.2 (0.2 to 0.3)	3 (3 to 4)	0.1 (<0.1 to 0.1)	-76.6 (-80.9 to -70.8)
	75 to 79	12 (11 to 14)	0.5 (0.4 to 0.5)	4 (3 to 5)	0.1 (0.1 to 0.1)	-79.1 (-83.2 to -73.1)
	80 to 84	12 (10 to 14)	0.8 (0.6 to 0.9)	4 (3 to 5)	0.2 (0.1 to 0.2)	-79.9 (-83.7 to -74.0)
	85 to 89	8 (6 to 9)	1.2 (1.0 to 1.4)	4 (3 to 5)	0.3 (0.2 to 0.3)	-78.6 (-82.6 to -72.2)
	90 to 94	5 (4 to 6)	3.6 (2.9 to 4.2)	4 (3 to 4)	0.6 (0.5 to 0.7)	-83.1 (-85.9 to -78.5)
	95 plus	3 (2 to 3)	8.5 (6.6 to 10.1)	2 (2 to 3)	1.5 (1.1 to 1.8)	-82.3 (-85.5 to -78.0)
Eastern Europe	All Ages	929 (859 to 996)	0.4 (0.4 to 0.4)	209 (193 to 226)	0.1 (0.1 to 0.1)	-75.3 (-77.5 to -72.9)
	Early Neonatal	27 (25 to 29)	47.7 (44.1 to 51.7)	2 (1 to 2)	4.6 (3.9 to 5.4)	-90.4 (-91.9 to -88.8)
	Late Neonatal	29 (26 to 31)	16.8 (15.4 to 18.4)	2 (2 to 3)	2.2 (1.8 to 2.5)	-87.1 (-89.2 to -84.6)
	1-5 months	112 (99 to 126)	8.8 (7.7 to 9.8)	14 (11 to 17)	1.8 (1.5 to 2.2)	-79.8 (-83.7 to -74.5)
	6-11 months	92 (81 to 105)	5.9 (5.2 to 6.8)	5 (4 to 6)	0.6 (0.5 to 0.7)	-90.5 (-92.0 to -88.9)
	12 to 23 months	128 (117 to 139)	3.9 (3.5 to 4.2)	11 (9 to 13)	0.6 (0.5 to 0.7)	-85.1 (-87.6 to -82.5)
	2 to 4	52 (48 to 56)	0.5 (0.4 to 0.5)	3 (3 to 3)	<0.1 (<0.1 to 0.1)	-90.4 (-91.7 to -88.7)
	5 to 9	17 (16 to 18)	0.1 (0.1 to 0.1)	2 (2 to 2)	<0.1 (<0.1 to <0.1)	-84.8 (-86.5 to -82.6)
	10 to 14	11 (10 to 11)	0.1 (0.1 to 0.1)	2 (2 to 2)	<0.1 (<0.1 to <0.1)	-77.6 (-80.2 to -74.7)
	15 to 19	11 (10 to 12)	0.1 (0.1 to 0.1)	2 (2 to 2)	<0.1 (<0.1 to <0.1)	-75.7 (-78.5 to -72.5)
	20 to 24	9 (8 to 10)	0.1 (0.1 to 0.1)	2 (1 to 2)	<0.1 (<0.1 to <0.1)	-72.3 (-76.8 to -66.8)
	25 to 29	12 (11 to 14)	0.1 (0.1 to 0.1)	3 (3 to 4)	<0.1 (<0.1 to <0.1)	-58.5 (-65.7 to -52.1)
	30 to 34	15 (13 to 18)	0.1 (0.1 to 0.1)	7 (6 to 8)	<0.1 (<0.1 to <0.1)	-45.7 (-55.2 to -37.3)
	35 to 39	19 (17 to 23)	0.1 (0.1 to 0.1)	11 (10 to 12)	0.1 (0.1 to 0.1)	-43.6 (-52.1 to -35.0)
	40 to 44	19 (18 to 23)	0.1 (0.1 to 0.2)	12 (10 to 13)	0.1 (0.1 to 0.1)	-46.8 (-54.8 to -39.0)
	45 to 49	17 (16 to 20)	0.2 (0.1 to 0.2)	10 (9 to 11)	0.1 (0.1 to 0.1)	-55.8 (-62.3 to -49.1)
	50 to 54	43 (40 to 48)	0.3 (0.3 to 0.3)	13 (12 to 14)	0.1 (0.1 to 0.1)	-63.9 (-68.2 to -59.3)
	55 to 59	54 (49 to 60)	0.4 (0.4 to 0.5)	19 (17 to 20)	0.1 (0.1 to 0.1)	-69.9 (-73.6 to -65.3)
	60 to 64	51 (47 to 56)	0.4 (0.4 to 0.4)	18 (16 to 20)	0.1 (0.1 to 0.1)	-68.6 (-72.0 to -64.6)
	65 to 69	38 (34 to 42)	0.5 (0.4 to 0.5)	17 (16 to 19)	0.1 (0.1 to 0.2)	-69.1 (-72.9 to -64.6)
	70 to 74	38 (34 to 42)	0.7 (0.6 to 0.8)	17 (15 to 19)	0.2 (0.2 to 0.2)	-74.5 (-77.9 to -70.0)
	75 to 79	62 (55 to 68)	1.2 (1.0 to 1.3)	10 (9 to 11)	0.3 (0.2 to 0.3)	-78.6 (-81.3 to -75.1)
	80 to 84	39 (34 to 44)	1.3 (1.1 to 1.5)	14 (12 to 15)	0.3 (0.3 to 0.3)	-78.5 (-81.5 to -74.3)
	85 to 89	20 (16 to 23)	1.7 (1.4 to 1.9)	7 (6 to 8)	0.3 (0.3 to 0.4)	-80.0 (-83.3 to -75.6)
	90 to 94	9 (7 to 10)	3.1 (2.5 to 3.6)	6 (5 to 7)	0.6 (0.5 to 0.7)	-79.5 (-82.6 to -75.1)
	95 plus	4 (3 to 5)	6.6 (5.4 to 7.7)	3 (2 to 3)	1.4 (1.1 to 1.6)	-78.7 (-81.6 to -74.6)
High-income	All Ages	1,320 (1,160 to 1,510)	0.1 (0.1 to 0.2)	399 (341 to 459)	<0.1 (<0.1 to <0.1)	-74.8 (-78.0 to -69.2)
	Early Neonatal	1 (1 to 2)	0.6 (0.5 to 0.6)	0 (0 to 0)	0.1 (0.1 to 0.1)	-78.9 (-82.0 to -75.0)
	Late Neonatal	5 (4 to 5)	0.6 (0.6 to 0.7)	1 (1 to 1)	0.1 (0.1 to 0.2)	-78.7 (-82.0 to -75.0)
	1-5 months	64 (59 to 70)	1.2 (1.1 to 1.3)	9 (8 to 11)	0.2 (0.2 to 0.2)	-82.8 (-85.6 to -79.6)
	6-11 months	27 (24 to 30)	0.4 (0.4 to 0.5)	3 (3 to 3)	0.1 (<0.1 to 0.1)	-86.8 (-88.6 to -84.6)
	12 to 23 months	87 (80 to 94)	0.7 (0.6 to 0.8)	13 (12 to 16)	0.1 (0.1 to 0.1)	-81.8 (-84.4 to -79.0)
	2 to 4	29 (26 to 32)	0.1 (0.1 to 0.1)	4 (4 to 5)	<0.1 (<0.1 to <0.1)	-83.7 (-85.9 to -81.2)
	5 to 9	21 (18 to 24)	<0.1 (<0.1 to <0.1)	4 (3 to 4)	<0.1 (<0.1 to <0.1)	-81.3 (-83.7 to -78.5)
	10 to 14	10 (9 to 13)	<0.1 (<0.1 to <0.1)	2 (2 to 2)	<0.1 (<0.1 to <0.1)	-80.6 (-84.1 to -77.5)
	15 to 19	11 (10 to 13)	<0.1 (<0.1 to <0.1)	2 (2 to 2)	<0.1 (<0.1 to <0.1)	-77.7 (-80.7 to -75.1)
	20 to 24	14 (12 to 17)	<0.1 (<0.1 to <0.1)	3 (3 to 3)	<0.1 (<0.1 to <0.1)	-75.5 (-79.6 to -72.0)
	25 to 29	16 (14 to 19)	<0.1 (<0.1 to <0.1)	4 (4 to 4)	<0.1 (<0.1 to <0.1)	-72.0 (-77.0 to -67.8)
	30 to 34	22 (19 to 27)	<0.1 (<0.1 to <0.1)	6 (6 to 7)	<0.1 (<0.1 to <0.1)	-70.7 (-76.1 to -66.3)
	35 to 39	25 (22 to 29)	<0.1 (<0.1 to <0.1)	8 (8 to 9)	<0.1 (<0.1 to <0.1)	-70.0 (-74.6 to -66.3)
	40 to 44	29 (26 to 34)	<0.1 (<0.1 to 0.1)	9 (9 to 10)	<0.1 (<0.1 to <0.1)	-70.4 (-74.9 to -66.9)
	45 to 49	27 (24 to 32)	0.1 (<0.1 to 0.1)	11 (10 to 11)	<0.1 (<0.1 to <0.1)	-71.1 (-75.0 to -67.4)
	50 to 54	29 (26 to 34)	0.1 (0.1 to 0.1)	12 (12 to 13)	<0.1 (<0.1 to <0.1)	-72.2 (-75.8 to -68.7)
	55 to 59	37 (33 to 44)	0.1 (0.1 to 0.1)	16 (14 to 17)	<0.1 (<0.1 to <0.1)	-74.4 (-78.0 to -70.9)
	60 to 64	47 (42 to 55)	0.1 (0.1 to 0.1)	17 (16 to 19)	<0.1 (<0.1 to <0.1)	-76.8 (-79.8 to -73.3)
	65 to 69	54 (48 to 64)	0.1 (0.1 to 0.2)	18 (17 to 20)	<0.1 (<0.1 to <0.1)	-78.7 (-81.9 to -75.0)
	70 to 74	63 (55 to 76)	0.2 (0.2 to 0.3)	23 (21 to 26)	<0.1 (<0.1 to <0.1)	-81.6 (-84.4 to -78.3)
	75 to 79	108 (92 to 130)	0.5 (0.4 to 0.6)	27 (24 to 32)	0.1 (0.1 to 0.1)	-84.7 (-87.0 to -80.4)
	80 to 84	164 (138 to 200)	1.1 (0.9 to 1.3)	43 (34 to 54)	0.1 (0.1 to 0.2)	-86.6 (-89.0 to -81.9)
	85 to 89	205 (170 to 248)	2.8 (2.4 to 3.4)	57 (43 to 74)	0.3 (0.2 to 0.4)	-89.1 (-91.1 to -85.3)
	90 to 94	149 (117 to 181)	6.3 (5.0 to 7.7)	56 (42 to 72)	0.7 (0.5 to 0.8)	-89.5 (-91.3 to -86.3)
	95 plus	73 (52 to 87)	12.1 (8.6 to 14.4)	48 (34 to 61)	1.6 (1.1 to 2.0)	-86.8 (-88.4 to -83.4)
Australasia	All Ages	13 (12 to 14)	0.1 (0.1 to 0.1)	9 (8 to 10)	<0.1 (<0.1 to <0.1)	-55.5 (-61.9 to -48.8)
	Early Neonatal	0 (0 to 0)	0.3 (0.2 to 0.5)	0 (0 to 0)	0.1 (0.1 to 0.1)	-75.5 (-86.1 to -56.5)
	Late Neonatal	0 (0 to 0)	0.7 (0.6 to 0.9)	0 (0 to 0)	0.2 (0.1 to 0.2)	-79.2 (-84.9 to -70.9)
	1-5 months	1 (1 to 1)	0.7 (0.5 to 0.8)	0 (0 to 0)	0.2 (0.1 to 0.2)	-76.9 (-85.0 to -65.0)
	6-11 months	1 (0 to 1)	0.4 (0.3 to 0.5)	0 (0 to 0)	0.1 (<0.1 to 0.1)	-84.8 (-89.4 to -77.5)
	12 to 23 months	2 (1 to 2)	0.5 (0.4 to 0.7)	0 (0 to 0)	0.1 (0.1 to 0.1)	-81.4 (-87.4 to -72.3)
	2 to 4	1 (1 to 1)	0.1 (0.1 to 0.1)	0 (0 to 0)	<0.1 (<0.1 to <0.1)	-82.7 (-88.1 to -74.5)
	5 to 9	1 (1 to 1)	0.1 (<0.1 to 0.1)	0 (0 to 0)	<0.1 (<0.1 to <0.1)	-74.5 (-82.5 to -64.5)
	10 to 14	0 (0 to 0)	<0.1 (<0.1 to <0.1)	0 (0 to 0)	<0.1 (<0.1 to <0.1)	-70.5 (-79.6 to -56.4)
	15 to 19	0 (0 to 0)	<0.1 (<0.1 to <0.1)	0 (0 to 0)	<0.1 (<0.1 to <0.1)	-72.4 (-82.1 to -59.7)
	20 to 24	0 (0 to 0)	<0.1 (<0.1 to <0.1)	0 (0 to 0)	<0.1 (<0.1 to <0.1)	-62.3 (-72.8 to -47.7)
	25 to 29	0 (0 to 0)	<0.1 (<0.1 to <0.1)	0 (0 to 0)	<0.1 (<0.1 to <0.1)	-69.6 (-80.1 to -55.3)
	30 to 34	0 (0 to 1)	<0.1 (<0.1 to <0.1)	0 (0 to 0)	<0.1 (<0.1 to <0.1)	-55.8 (-69.1 to -37.3)
	35 to 39	0 (0 to 0)	<0.1 (<0.1 to <0.1)	0 (0 to 0)	<0.1 (<0.1 to <0.1)	-54.6 (-71.7 to -31.5)
	40 to 44	1 (1 to 1)	<0.1 (<0.1 to 0.1)	0 (0 to 1)	<0.1 (<0.1 to <0.1)	-48.2 (-65.0 to -24.7)
	45 to 49	1 (0 to 1)	<0.1 (<0.1 to 0.1)	0 (0 to 1)	<0.1 (<0.1 to <0.1)	-53.6 (-67.1 to -35.0)
	50 to 54	0 (0 to 0)	<0.1 (<0.1 to <0.1)	0 (0 to 0)	<0.1 (<0.1 to <0.1)	-61.0 (-72.6 to -44.0)
	55 to 59	0 (0 to 0)	<0.1 (<0.1 to 0.1)	0 (0 to 0)	<0.1 (<0.1 to <0.1)	-63.3 (-73.8 to -49.0)
	60 to 64	1 (1 to 1)	0.1 (0.1 to 0.1)	1 (1 to 1)	<0.1 (<0.1 to <0.1)	-64.5 (-75.4 to -51.5)
	65 to 69	1 (1 to 1)	0.1 (0.1 to 0.1)	1 (0 to 1)	<0.1 (<0.1 to <0.1)	-68.9 (-78.3 to -55.7)
	70 to 74	1 (1 to 1)	0.1 (0.1 to 0.2)	0 (0 to 1)	<0.1 (<0.1 to <0.1)	-70.0 (-78.6 to -56.8)
	75 to 79	1 (1 to 1)	0.2 (0.1 to 0.2)	1 (0 to 1)	0.1 (<0.1 to 0.1)	-63.9 (-74.6 to -49.7)
	80 to 84	0 (0 to 1)	0.2 (0.1 to 0.2)	0 (0 to 1)	0.1 (0.1 to 0.1)	-61.0 (-70.9 to -47.1)
	85 to 89	1 (0 to 1)	0.6 (0.4 to 0.7)	1 (1 to 1)	0.3 (0.2 to 0.4)	-53.2 (-71.4 to -23.2)
	90 to 94	0 (0 to 0)	0.8 (0.7 to 1.1)	1 (1 to 1)	0.5 (0.4 to 0.6)	-43.7 (-58.6 to -26.1)
	95 plus	0 (0 to 0)	2.8 (2.0 to 3.6)	1 (1 to 1)	1.7 (1.2 to 2.3)	-38.8 (-56.5 to -14.1)
High-income Asia Pacific	All Ages	686 (565 to 857)	0.4 (0.3 to 0.5)	112 (82 to 171)	0.1 (<0.1 to 0.1)	-84.8 (-88.8 to -74.2)
	Early Neonatal	0 (0 to 0)	0.1 (0.1 to 0.3)	0 (0 to 0)	<0.1 (<0.1 to <0.1)	-97.5 (-98.8 to -93.5)
	Late Neonatal	1 (0 to 1)	0.7 (0.4 to 1.2)	0 (0 to 0)	<0.1 (<0.1 to <0.1)	-96.7 (-98.1 to -92.4)
	1-5 months	8 (5 to 14)	1.0 (0.7 to 1.7)	0 (0 to 1)	0.1 (<0.1 to 0.1)	-94.7 (-97.4 to -84.0)
	6-11 months	3 (2 to 6)	0.3 (0.2 to 0.6)	0 (0 to 0)	<0.1 (<0.1 to <0.1)	-96.8 (-98.4 to -92.5)
	12 to 23 months	13 (10 to 19)	0.7 (0.5 to 0.9)	0 (0 to 1)	<0.1 (<0.1 to <0.1)	-96.3 (-97.6 to -92.3)
	2 to 4	6 (4 to 9)	0.1 (0.1 to 0.1)	0 (0 to 0)	<0.1 (<0.1 to <0.1)	-97.6 (-98.6 to -93.7)
	5 to 9	5 (3 to 8)	<0.1 (<0.1 to 0.1)	0 (0 to 0)	<0.1 (<0.1 to <0.1)	-96.6 (-98.2 to -91.0)
	10 to 14	3 (2 to 5)	<0.1 (<0.1 to <0.1)	0 (0 to 0)	<0.1 (<0.1 to <0.1)	-96.1 (-98.0 to -89.8)
	15 to 19	3 (2 to 4)	<0.1 (<0.1 to <0.1)	0 (0 to 0)	<0.1 (<0.1 to <0.1)	-95.8 (-97.7 to -90.3)
	20 to 24	4 (3 to 6)	<0.1 (<0.1 to <0.1)	0 (0 to 0)	<0.1 (<0.1 to <0.1)	-95.3 (-97.5 to -89.3)
	25 to 29	5 (3 to 8)	<0.1 (<0.1 to 0.1)	0 (0 to 0)	<0.1 (<0.1 to <0.1)	-93.2 (-96.3 to -84.7)
	30 to 34	6 (4 to 11)	<0.1 (<0.1 to 0.1)	0 (0 to 1)	<0.1 (<0.1 to <0.1)	-92.9 (-96.3 to -83.7)
	35 to 39	7 (5 to 11)	0.1 (<0.1 to 0.1)	1 (0 to 1)	<0.1 (<0.1 to <0.1)	-90.5 (-94.3 to -82.2)
	40 to 44	9 (7 to 14)	0.1 (0.1 to 0.1)	1 (1 to 2)	<0.1 (<0.1 to <0.1)	-87.0 (-91.4 to -78.1)
	45 to 49	10 (7 to 14)	0.1 (0.1 to 0.1)	2 (1 to 2)	<0.1 (<0.1 to <0.1)	-86.1 (-90.6 to -79.2)
	50 to 54	10 (7 to 14)	0.1 (0.1 to 0.1)	2 (1 to 2)	<0.1 (<0.1 to <0.1)	-88.7 (-92.4 to -80.7)
	55 to 59	15 (12 to 21)	0.2 (0.1 to 0.2)	2 (2 to 4)	<0.1 (<0.1 to <0.1)	-88.5 (-92.0 to -80.4)
	60 to 64	18 (15 to 25)	0.2 (0.2 to 0.3)	3 (2 to 4)	<0.1 (<0.1 to <0.1)	-89.3 (-92.3 to -82.0)
	65 to 69	24 (19 to 34)	0.4 (0.3 to 0.6)	4 (4 to 7)	<0.1 (<0.1 to 0.1)	-90.3 (-93.2 to -84.3)
	70 to 74	32 (27 to 44)	0.7 (0.6 to 1.0)	7 (5 to 9)	0.1 (<0.1 to 0.1)	-92.4 (-94.5 to -88.2)
	75 to 79	62 (51 to 83)	1.8 (1.5 to 2.4)	8 (6 to 13)	0.1 (0.1 to 0.2)	-94.9 (-96.4 to -90.5)
	80 to 84	111 (92 to 143)	5.4 (4.4 to 7.0)	16 (12 to 27)	0.2 (0.2 to 0.4)	-95.5 (-96.8 to -92.0)
	85 to 89	155 (126 to 192)	16.8 (13.7 to 20.9)	22 (15 to 38)	0.5 (0.3 to 0.8)	-97.1 (-97.9 to -94.8)
	90 to 94	118 (92 to 148)	42.2 (32.6 to 52.8)	21 (14 to 35)	0.9 (0.6 to 1.6)	-97.8 (-98.3 to -96.2)
	95 plus	59 (41 to 71)	107.4 (74.6 to 129.8)	22 (14 to 34)	2.4 (1.5 to 3.6)	-97.8 (-98.2 to -96.7)
High-income North America	All Ages	188 (175 to 199)	0.1 (0.1 to 0.1)	96 (88 to 104)	<0.1 (<0.1 to <0.1)	-61.0 (-63.5 to -58.6)
	Early Neonatal	0 (0 to 1)	0.5 (0.5 to 0.6)	0 (0 to 0)	0.2 (0.1 to 0.2)	-72.5 (-76.7 to -67.9)
	Late Neonatal	2 (1 to 2)	0.6 (0.5 to 0.7)	0 (0 to 1)	0.2 (0.2 to 0.2)	-68.8 (-73.7 to -63.3)
	1-5 months	17 (16 to 19)	0.9 (0.8 to 1.0)	4 (4 to 5)	0.3 (0.2 to 0.3)	-71.5 (-76.1 to -66.7)
	6-11 months	7 (7 to 8)	0.3 (0.3 to 0.4)	2 (1 to 2)	0.1 (0.1 to 0.1)	-76.3 (-80.5 to -71.7)
	12 to 23 months	23 (21 to 25)	0.5 (0.5 to 0.6)	5 (5 to 6)	0.1 (0.1 to 0.2)	-73.8 (-78.1 to -69.1)
	2 to 4	8 (7 to 8)	0.1 (0.1 to 0.1)	2 (2 to 2)	<0.1 (<0.1 to <0.1)	-74.9 (-79.8 to -68.8)
	5 to 9	7 (6 to 7)	<0.1 (<0.1 to <0.1)	2 (2 to 2)	<0.1 (<0.1 to <0.1)	-74.0 (-76.7 to -71.2)
	10 to 14	3 (3 to 4)	<0.1 (<0.1 to <0.1)	1 (1 to 1)	<0.1 (<0.1 to <0.1)	-72.8 (-75.4 to -69.8)
	15 to 19	3 (3 to 4)	<0.1 (<0.1 to <0.1)	1 (1 to 1)	<0.1 (<0.1 to <0.1)	-70.6 (-73.2 to -67.4)
	20 to 24	4 (3 to 4)	<0.1 (<0.1 to <0.1)	2 (1 to 2)	<0.1 (<0.1 to <0.1)	-59.4 (-63.2 to -54.7)
	25 to 29	5 (4 to 5)	<0.1 (<0.1 to <0.1)	2 (2 to 3)	<0.1 (<0.1 to <0.1)	-51.0 (-55.6 to -46.2)
	30 to 34	7 (7 to 8)	<0.1 (<0.1 to <0.1)	4 (3 to 4)	<0.1 (<0.1 to <0.1)	-51.2 (-55.4 to -46.9)
	35 to 39	8 (7 to 8)	<0.1 (<0.1 to <0.1)	4 (4 to 4)	<0.1 (<0.1 to <0.1)	-51.5 (-56.1 to -46.7)
	40 to 44	8 (7 to 8)	<0.1 (<0.1 to <0.1)	4 (4 to 4)	<0.1 (<0.1 to <0.1)	-54.5 (-58.7 to -49.8)
	45 to 49	7 (6 to 7)	<0.1 (<0.1 to <0.1)	4 (4 to 5)	<0.1 (<0.1 to <0.1)	-55.1 (-58.9 to -50.7)
	50 to 54	6 (6 to 7)	<0.1 (<0.1 to 0.1)	5 (4 to 5)	<0.1 (<0.1 to <0.1)	-58.1 (-61.7 to -54.3)
	55 to 59	7 (7 to 8)	0.1 (0.1 to 0.1)	6 (5 to 6)	<0.1 (<0.1 to <0.1)	-61.2 (-64.6 to -57.8)
	60 to 64	9 (8 to 10)	0.1 (0.1 to 0.1)	6 (5 to 7)	<0.1 (<0.1 to <0.1)	-66.8 (-70.1 to -63.1)
	65 to 69	9 (8 to 9)	0.1 (0.1 to 0.1)	6 (5 to 6)	<0.1 (<0.1 to <0.1)	-65.6 (-68.5 to -62.1)
	70 to 74	8 (8 to 9)	0.1 (0.1 to 0.1)	6 (5 to 6)	<0.1 (<0.1 to <0.1)	-65.9 (-68.9 to -62.7)
	75 to 79	11 (10 to 12)	0.2 (0.1 to 0.2)	6 (5 to 7)	0.1 (<0.1 to 0.1)	-66.2 (-69.1 to -62.9)
	80 to 84	10 (9 to 11)	0.2 (0.2 to 0.3)	6 (5 to 7)	0.1 (0.1 to 0.1)	-62.3 (-65.6 to -58.8)
	85 to 89	10 (8 to 12)	0.5 (0.4 to 0.5)	7 (6 to 8)	0.2 (0.1 to 0.2)	-63.9 (-67.5 to -59.7)
	90 to 94	6 (5 to 7)	0.7 (0.6 to 0.9)	6 (5 to 7)	0.3 (0.2 to 0.3)	-60.3 (-64.6 to -56.2)
	95 plus	3 (2 to 4)	1.3 (0.9 to 1.5)	5 (3 to 6)	0.6 (0.4 to 0.7)	-51.1 (-56.2 to -46.3)
Southern Latin America	All Ages	30 (27 to 34)	0.1 (0.1 to 0.1)	10 (9 to 12)	<0.1 (<0.1 to <0.1)	-75.5 (-79.3 to -70.5)
	Early Neonatal	0 (0 to 0)	0.7 (0.5 to 0.8)	0 (0 to 0)	0.1 (0.1 to 0.2)	-82.7 (-88.7 to -72.4)
	Late Neonatal	0 (0 to 0)	0.1 (0.1 to 0.2)	0 (0 to 0)	<0.1 (<0.1 to <0.1)	-81.1 (-89.0 to -68.3)
	1-5 months	3 (2 to 4)	0.7 (0.6 to 0.9)	0 (0 to 0)	0.1 (<0.1 to 0.1)	-90.2 (-93.9 to -83.9)
	6-11 months	1 (1 to 2)	0.3 (0.2 to 0.4)	0 (0 to 0)	<0.1 (<0.1 to <0.1)	-90.5 (-93.8 to -86.1)
	12 to 23 months	6 (5 to 7)	0.6 (0.5 to 0.7)	1 (1 to 1)	0.1 (0.1 to 0.1)	-85.5 (-89.9 to -79.8)
	2 to 4	1 (1 to 2)	<0.1 (<0.1 to 0.1)	0 (0 to 0)	<0.1 (<0.1 to <0.1)	-85.9 (-89.9 to -79.1)
	5 to 9	1 (1 to 2)	<0.1 (<0.1 to <0.1)	0 (0 to 0)	<0.1 (<0.1 to <0.1)	-83.1 (-88.1 to -77.0)
	10 to 14	0 (0 to 1)	<0.1 (<0.1 to <0.1)	0 (0 to 0)	<0.1 (<0.1 to <0.1)	-79.6 (-85.3 to -71.4)
	15 to 19	0 (0 to 1)	<0.1 (<0.1 to <0.1)	0 (0 to 0)	<0.1 (<0.1 to <0.1)	-73.1 (-82.1 to -59.8)
	20 to 24	1 (1 to 1)	<0.1 (<0.1 to <0.1)	0 (0 to 0)	<0.1 (<0.1 to <0.1)	-73.2 (-79.5 to -64.9)
	25 to 29	1 (1 to 1)	<0.1 (<0.1 to <0.1)	0 (0 to 0)	<0.1 (<0.1 to <0.1)	-74.2 (-79.8 to -66.1)
	30 to 34	1 (0 to 1)	<0.1 (<0.1 to <0.1)	0 (0 to 0)	<0.1 (<0.1 to <0.1)	-75.0 (-81.2 to -67.4)
	35 to 39	1 (1 to 1)	<0.1 (<0.1 to <0.1)	0 (0 to 0)	<0.1 (<0.1 to <0.1)	-75.6 (-81.4 to -67.8)
	40 to 44	1 (1 to 1)	<0.1 (<0.1 to <0.1)	0 (0 to 0)	<0.1 (<0.1 to <0.1)	-77.2 (-82.4 to -69.3)
	45 to 49	2 (2 to 2)	0.1 (0.1 to 0.1)	1 (1 to 1)	<0.1 (<0.1 to <0.1)	-77.1 (-83.3 to -68.4)
	50 to 54	1 (1 to 1)	<0.1 (<0.1 to 0.1)	0 (0 to 1)	<0.1 (<0.1 to <0.1)	-74.7 (-80.6 to -67.3)
	55 to 59	1 (1 to 2)	0.1 (0.1 to 0.1)	1 (1 to 1)	<0.1 (<0.1 to <0.1)	-72.3 (-78.8 to -63.3)
	60 to 64	1 (1 to 1)	<0.1 (<0.1 to 0.1)	0 (0 to 1)	<0.1 (<0.1 to <0.1)	-72.1 (-79.2 to -63.2)
	65 to 69	1 (1 to 1)	0.1 (<0.1 to 0.1)	0 (0 to 1)	<0.1 (<0.1 to <0.1)	-71.9 (-80.5 to -60.2)
	70 to 74	2 (2 to 2)	0.2 (0.1 to 0.2)	1 (1 to 1)	<0.1 (<0.1 to 0.1)	-72.3 (-78.3 to -64.4)
	75 to 79	1 (1 to 1)	0.1 (0.1 to 0.2)	1 (0 to 1)	<0.1 (<0.1 to <0.1)	-73.7 (-81.0 to -63.9)
	80 to 84	1 (1 to 1)	0.2 (0.1 to 0.2)	0 (0 to 1)	<0.1 (<0.1 to 0.1)	-71.3 (-79.2 to -61.8)
	85 to 89	1 (1 to 1)	0.5 (0.3 to 0.6)	1 (1 to 1)	0.1 (0.1 to 0.2)	-67.4 (-76.4 to -52.8)
	90 to 94	1 (1 to 1)	1.2 (0.8 to 1.7)	1 (1 to 1)	0.4 (0.3 to 0.6)	-65.1 (-78.8 to -42.1)
	95 plus	0 (0 to 0)	1.9 (1.4 to 2.4)	1 (0 to 1)	0.7 (0.5 to 0.9)	-61.2 (-71.0 to -46.3)
Western Europe	All Ages	398 (367 to 426)	0.1 (0.1 to 0.1)	171 (148 to 188)	<0.1 (<0.1 to <0.1)	-62.2 (-66.0 to -58.9)
	Early Neonatal	1 (1 to 1)	0.8 (0.7 to 0.9)	0 (0 to 0)	0.1 (0.1 to 0.2)	-83.1 (-86.7 to -78.3)
	Late Neonatal	2 (2 to 2)	0.8 (0.7 to 0.9)	0 (0 to 0)	0.1 (0.1 to 0.2)	-82.0 (-85.7 to -77.3)
	1-5 months	34 (31 to 38)	1.8 (1.6 to 2.0)	4 (3 to 5)	0.2 (0.2 to 0.3)	-86.5 (-89.9 to -82.1)
	6-11 months	14 (12 to 16)	0.6 (0.5 to 0.7)	1 (1 to 1)	0.1 (<0.1 to 0.1)	-91.1 (-92.8 to -88.8)
	12 to 23 months	43 (39 to 48)	0.9 (0.8 to 1.0)	7 (6 to 8)	0.2 (0.1 to 0.2)	-82.6 (-85.8 to -78.5)
	2 to 4	13 (12 to 15)	0.1 (0.1 to 0.1)	2 (2 to 2)	<0.1 (<0.1 to <0.1)	-84.7 (-87.1 to -82.1)
	5 to 9	7 (6 to 8)	<0.1 (<0.1 to <0.1)	1 (1 to 1)	<0.1 (<0.1 to <0.1)	-82.5 (-84.9 to -79.6)
	10 to 14	3 (3 to 4)	<0.1 (<0.1 to <0.1)	1 (1 to 1)	<0.1 (<0.1 to <0.1)	-81.8 (-83.9 to -78.9)
	15 to 19	5 (4 to 5)	<0.1 (<0.1 to <0.1)	1 (1 to 1)	<0.1 (<0.1 to <0.1)	-78.3 (-81.1 to -75.3)
	20 to 24	5 (5 to 6)	<0.1 (<0.1 to <0.1)	1 (1 to 1)	<0.1 (<0.1 to <0.1)	-77.1 (-79.5 to -74.1)
	25 to 29	6 (5 to 6)	<0.1 (<0.1 to <0.1)	1 (1 to 1)	<0.1 (<0.1 to <0.1)	-74.3 (-77.5 to -70.9)
	30 to 34	8 (7 to 8)	<0.1 (<0.1 to <0.1)	2 (2 to 2)	<0.1 (<0.1 to <0.1)	-72.6 (-75.1 to -69.9)
	35 to 39	9 (9 to 10)	<0.1 (<0.1 to <0.1)	3 (3 to 3)	<0.1 (<0.1 to <0.1)	-69.8 (-72.8 to -66.5)
	40 to 44	10 (9 to 11)	<0.1 (<0.1 to <0.1)	3 (3 to 4)	<0.1 (<0.1 to <0.1)	-68.6 (-72.1 to -64.9)
	45 to 49	8 (8 to 9)	<0.1 (<0.1 to <0.1)	3 (3 to 4)	<0.1 (<0.1 to <0.1)	-68.5 (-71.5 to -65.3)
	50 to 54	12 (11 to 13)	0.1 (<0.1 to 0.1)	5 (5 to 6)	<0.1 (<0.1 to <0.1)	-67.3 (-70.3 to -63.3)
	55 to 59	14 (13 to 15)	0.1 (0.1 to 0.1)	6 (6 to 7)	<0.1 (<0.1 to <0.1)	-67.8 (-71.6 to -63.8)
	60 to 64	18 (16 to 20)	0.1 (0.1 to 0.1)	7 (7 to 8)	<0.1 (<0.1 to <0.1)	-69.6 (-73.0 to -65.0)
	65 to 69	20 (18 to 22)	0.1 (0.1 to 0.1)	8 (7 to 9)	<0.1 (<0.1 to <0.1)	-70.6 (-74.2 to -66.2)
	70 to 74	20 (17 to 22)	0.2 (0.1 to 0.2)	10 (9 to 11)	<0.1 (<0.1 to <0.1)	-72.7 (-75.9 to -69.3)
	75 to 79	33 (28 to 37)	0.3 (0.2 to 0.3)	12 (11 to 14)	0.1 (0.1 to 0.1)	-72.9 (-76.5 to -68.5)
	80 to 84	41 (35 to 48)	0.5 (0.4 to 0.6)	19 (15 to 22)	0.1 (0.1 to 0.2)	-73.0 (-76.7 to -68.8)
	85 to 89	39 (32 to 46)	1.0 (0.9 to 1.2)	26 (20 to 30)	0.3 (0.2 to 0.4)	-70.9 (-75.1 to -65.7)
	90 to 94	23 (19 to 28)	2.1 (1.7 to 2.5)	28 (21 to 32)	0.7 (0.6 to 0.9)	-64.4 (-69.4 to -57.6)
	95 plus	11 (8 to 13)	4.2 (3.2 to 5.0)	19 (14 to 23)	1.7 (1.2 to 2.0)	-60.3 (-65.9 to -53.3)
Latin America and Caribbean	All Ages	1,680 (1,460 to 1,900)	0.4 (0.4 to 0.5)	330 (271 to 402)	0.1 (<0.1 to 0.1)	-87.1 (-89.1 to -84.4)
	Early Neonatal	36 (31 to 41)	18.1 (15.6 to 20.9)	3 (2 to 4)	1.5 (1.0 to 2.1)	-91.6 (-94.0 to -88.5)
	Late Neonatal	71 (60 to 85)	12.1 (10.1 to 14.5)	6 (4 to 8)	1.1 (0.8 to 1.5)	-90.8 (-93.1 to -87.6)
	1-5 months	503 (431 to 589)	11.7 (10.0 to 13.7)	32 (21 to 47)	0.8 (0.5 to 1.2)	-93.1 (-95.5 to -89.9)
	6-11 months	218 (182 to 268)	4.4 (3.7 to 5.4)	23 (13 to 34)	0.5 (0.3 to 0.7)	-88.8 (-93.2 to -83.0)
	12 to 23 months	299 (257 to 345)	3.0 (2.6 to 3.5)	34 (23 to 51)	0.4 (0.2 to 0.5)	-88.0 (-91.5 to -82.8)
	2 to 4	141 (118 to 166)	0.5 (0.4 to 0.6)	13 (8 to 21)	<0.1 (<0.1 to 0.1)	-90.7 (-94.3 to -84.3)
	5 to 9	64 (54 to 75)	0.1 (0.1 to 0.2)	10 (7 to 15)	<0.1 (<0.1 to <0.1)	-83.9 (-87.4 to -78.6)
	10 to 14	29 (25 to 33)	0.1 (0.1 to 0.1)	6 (5 to 7)	<0.1 (<0.1 to <0.1)	-80.8 (-83.9 to -76.3)
	15 to 19	19 (16 to 22)	<0.1 (<0.1 to 0.1)	7 (6 to 9)	<0.1 (<0.1 to <0.1)	-68.6 (-73.5 to -62.7)
	20 to 24	18 (15 to 20)	<0.1 (<0.1 to 0.1)	7 (6 to 8)	<0.1 (<0.1 to <0.1)	-70.1 (-74.0 to -64.8)
	25 to 29	17 (15 to 19)	0.1 (<0.1 to 0.1)	7 (6 to 9)	<0.1 (<0.1 to <0.1)	-71.0 (-75.0 to -66.0)
	30 to 34	13 (12 to 15)	<0.1 (<0.1 to 0.1)	6 (5 to 7)	<0.1 (<0.1 to <0.1)	-73.6 (-77.0 to -68.9)
	35 to 39	16 (13 to 17)	0.1 (0.1 to 0.1)	8 (7 to 10)	<0.1 (<0.1 to <0.1)	-71.7 (-75.4 to -67.1)
	40 to 44	13 (11 to 15)	0.1 (0.1 to 0.1)	8 (7 to 9)	<0.1 (<0.1 to <0.1)	-73.5 (-77.2 to -69.3)
	45 to 49	15 (13 to 18)	0.1 (0.1 to 0.1)	11 (9 to 12)	<0.1 (<0.1 to <0.1)	-71.0 (-75.0 to -66.7)
	50 to 54	15 (13 to 17)	0.1 (0.1 to 0.1)	11 (10 to 12)	<0.1 (<0.1 to <0.1)	-72.8 (-76.2 to -68.8)
	55 to 59	17 (15 to 19)	0.2 (0.1 to 0.2)	13 (11 to 15)	<0.1 (<0.1 to 0.1)	-73.0 (-76.5 to -69.1)
	60 to 64	20 (17 to 22)	0.2 (0.2 to 0.3)	15 (14 to 18)	0.1 (0.1 to 0.1)	-71.9 (-75.3 to -67.8)
	65 to 69	22 (19 to 25)	0.3 (0.3 to 0.4)	16 (14 to 19)	0.1 (0.1 to 0.1)	-74.5 (-77.8 to -71.1)
	70 to 74	22 (19 to 25)	0.5 (0.4 to 0.5)	17 (15 to 19)	0.1 (0.1 to 0.1)	-75.2 (-78.5 to -71.9)
	75 to 79	27 (24 to 31)	0.9 (0.7 to 1.0)	18 (15 to 20)	0.2 (0.2 to 0.2)	-77.9 (-80.8 to -74.7)
	80 to 84	28 (24 to 33)	1.5 (1.3 to 1.7)	19 (16 to 21)	0.3 (0.3 to 0.3)	-79.3 (-82.6 to -75.9)
	85 to 89	33 (29 to 37)	3.8 (3.4 to 4.3)	18 (15 to 20)	0.6 (0.5 to 0.6)	-85.4 (-87.3 to -83.4)
	90 to 94	14 (12 to 16)	5.8 (4.9 to 6.7)	15 (12 to 16)	1.1 (0.8 to 1.2)	-81.9 (-84.5 to -78.7)
	95 plus	6 (4 to 7)	9.5 (7.3 to 12.0)	10 (7 to 12)	1.8 (1.3 to 2.1)	-80.6 (-84.8 to -75.1)
Andean Latin America	All Ages	158 (73 to 306)	0.4 (0.2 to 0.8)	35 (23 to 52)	0.1 (<0.1 to 0.1)	-87.1 (-92.2 to -75.3)
	Early Neonatal	1 (0 to 2)	3.9 (1.5 to 8.3)	0 (0 to 0)	0.6 (0.3 to 1.2)	-83.6 (-92.5 to -57.8)
	Late Neonatal	5 (2 to 12)	8.3 (3.4 to 18.3)	1 (0 to 2)	1.2 (0.7 to 2.2)	-85.1 (-93.5 to -67.1)
	1-5 months	44 (18 to 89)	9.1 (3.8 to 18.5)	8 (4 to 14)	1.5 (0.8 to 2.6)	-84.1 (-92.8 to -66.1)
	6-11 months	32 (12 to 73)	5.7 (2.3 to 13.3)	4 (2 to 8)	0.7 (0.3 to 1.3)	-88.3 (-95.1 to -69.0)
	12 to 23 months	26 (11 to 48)	2.4 (1.1 to 4.5)	4 (2 to 7)	0.3 (0.2 to 0.6)	-87.1 (-93.8 to -69.4)
	2 to 4	19 (8 to 40)	0.6 (0.2 to 1.3)	3 (1 to 5)	0.1 (<0.1 to 0.1)	-88.4 (-95.5 to -73.1)
	5 to 9	7 (3 to 14)	0.1 (0.1 to 0.3)	1 (1 to 2)	<0.1 (<0.1 to <0.1)	-84.2 (-91.5 to -68.2)
	10 to 14	2 (1 to 5)	0.1 (<0.1 to 0.1)	1 (0 to 1)	<0.1 (<0.1 to <0.1)	-81.7 (-91.6 to -62.3)
	15 to 19	1 (1 to 3)	<0.1 (<0.1 to 0.1)	0 (0 to 1)	<0.1 (<0.1 to <0.1)	-79.1 (-90.3 to -55.4)
	20 to 24	1 (1 to 2)	<0.1 (<0.1 to 0.1)	0 (0 to 1)	<0.1 (<0.1 to <0.1)	-79.4 (-89.4 to -57.0)
	25 to 29	1 (1 to 3)	<0.1 (<0.1 to 0.1)	1 (0 to 1)	<0.1 (<0.1 to <0.1)	-77.5 (-88.7 to -55.6)
	30 to 34	0 (0 to 1)	<0.1 (<0.1 to <0.1)	0 (0 to 0)	<0.1 (<0.1 to <0.1)	-79.2 (-89.1 to -57.9)
	35 to 39	1 (0 to 2)	<0.1 (<0.1 to 0.1)	0 (0 to 1)	<0.1 (<0.1 to <0.1)	-77.7 (-89.9 to -57.6)
	40 to 44	1 (0 to 2)	<0.1 (<0.1 to 0.1)	0 (0 to 1)	<0.1 (<0.1 to <0.1)	-79.0 (-89.6 to -55.4)
	45 to 49	2 (1 to 3)	0.1 (0.1 to 0.2)	1 (1 to 1)	<0.1 (<0.1 to <0.1)	-79.0 (-88.7 to -55.4)
	50 to 54	1 (1 to 2)	0.1 (<0.1 to 0.2)	1 (0 to 1)	<0.1 (<0.1 to <0.1)	-78.2 (-89.2 to -53.7)
	55 to 59	1 (1 to 2)	0.1 (0.1 to 0.2)	1 (0 to 1)	<0.1 (<0.1 to <0.1)	-76.7 (-88.6 to -47.9)
	60 to 64	1 (0 to 2)	0.1 (0.1 to 0.2)	1 (0 to 1)	<0.1 (<0.1 to <0.1)	-77.3 (-88.1 to -48.5)
	65 to 69	2 (1 to 4)	0.3 (0.1 to 0.6)	1 (1 to 2)	0.1 (<0.1 to 0.1)	-77.4 (-88.6 to -47.8)
	70 to 74	1 (1 to 2)	0.3 (0.1 to 0.5)	1 (0 to 1)	0.1 (<0.1 to 0.1)	-76.2 (-87.9 to -44.5)
	75 to 79	2 (1 to 4)	0.6 (0.3 to 1.4)	1 (1 to 2)	0.1 (0.1 to 0.2)	-76.8 (-88.4 to -47.1)
	80 to 84	2 (1 to 5)	1.3 (0.6 to 2.6)	2 (1 to 3)	0.3 (0.2 to 0.5)	-76.1 (-86.6 to -44.7)
	85 to 89	2 (1 to 4)	2.2 (1.0 to 4.7)	2 (1 to 3)	0.5 (0.3 to 0.9)	-74.8 (-89.3 to -41.3)
	90 to 94	1 (1 to 3)	3.9 (1.8 to 7.9)	1 (1 to 2)	1.0 (0.6 to 1.5)	-75.6 (-87.7 to -40.6)
	95 plus	1 (0 to 2)	10.0 (3.5 to 21.6)	1 (1 to 1)	2.2 (1.4 to 3.4)	-78.2 (-91.1 to -32.2)
Caribbean	All Ages	58 (27 to 114)	0.2 (0.1 to 0.3)	36 (14 to 72)	0.1 (<0.1 to 0.2)	-54.5 (-72.5 to -20.5)
	Early Neonatal	0 (0 to 1)	1.4 (0.3 to 4.5)	0 (0 to 0)	0.9 (0.1 to 2.5)	-38.3 (-75.1 to 58.2)
	Late Neonatal	0 (0 to 1)	0.9 (0.2 to 2.4)	0 (0 to 1)	0.6 (0.1 to 1.8)	-34.0 (-74.0 to 71.8)
	1-5 months	9 (3 to 25)	2.5 (0.8 to 6.7)	5 (1 to 16)	1.6 (0.3 to 4.8)	-37.2 (-78.6 to 97.0)
	6-11 months	4 (1 to 9)	0.9 (0.2 to 2.1)	2 (0 to 7)	0.6 (0.1 to 1.7)	-33.3 (-80.1 to 91.2)
	12 to 23 months	13 (4 to 31)	1.6 (0.5 to 3.7)	7 (2 to 20)	0.9 (0.2 to 2.6)	-40.5 (-76.1 to 52.4)
	2 to 4	8 (2 to 17)	0.3 (0.1 to 0.7)	4 (1 to 10)	0.2 (<0.1 to 0.4)	-51.9 (-84.9 to 42.8)
	5 to 9	4 (2 to 9)	0.1 (<0.1 to 0.3)	2 (1 to 6)	0.1 (<0.1 to 0.2)	-48.7 (-75.8 to 10.9)
	10 to 14	1 (0 to 3)	<0.1 (<0.1 to 0.1)	1 (0 to 2)	<0.1 (<0.1 to <0.1)	-46.3 (-78.2 to 36.2)
	15 to 19	1 (1 to 3)	<0.1 (<0.1 to 0.1)	1 (0 to 2)	<0.1 (<0.1 to 0.1)	-42.6 (-75.4 to 19.3)
	20 to 24	1 (1 to 2)	<0.1 (<0.1 to 0.1)	1 (0 to 1)	<0.1 (<0.1 to <0.1)	-47.9 (-75.2 to 7.7)
	25 to 29	1 (1 to 2)	<0.1 (<0.1 to 0.1)	1 (0 to 2)	<0.1 (<0.1 to <0.1)	-52.2 (-76.6 to 3.5)
	30 to 34	1 (1 to 2)	<0.1 (<0.1 to 0.1)	1 (0 to 2)	<0.1 (<0.1 to <0.1)	-51.0 (-73.4 to -4.1)
	35 to 39	2 (1 to 3)	0.1 (<0.1 to 0.1)	1 (0 to 2)	<0.1 (<0.1 to 0.1)	-56.7 (-76.0 to -13.4)
	40 to 44	1 (1 to 2)	0.1 (<0.1 to 0.1)	1 (0 to 1)	<0.1 (<0.1 to 0.1)	-53.1 (-72.9 to -10.3)
	45 to 49	1 (1 to 2)	0.1 (<0.1 to 0.1)	1 (0 to 2)	<0.1 (<0.1 to 0.1)	-58.1 (-76.5 to -27.3)
	50 to 54	1 (0 to 1)	0.1 (<0.1 to 0.1)	1 (0 to 1)	<0.1 (<0.1 to <0.1)	-57.2 (-73.0 to -29.3)
	55 to 59	1 (1 to 2)	0.1 (0.1 to 0.2)	1 (1 to 2)	<0.1 (<0.1 to 0.1)	-56.0 (-71.6 to -31.1)
	60 to 64	1 (1 to 2)	0.1 (0.1 to 0.2)	1 (1 to 2)	<0.1 (<0.1 to 0.1)	-56.9 (-72.1 to -31.9)
	65 to 69	2 (1 to 3)	0.2 (0.1 to 0.3)	1 (1 to 3)	0.1 (0.1 to 0.2)	-55.1 (-71.0 to -31.3)
	70 to 74	2 (1 to 2)	0.3 (0.2 to 0.4)	1 (1 to 2)	0.1 (0.1 to 0.2)	-62.0 (-76.8 to -42.5)
	75 to 79	1 (1 to 2)	0.3 (0.2 to 0.5)	1 (1 to 2)	0.1 (0.1 to 0.2)	-63.1 (-76.8 to -41.2)
	80 to 84	1 (1 to 1)	0.3 (0.2 to 0.5)	1 (0 to 1)	0.1 (0.1 to 0.2)	-68.9 (-79.4 to -49.2)
	85 to 89	1 (1 to 1)	0.5 (0.4 to 0.7)	1 (0 to 1)	0.2 (0.1 to 0.3)	-65.5 (-74.8 to -52.2)
	90 to 94	0 (0 to 0)	0.9 (0.7 to 1.2)	0 (0 to 1)	0.3 (0.2 to 0.4)	-69.5 (-78.7 to -57.2)
	95 plus	0 (0 to 0)	1.5 (1.0 to 2.1)	0 (0 to 1)	0.6 (0.5 to 0.8)	-58.3 (-69.9 to -37.5)
Central Latin America	All Ages	1,260 (1,140 to 1,380)	0.8 (0.7 to 0.8)	136 (112 to 168)	0.1 (<0.1 to 0.1)	-93.0 (-94.2 to -91.2)
	Early Neonatal	33 (29 to 38)	34.8 (30.4 to 40.3)	2 (1 to 3)	2.5 (1.6 to 3.7)	-92.8 (-95.0 to -89.8)
	Late Neonatal	63 (53 to 73)	22.2 (18.9 to 26.0)	4 (3 to 6)	1.8 (1.2 to 2.6)	-91.9 (-94.3 to -88.7)
	1-5 months	420 (364 to 480)	20.4 (17.7 to 23.3)	14 (10 to 21)	0.9 (0.6 to 1.3)	-95.7 (-97.1 to -93.8)
	6-11 months	156 (134 to 179)	6.6 (5.6 to 7.5)	12 (6 to 19)	0.6 (0.3 to 1.0)	-90.7 (-95.1 to -85.1)
	12 to 23 months	211 (184 to 239)	4.5 (3.9 to 5.1)	12 (8 to 17)	0.3 (0.2 to 0.4)	-93.3 (-95.5 to -90.2)
	2 to 4	97 (84 to 111)	0.7 (0.6 to 0.8)	3 (2 to 5)	<0.1 (<0.1 to <0.1)	-96.3 (-97.7 to -94.3)
	5 to 9	41 (36 to 45)	0.2 (0.2 to 0.2)	3 (2 to 4)	<0.1 (<0.1 to <0.1)	-93.2 (-94.5 to -91.0)
	10 to 14	20 (18 to 22)	0.1 (0.1 to 0.1)	2 (2 to 3)	<0.1 (<0.1 to <0.1)	-90.1 (-91.9 to -87.1)
	15 to 19	12 (10 to 13)	0.1 (0.1 to 0.1)	2 (2 to 3)	<0.1 (<0.1 to <0.1)	-86.0 (-88.7 to -82.2)
	20 to 24	11 (10 to 13)	0.1 (0.1 to 0.1)	2 (2 to 3)	<0.1 (<0.1 to <0.1)	-85.0 (-87.4 to -80.8)
	25 to 29	10 (9 to 11)	0.1 (0.1 to 0.1)	2 (2 to 3)	<0.1 (<0.1 to <0.1)	-85.1 (-87.5 to -81.8)
	30 to 34	9 (8 to 10)	0.1 (0.1 to 0.1)	2 (2 to 3)	<0.1 (<0.1 to <0.1)	-85.5 (-87.7 to -82.4)
	35 to 39	9 (8 to 10)	0.1 (0.1 to 0.1)	3 (2 to 3)	<0.1 (<0.1 to <0.1)	-85.1 (-87.6 to -82.1)
	40 to 44	9 (8 to 10)	0.1 (0.1 to 0.1)	3 (3 to 4)	<0.1 (<0.1 to <0.1)	-84.8 (-87.5 to -81.7)
	45 to 49	9 (8 to 9)	0.1 (0.1 to 0.2)	3 (3 to 4)	<0.1 (<0.1 to <0.1)	-84.3 (-86.8 to -81.0)
	50 to 54	10 (9 to 11)	0.2 (0.2 to 0.2)	4 (4 to 5)	<0.1 (<0.1 to <0.1)	-84.1 (-86.7 to -81.3)
	55 to 59	11 (10 to 12)	0.3 (0.3 to 0.3)	5 (4 to 6)	<0.1 (<0.1 to 0.1)	-84.5 (-87.2 to -81.5)
	60 to 64	13 (11 to 14)	0.4 (0.4 to 0.4)	6 (5 to 7)	0.1 (<0.1 to 0.1)	-85.0 (-87.4 to -82.2)
	65 to 69	14 (13 to 16)	0.6 (0.5 to 0.7)	6 (5 to 7)	0.1 (0.1 to 0.1)	-86.4 (-88.5 to -84.0)
	70 to 74	15 (13 to 17)	0.9 (0.8 to 1.0)	7 (6 to 9)	0.1 (0.1 to 0.2)	-85.9 (-88.0 to -83.0)
	75 to 79	20 (18 to 22)	1.7 (1.6 to 1.9)	9 (7 to 10)	0.2 (0.2 to 0.3)	-86.9 (-88.9 to -84.5)
	80 to 84	21 (18 to 24)	2.9 (2.5 to 3.2)	9 (7 to 11)	0.4 (0.3 to 0.4)	-86.9 (-89.0 to -84.8)
	85 to 89	28 (25 to 30)	8.1 (7.4 to 8.7)	9 (7 to 10)	0.7 (0.6 to 0.8)	-91.6 (-92.7 to -90.4)
	90 to 94	11 (10 to 12)	12.5 (10.9 to 14.0)	7 (6 to 8)	1.3 (1.1 to 1.5)	-89.5 (-91.0 to -88.0)
	95 plus	4 (3 to 5)	16.9 (14.1 to 19.5)	5 (4 to 5)	2.0 (1.6 to 2.4)	-87.9 (-89.9 to -85.8)
Tropical Latin America	All Ages	204 (185 to 225)	0.1 (0.1 to 0.1)	123 (111 to 136)	0.1 (<0.1 to 0.1)	-59.5 (-64.9 to -52.8)
	Early Neonatal	2 (1 to 2)	2.6 (2.2 to 3.0)	1 (0 to 1)	0.9 (0.6 to 1.1)	-67.1 (-75.6 to -56.2)
	Late Neonatal	3 (3 to 3)	1.6 (1.3 to 1.8)	1 (1 to 1)	0.4 (0.4 to 0.6)	-72.0 (-79.1 to -61.3)
	1-5 months	30 (25 to 36)	2.2 (1.8 to 2.6)	5 (4 to 6)	0.3 (0.3 to 0.4)	-84.8 (-89.5 to -78.8)
	6-11 months	26 (22 to 31)	1.6 (1.3 to 1.9)	5 (3 to 7)	0.3 (0.2 to 0.4)	-83.0 (-89.0 to -73.2)
	12 to 23 months	48 (41 to 56)	1.5 (1.2 to 1.7)	11 (8 to 14)	0.3 (0.2 to 0.4)	-78.3 (-83.9 to -71.1)
	2 to 4	18 (14 to 21)	0.2 (0.1 to 0.2)	3 (2 to 5)	<0.1 (<0.1 to <0.1)	-81.3 (-88.0 to -71.9)
	5 to 9	12 (10 to 14)	0.1 (0.1 to 0.1)	4 (3 to 5)	<0.1 (<0.1 to <0.1)	-65.0 (-72.3 to -55.1)
	10 to 14	5 (5 to 6)	<0.1 (<0.1 to <0.1)	2 (2 to 3)	<0.1 (<0.1 to <0.1)	-50.6 (-58.6 to -40.5)
	15 to 19	4 (4 to 5)	<0.1 (<0.1 to <0.1)	4 (3 to 4)	<0.1 (<0.1 to <0.1)	-19.7 (-28.7 to -7.0)
	20 to 24	4 (4 to 4)	<0.1 (<0.1 to <0.1)	4 (3 to 4)	<0.1 (<0.1 to <0.1)	-27.9 (-36.3 to -16.6)
	25 to 29	4 (3 to 4)	<0.1 (<0.1 to <0.1)	4 (3 to 4)	<0.1 (<0.1 to <0.1)	-33.8 (-41.9 to -25.1)
	30 to 34	3 (3 to 3)	<0.1 (<0.1 to <0.1)	3 (2 to 3)	<0.1 (<0.1 to <0.1)	-40.3 (-48.4 to -31.7)
	35 to 39	4 (3 to 4)	<0.1 (<0.1 to <0.1)	4 (4 to 5)	<0.1 (<0.1 to <0.1)	-41.4 (-48.4 to -33.1)
	40 to 44	3 (2 to 3)	<0.1 (<0.1 to <0.1)	3 (3 to 4)	<0.1 (<0.1 to <0.1)	-40.8 (-49.6 to -30.2)
	45 to 49	4 (3 to 4)	0.1 (0.1 to 0.1)	5 (5 to 6)	<0.1 (<0.1 to <0.1)	-39.7 (-46.8 to -31.6)
	50 to 54	4 (3 to 4)	0.1 (0.1 to 0.1)	5 (5 to 6)	<0.1 (<0.1 to <0.1)	-43.6 (-50.9 to -35.3)
	55 to 59	4 (3 to 4)	0.1 (0.1 to 0.1)	6 (5 to 7)	<0.1 (<0.1 to 0.1)	-42.5 (-50.0 to -34.6)
	60 to 64	5 (4 to 6)	0.1 (0.1 to 0.2)	8 (7 to 9)	0.1 (0.1 to 0.1)	-41.6 (-50.4 to -31.5)
	65 to 69	5 (4 to 5)	0.2 (0.2 to 0.2)	8 (7 to 9)	0.1 (0.1 to 0.1)	-42.8 (-50.6 to -34.2)
	70 to 74	4 (4 to 5)	0.2 (0.2 to 0.2)	7 (7 to 8)	0.1 (0.1 to 0.1)	-42.7 (-50.4 to -33.2)
	75 to 79	4 (3 to 4)	0.3 (0.3 to 0.3)	7 (6 to 8)	0.2 (0.2 to 0.2)	-41.0 (-47.9 to -31.8)
	80 to 84	4 (3 to 4)	0.5 (0.5 to 0.6)	7 (6 to 8)	0.3 (0.3 to 0.3)	-44.2 (-51.4 to -35.6)
	85 to 89	3 (2 to 3)	0.9 (0.7 to 1.0)	7 (6 to 8)	0.5 (0.4 to 0.6)	-37.2 (-46.9 to -26.6)
	90 to 94	1 (1 to 2)	1.7 (1.3 to 1.9)	6 (4 to 7)	1.0 (0.8 to 1.2)	-37.1 (-45.5 to -27.2)
	95 plus	1 (0 to 1)	2.8 (2.0 to 3.3)	4 (3 to 5)	1.9 (1.3 to 2.4)	-30.1 (-41.0 to -15.6)
North Africa and Middle East	All Ages	371 (113 to 850)	0.1 (<0.1 to 0.3)	281 (170 to 558)	<0.1 (<0.1 to 0.1)	-58.7 (-78.3 to 50.9)
	Early Neonatal	14 (3 to 37)	6.7 (1.6 to 17.6)	5 (2 to 13)	2.0 (0.8 to 5.9)	-69.3 (-86.8 to 15.2)
	Late Neonatal	14 (4 to 31)	2.3 (0.6 to 5.0)	6 (3 to 12)	0.9 (0.4 to 1.8)	-61.5 (-83.8 to 79.1)
	1-5 months	70 (18 to 153)	1.6 (0.4 to 3.4)	26 (13 to 45)	0.5 (0.3 to 0.9)	-67.0 (-86.3 to 45.6)
	6-11 months	46 (12 to 106)	0.9 (0.2 to 2.0)	13 (6 to 24)	0.2 (0.1 to 0.4)	-75.6 (-91.1 to -1.5)
	12 to 23 months	24 (6 to 56)	0.2 (0.1 to 0.5)	11 (5 to 18)	0.1 (<0.1 to 0.2)	-62.4 (-84.6 to 69.1)
	2 to 4	15 (4 to 34)	<0.1 (<0.1 to 0.1)	5 (3 to 10)	<0.1 (<0.1 to <0.1)	-71.6 (-88.1 to 20.8)
	5 to 9	12 (3 to 29)	<0.1 (<0.1 to 0.1)	5 (3 to 10)	<0.1 (<0.1 to <0.1)	-65.7 (-85.6 to 45.4)
	10 to 14	6 (2 to 15)	<0.1 (<0.1 to <0.1)	3 (2 to 7)	<0.1 (<0.1 to <0.1)	-61.6 (-84.7 to 67.9)
	15 to 19	4 (1 to 11)	<0.1 (<0.1 to <0.1)	3 (1 to 6)	<0.1 (<0.1 to <0.1)	-47.0 (-77.7 to 122.9)
	20 to 24	4 (1 to 9)	<0.1 (<0.1 to <0.1)	3 (2 to 6)	<0.1 (<0.1 to <0.1)	-55.3 (-81.1 to 87.3)
	25 to 29	3 (1 to 8)	<0.1 (<0.1 to <0.1)	2 (1 to 5)	<0.1 (<0.1 to <0.1)	-60.7 (-83.8 to 76.6)
	30 to 34	4 (1 to 12)	<0.1 (<0.1 to 0.1)	4 (2 to 7)	<0.1 (<0.1 to <0.1)	-63.9 (-84.2 to 49.2)
	35 to 39	4 (1 to 11)	<0.1 (<0.1 to 0.1)	4 (2 to 7)	<0.1 (<0.1 to <0.1)	-65.6 (-85.0 to 40.2)
	40 to 44	5 (1 to 15)	<0.1 (<0.1 to 0.1)	6 (4 to 13)	<0.1 (<0.1 to <0.1)	-60.3 (-82.3 to 67.9)
	45 to 49	7 (2 to 20)	0.1 (<0.1 to 0.2)	9 (5 to 21)	<0.1 (<0.1 to 0.1)	-56.2 (-79.5 to 63.4)
	50 to 54	12 (3 to 45)	0.1 (<0.1 to 0.4)	18 (9 to 44)	0.1 (<0.1 to 0.2)	-50.0 (-75.7 to 87.5)
	55 to 59	12 (2 to 41)	0.1 (<0.1 to 0.5)	17 (8 to 39)	0.1 (<0.1 to 0.2)	-47.5 (-75.0 to 98.8)
	60 to 64	18 (4 to 62)	0.3 (0.1 to 0.9)	27 (13 to 57)	0.1 (0.1 to 0.3)	-43.0 (-75.0 to 131.2)
	65 to 69	21 (4 to 73)	0.4 (0.1 to 1.4)	31 (15 to 69)	0.2 (0.1 to 0.5)	-45.6 (-75.9 to 104.9)
	70 to 74	21 (5 to 73)	0.6 (0.1 to 2.1)	27 (14 to 58)	0.3 (0.2 to 0.6)	-52.3 (-79.2 to 83.7)
	75 to 79	21 (4 to 68)	1.0 (0.2 to 3.4)	23 (13 to 55)	0.4 (0.2 to 1.0)	-58.8 (-82.8 to 65.4)
	80 to 84	13 (2 to 38)	1.2 (0.2 to 3.5)	16 (9 to 27)	0.5 (0.3 to 0.8)	-62.5 (-85.8 to 95.4)
	85 to 89	12 (2 to 37)	2.5 (0.4 to 7.6)	10 (5 to 16)	0.6 (0.3 to 1.0)	-76.3 (-92.5 to 38.7)
	90 to 94	5 (1 to 14)	3.2 (0.6 to 8.7)	5 (3 to 14)	1.1 (0.6 to 2.7)	-67.2 (-88.2 to 50.3)
	95 plus	2 (0 to 5)	3.9 (0.7 to 13.5)	3 (1 to 9)	1.8 (0.7 to 5.8)	-52.8 (-84.3 to 62.1)
South Asia	All Ages	2,250 (110 to 4,920)	0.2 (<0.1 to 0.4)	1,570 (296 to 3,300)	0.1 (<0.1 to 0.2)	-58.8 (-73.0 to 68.8)
	Early Neonatal	24 (1 to 61)	3.7 (0.2 to 9.3)	9 (2 to 19)	1.5 (0.3 to 3.2)	-60.1 (-75.9 to 86.2)
	Late Neonatal	61 (3 to 155)	3.2 (0.1 to 8.1)	22 (3 to 50)	1.2 (0.2 to 2.8)	-61.2 (-76.0 to 57.4)
	1-5 months	525 (21 to 1,360)	3.8 (0.2 to 9.9)	220 (33 to 508)	1.7 (0.3 to 3.9)	-55.8 (-72.7 to 83.5)
	6-11 months	226 (9 to 594)	1.4 (0.1 to 3.7)	123 (18 to 292)	0.8 (0.1 to 1.9)	-43.5 (-69.6 to 136.3)
	12 to 23 months	328 (13 to 859)	1.0 (<0.1 to 2.7)	152 (23 to 336)	0.5 (0.1 to 1.1)	-53.4 (-72.3 to 104.4)
	2 to 4	213 (7 to 486)	0.2 (<0.1 to 0.5)	86 (14 to 192)	0.1 (<0.1 to 0.2)	-61.0 (-79.0 to 88.1)
	5 to 9	119 (5 to 306)	0.1 (<0.1 to 0.2)	45 (7 to 98)	<0.1 (<0.1 to 0.1)	-67.1 (-79.5 to 46.9)
	10 to 14	44 (2 to 108)	<0.1 (<0.1 to 0.1)	28 (4 to 59)	<0.1 (<0.1 to <0.1)	-54.4 (-71.4 to 106.2)
	15 to 19	26 (1 to 52)	<0.1 (<0.1 to <0.1)	20 (3 to 39)	<0.1 (<0.1 to <0.1)	-53.2 (-69.8 to 80.3)
	20 to 24	29 (1 to 71)	<0.1 (<0.1 to 0.1)	23 (3 to 45)	<0.1 (<0.1 to <0.1)	-54.6 (-72.6 to 89.7)
	25 to 29	26 (1 to 61)	<0.1 (<0.1 to 0.1)	21 (3 to 44)	<0.1 (<0.1 to <0.1)	-57.7 (-71.9 to 46.2)
	30 to 34	37 (2 to 88)	0.1 (<0.1 to 0.1)	31 (5 to 70)	<0.1 (<0.1 to <0.1)	-59.2 (-72.8 to 23.2)
	35 to 39	38 (2 to 83)	0.1 (<0.1 to 0.1)	32 (5 to 71)	<0.1 (<0.1 to 0.1)	-60.2 (-76.4 to 15.5)
	40 to 44	41 (2 to 89)	0.1 (<0.1 to 0.2)	38 (6 to 89)	<0.1 (<0.1 to 0.1)	-56.6 (-72.6 to 25.6)
	45 to 49	51 (3 to 107)	0.1 (<0.1 to 0.2)	46 (7 to 112)	<0.1 (<0.1 to 0.1)	-59.3 (-75.4 to 24.1)
	50 to 54	50 (3 to 110)	0.1 (<0.1 to 0.3)	46 (7 to 112)	0.1 (<0.1 to 0.1)	-60.5 (-77.1 to 16.6)
	55 to 59	74 (5 to 169)	0.2 (<0.1 to 0.6)	79 (12 to 196)	0.1 (<0.1 to 0.3)	-53.6 (-74.1 to 47.1)
	60 to 64	70 (4 to 138)	0.3 (<0.1 to 0.6)	75 (13 to 174)	0.1 (<0.1 to 0.3)	-55.9 (-75.7 to 44.0)
	65 to 69	70 (4 to 140)	0.4 (<0.1 to 0.8)	87 (15 to 199)	0.2 (<0.1 to 0.4)	-54.5 (-75.6 to 53.0)
	70 to 74	67 (4 to 131)	0.6 (<0.1 to 1.2)	105 (17 to 250)	0.3 (0.1 to 0.7)	-47.0 (-71.5 to 70.3)
	75 to 79	58 (4 to 118)	0.9 (0.1 to 1.7)	99 (16 to 225)	0.5 (0.1 to 1.1)	-44.4 (-70.4 to 94.5)
	80 to 84	38 (2 to 77)	1.0 (0.1 to 2.1)	80 (11 to 177)	0.7 (0.1 to 1.5)	-34.8 (-66.9 to 146.1)
	85 to 89	22 (1 to 46)	1.6 (0.1 to 3.3)	55 (8 to 118)	1.1 (0.2 to 2.3)	-33.3 (-66.6 to 165.1)
	90 to 94	10 (1 to 21)	2.7 (0.2 to 6.0)	31 (5 to 64)	2.0 (0.3 to 4.1)	-26.5 (-62.0 to 188.0)
	95 plus	4 (0 to 9)	5.7 (0.4 to 12.2)	14 (3 to 27)	4.1 (0.8 to 8.1)	-28.7 (-63.0 to 191.6)
Southeast Asia, East Asia, and Oceania	All Ages	18,200 (3,640 to 26,900)	1.1 (0.2 to 1.6)	2,500 (1,540 to 5,780)	0.1 (0.1 to 0.3)	-89.4 (-95.1 to -19.8)
	Early Neonatal	185 (27 to 291)	26.6 (3.9 to 41.9)	4 (2 to 8)	0.8 (0.5 to 1.8)	-97.0 (-98.6 to -85.0)
	Late Neonatal	154 (28 to 235)	7.5 (1.4 to 11.4)	4 (3 to 9)	0.3 (0.2 to 0.7)	-95.8 (-97.8 to -82.0)
	1-5 months	1,390 (297 to 2,090)	9.2 (2.0 to 13.9)	49 (30 to 105)	0.5 (0.3 to 1.1)	-94.6 (-97.5 to -77.7)
	6-11 months	1,100 (238 to 1,750)	6.3 (1.4 to 10.0)	21 (11 to 45)	0.2 (0.1 to 0.4)	-97.2 (-98.8 to -88.7)
	12 to 23 months	2,380 (585 to 3,860)	6.8 (1.7 to 11.0)	52 (30 to 113)	0.2 (0.1 to 0.4)	-97.0 (-98.6 to -87.3)
	2 to 4	1,620 (345 to 2,640)	1.5 (0.3 to 2.5)	23 (14 to 46)	<0.1 (<0.1 to 0.1)	-98.3 (-99.2 to -93.0)
	5 to 9	406 (74 to 633)	0.2 (<0.1 to 0.4)	23 (15 to 43)	<0.1 (<0.1 to <0.1)	-94.1 (-96.8 to -73.6)
	10 to 14	167 (29 to 259)	0.1 (<0.1 to 0.2)	12 (8 to 23)	<0.1 (<0.1 to <0.1)	-92.2 (-95.7 to -63.8)
	15 to 19	140 (25 to 228)	0.1 (<0.1 to 0.1)	9 (6 to 19)	<0.1 (<0.1 to <0.1)	-91.4 (-95.5 to -62.2)
	20 to 24	174 (35 to 283)	0.1 (<0.1 to 0.2)	13 (9 to 26)	<0.1 (<0.1 to <0.1)	-90.1 (-94.3 to -50.8)
	25 to 29	140 (27 to 208)	0.1 (<0.1 to 0.1)	12 (8 to 27)	<0.1 (<0.1 to <0.1)	-91.1 (-95.1 to -53.5)
	30 to 34	147 (33 to 239)	0.1 (<0.1 to 0.2)	20 (13 to 44)	<0.1 (<0.1 to <0.1)	-90.4 (-94.8 to -50.7)
	35 to 39	197 (44 to 333)	0.2 (<0.1 to 0.3)	22 (14 to 44)	<0.1 (<0.1 to <0.1)	-91.7 (-95.6 to -57.5)
	40 to 44	229 (47 to 381)	0.3 (0.1 to 0.4)	30 (20 to 67)	<0.1 (<0.1 to <0.1)	-91.8 (-95.6 to -58.4)
	45 to 49	233 (51 to 366)	0.3 (0.1 to 0.5)	42 (27 to 86)	<0.1 (<0.1 to 0.1)	-91.9 (-95.7 to -56.4)
	50 to 54	304 (70 to 548)	0.5 (0.1 to 0.8)	55 (34 to 122)	<0.1 (<0.1 to 0.1)	-92.8 (-96.3 to -56.8)
	55 to 59	426 (85 to 727)	0.7 (0.1 to 1.2)	84 (53 to 193)	0.1 (<0.1 to 0.1)	-92.3 (-96.0 to -57.1)
	60 to 64	514 (101 to 769)	1.1 (0.2 to 1.6)	76 (47 to 167)	0.1 (<0.1 to 0.2)	-93.3 (-96.6 to -56.6)
	65 to 69	802 (162 to 1,230)	2.2 (0.4 to 3.4)	141 (82 to 326)	0.1 (0.1 to 0.3)	-93.7 (-96.9 to -53.9)
	70 to 74	1,260 (239 to 1,850)	5.1 (1.0 to 7.5)	203 (120 to 480)	0.3 (0.2 to 0.7)	-94.2 (-97.2 to -53.2)
	75 to 79	1,650 (300 to 2,480)	11.1 (2.0 to 16.6)	256 (148 to 687)	0.6 (0.3 to 1.6)	-94.6 (-97.6 to -48.0)
	80 to 84	2,050 (349 to 3,190)	28.1 (4.8 to 43.8)	385 (208 to 995)	1.5 (0.8 to 3.9)	-94.6 (-97.7 to -38.8)
	85 to 89	1,790 (298 to 2,800)	69.9 (11.7 to 109.2)	496 (272 to 1,210)	4.0 (2.2 to 9.9)	-94.2 (-97.6 to -30.5)
	90 to 94	647 (118 to 991)	118.0 (21.5 to 180.7)	342 (188 to 886)	8.7 (4.8 to 22.5)	-92.6 (-96.9 to -24.1)
	95 plus	127 (28 to 201)	119.6 (26.4 to 189.8)	131 (65 to 365)	13.8 (6.9 to 38.7)	-88.4 (-95.4 to -13.7)
East Asia	All Ages	17,900 (3,550 to 26,500)	1.5 (0.3 to 2.2)	2,330 (1,380 to 5,520)	0.2 (0.1 to 0.4)	-89.3 (-95.2 to -14.5)
	Early Neonatal	184 (27 to 290)	40.6 (6.0 to 63.9)	3 (2 to 8)	1.6 (1.0 to 3.5)	-96.1 (-98.1 to -80.4)
	Late Neonatal	150 (26 to 231)	11.1 (2.0 to 17.0)	3 (2 to 7)	0.5 (0.3 to 1.0)	-95.9 (-98.1 to -79.7)
	1-5 months	1,380 (289 to 2,080)	13.9 (2.9 to 20.9)	44 (26 to 95)	0.9 (0.5 to 1.9)	-93.6 (-97.2 to -72.5)
	6-11 months	1,090 (235 to 1,740)	9.5 (2.0 to 15.1)	19 (10 to 42)	0.3 (0.2 to 0.7)	-96.7 (-98.6 to -86.3)
	12 to 23 months	2,370 (580 to 3,850)	10.3 (2.5 to 16.7)	49 (27 to 107)	0.4 (0.2 to 0.8)	-96.5 (-98.5 to -84.9)
	2 to 4	1,600 (335 to 2,620)	2.3 (0.5 to 3.8)	18 (10 to 40)	<0.1 (<0.1 to 0.1)	-98.6 (-99.4 to -93.5)
	5 to 9	383 (67 to 599)	0.4 (0.1 to 0.6)	15 (9 to 32)	<0.1 (<0.1 to <0.1)	-95.8 (-98.1 to -75.7)
	10 to 14	153 (26 to 241)	0.1 (<0.1 to 0.2)	7 (4 to 16)	<0.1 (<0.1 to <0.1)	-94.6 (-97.7 to -66.0)
	15 to 19	129 (22 to 210)	0.1 (<0.1 to 0.2)	5 (3 to 12)	<0.1 (<0.1 to <0.1)	-93.7 (-97.4 to -62.2)
	20 to 24	160 (31 to 252)	0.1 (<0.1 to 0.2)	7 (4 to 15)	<0.1 (<0.1 to <0.1)	-92.6 (-96.6 to -48.0)
	25 to 29	132 (25 to 200)	0.1 (<0.1 to 0.2)	8 (4 to 19)	<0.1 (<0.1 to <0.1)	-92.6 (-96.6 to -50.4)
	30 to 34	134 (30 to 214)	0.1 (<0.1 to 0.2)	13 (7 to 30)	<0.1 (<0.1 to <0.1)	-93.0 (-96.8 to -53.8)
	35 to 39	189 (42 to 319)	0.2 (<0.1 to 0.3)	17 (10 to 35)	<0.1 (<0.1 to <0.1)	-92.4 (-96.4 to -55.3)
	40 to 44	216 (44 to 358)	0.3 (0.1 to 0.5)	21 (12 to 47)	<0.1 (<0.1 to <0.1)	-93.1 (-96.8 to -57.4)
	45 to 49	218 (47 to 342)	0.4 (0.1 to 0.6)	30 (17 to 66)	<0.1 (<0.1 to 0.1)	-93.6 (-97.1 to -58.6)
	50 to 54	286 (66 to 508)	0.6 (0.1 to 1.0)	41 (23 to 100)	<0.1 (<0.1 to 0.1)	-94.2 (-97.3 to -59.0)
	55 to 59	407 (81 to 680)	0.9 (0.2 to 1.5)	70 (42 to 164)	0.1 (<0.1 to 0.1)	-93.2 (-96.8 to -58.6)
	60 to 64	493 (97 to 746)	1.3 (0.3 to 2.0)	60 (33 to 138)	0.1 (<0.1 to 0.2)	-94.1 (-97.4 to -56.1)
	65 to 69	786 (159 to 1,210)	2.8 (0.6 to 4.3)	128 (71 to 301)	0.2 (0.1 to 0.4)	-94.2 (-97.3 to -54.8)
	70 to 74	1,240 (234 to 1,830)	6.3 (1.2 to 9.4)	186 (106 to 441)	0.3 (0.2 to 0.8)	-94.7 (-97.5 to -54.3)
	75 to 79	1,640 (298 to 2,470)	13.9 (2.5 to 20.9)	248 (139 to 671)	0.7 (0.4 to 2.0)	-94.8 (-97.8 to -49.1)
	80 to 84	2,040 (348 to 3,180)	37.1 (6.3 to 57.8)	380 (203 to 989)	1.8 (1.0 to 4.8)	-95.0 (-97.9 to -42.9)
	85 to 89	1,790 (297 to 2,790)	101.0 (16.8 to 157.6)	492 (267 to 1,210)	5.0 (2.7 to 12.2)	-95.1 (-98.0 to -40.6)
	90 to 94	645 (117 to 989)	194.8 (35.4 to 298.5)	339 (185 to 881)	10.9 (6.0 to 28.5)	-94.4 (-97.6 to -41.7)
	95 plus	125 (28 to 199)	271.9 (60.1 to 431.8)	129 (64 to 362)	18.3 (9.1 to 51.6)	-93.3 (-97.3 to -49.3)
Oceania	All Ages	1 (0 to 4)	<0.1 (<0.1 to 0.1)	2 (0 to 6)	<0.1 (<0.1 to <0.1)	-33.8 (-62.0 to 8.2)
	Early Neonatal	0 (0 to 0)	0.6 (<0.1 to 3.0)	0 (0 to 0)	0.3 (<0.1 to 1.5)	-44.1 (-76.6 to 36.4)
	Late Neonatal	0 (0 to 0)	0.1 (<0.1 to 0.3)	0 (0 to 0)	<0.1 (<0.1 to 0.1)	-52.3 (-84.0 to 89.3)
	1-5 months	0 (0 to 0)	0.1 (<0.1 to 0.3)	0 (0 to 0)	<0.1 (<0.1 to 0.1)	-63.1 (-88.5 to 17.1)
	6-11 months	0 (0 to 0)	<0.1 (<0.1 to 0.1)	0 (0 to 0)	<0.1 (<0.1 to 0.1)	-56.6 (-89.8 to 67.9)
	12 to 23 months	0 (0 to 0)	<0.1 (<0.1 to <0.1)	0 (0 to 0)	<0.1 (<0.1 to <0.1)	-45.2 (-78.1 to 23.8)
	2 to 4	0 (0 to 0)	<0.1 (<0.1 to <0.1)	0 (0 to 0)	<0.1 (<0.1 to <0.1)	-43.9 (-80.6 to 72.1)
	5 to 9	0 (0 to 0)	<0.1 (<0.1 to <0.1)	0 (0 to 0)	<0.1 (<0.1 to <0.1)	-29.2 (-72.0 to 88.4)
	10 to 14	0 (0 to 0)	<0.1 (<0.1 to <0.1)	0 (0 to 0)	<0.1 (<0.1 to <0.1)	-41.4 (-78.3 to 68.9)
	15 to 19	0 (0 to 0)	<0.1 (<0.1 to <0.1)	0 (0 to 0)	<0.1 (<0.1 to <0.1)	-28.0 (-73.4 to 66.5)
	20 to 24	0 (0 to 0)	<0.1 (<0.1 to <0.1)	0 (0 to 0)	<0.1 (<0.1 to <0.1)	-39.1 (-77.0 to 47.2)
	25 to 29	0 (0 to 0)	<0.1 (<0.1 to <0.1)	0 (0 to 0)	<0.1 (<0.1 to <0.1)	-47.5 (-76.2 to 27.3)
	30 to 34	0 (0 to 0)	<0.1 (<0.1 to <0.1)	0 (0 to 0)	<0.1 (<0.1 to <0.1)	-51.3 (-79.2 to 26.2)
	35 to 39	0 (0 to 0)	<0.1 (<0.1 to <0.1)	0 (0 to 0)	<0.1 (<0.1 to <0.1)	-54.4 (-80.8 to 26.3)
	40 to 44	0 (0 to 0)	<0.1 (<0.1 to <0.1)	0 (0 to 0)	<0.1 (<0.1 to <0.1)	-54.9 (-81.6 to 34.6)
	45 to 49	0 (0 to 0)	<0.1 (<0.1 to <0.1)	0 (0 to 0)	<0.1 (<0.1 to <0.1)	-44.0 (-75.3 to 28.9)
	50 to 54	0 (0 to 0)	<0.1 (<0.1 to <0.1)	0 (0 to 0)	<0.1 (<0.1 to <0.1)	-35.3 (-68.9 to 41.1)
	55 to 59	0 (0 to 1)	0.1 (<0.1 to 0.5)	0 (0 to 1)	0.1 (<0.1 to 0.3)	-36.7 (-71.3 to 71.1)
	60 to 64	0 (0 to 0)	<0.1 (<0.1 to 0.1)	0 (0 to 0)	<0.1 (<0.1 to 0.1)	-38.9 (-71.9 to 33.3)
	65 to 69	0 (0 to 2)	0.5 (<0.1 to 2.1)	1 (0 to 4)	0.4 (<0.1 to 1.7)	-34.8 (-75.7 to 36.8)
	70 to 74	0 (0 to 1)	0.6 (0.1 to 1.9)	0 (0 to 2)	0.3 (<0.1 to 1.2)	-45.5 (-75.9 to 29.4)
	75 to 79	0 (0 to 0)	0.1 (<0.1 to 0.2)	0 (0 to 0)	<0.1 (<0.1 to 0.1)	-48.2 (-75.6 to 7.2)
	80 to 84	0 (0 to 0)	0.2 (<0.1 to 0.5)	0 (0 to 0)	0.1 (<0.1 to 0.2)	-54.5 (-82.0 to 28.5)
	85 to 89	0 (0 to 0)	0.1 (<0.1 to 0.2)	0 (0 to 0)	<0.1 (<0.1 to 0.1)	-59.7 (-83.8 to 6.4)
	90 to 94	0 (0 to 0)	0.3 (<0.1 to 0.8)	0 (0 to 0)	0.1 (<0.1 to 0.2)	-68.9 (-87.3 to -9.5)
	95 plus	0 (0 to 0)	0.7 (<0.1 to 1.8)	0 (0 to 0)	0.2 (<0.1 to 0.4)	-76.8 (-93.1 to -31.5)
Southeast Asia	All Ages	291 (88 to 566)	0.1 (<0.1 to 0.1)	172 (108 to 332)	<0.1 (<0.1 to <0.1)	-60.6 (-73.9 to 28.6)
	Early Neonatal	0 (0 to 0)	<0.1 (<0.1 to 0.1)	0 (0 to 0)	<0.1 (<0.1 to <0.1)	-72.0 (-84.2 to 6.1)
	Late Neonatal	4 (1 to 8)	0.6 (0.2 to 1.2)	1 (1 to 2)	0.2 (0.1 to 0.3)	-69.5 (-80.6 to -4.5)
	1-5 months	16 (5 to 32)	0.3 (0.1 to 0.6)	5 (3 to 9)	0.1 (0.1 to 0.2)	-66.7 (-79.8 to 3.4)
	6-11 months	6 (2 to 11)	0.1 (<0.1 to 0.2)	1 (1 to 3)	<0.1 (<0.1 to <0.1)	-71.9 (-84.1 to -24.7)
	12 to 23 months	10 (3 to 20)	0.1 (<0.1 to 0.2)	3 (2 to 6)	<0.1 (<0.1 to 0.1)	-66.5 (-78.5 to 3.5)
	2 to 4	19 (6 to 31)	0.1 (<0.1 to 0.1)	5 (2 to 9)	<0.1 (<0.1 to <0.1)	-70.8 (-81.4 to -5.8)
	5 to 9	23 (7 to 44)	<0.1 (<0.1 to 0.1)	8 (4 to 14)	<0.1 (<0.1 to <0.1)	-64.6 (-78.0 to 4.0)
	10 to 14	14 (4 to 27)	<0.1 (<0.1 to <0.1)	5 (2 to 9)	<0.1 (<0.1 to <0.1)	-66.9 (-78.5 to 0.4)
	15 to 19	11 (2 to 23)	<0.1 (<0.1 to <0.1)	4 (2 to 8)	<0.1 (<0.1 to <0.1)	-65.5 (-78.9 to 2.9)
	20 to 24	14 (4 to 29)	<0.1 (<0.1 to 0.1)	6 (4 to 12)	<0.1 (<0.1 to <0.1)	-65.7 (-79.6 to 3.3)
	25 to 29	8 (2 to 17)	<0.1 (<0.1 to <0.1)	4 (2 to 8)	<0.1 (<0.1 to <0.1)	-64.1 (-77.9 to 12.5)
	30 to 34	13 (3 to 27)	<0.1 (<0.1 to 0.1)	7 (4 to 14)	<0.1 (<0.1 to <0.1)	-63.5 (-77.6 to 4.7)
	35 to 39	8 (2 to 16)	<0.1 (<0.1 to 0.1)	5 (3 to 9)	<0.1 (<0.1 to <0.1)	-65.9 (-79.7 to 8.4)
	40 to 44	12 (3 to 27)	0.1 (<0.1 to 0.1)	9 (5 to 18)	<0.1 (<0.1 to <0.1)	-66.8 (-79.6 to 9.2)
	45 to 49	15 (3 to 33)	0.1 (<0.1 to 0.2)	12 (6 to 24)	<0.1 (<0.1 to 0.1)	-67.8 (-81.4 to 2.9)
	50 to 54	18 (4 to 40)	0.1 (<0.1 to 0.3)	14 (8 to 27)	<0.1 (<0.1 to 0.1)	-69.8 (-83.0 to 4.7)
	55 to 59	19 (4 to 42)	0.1 (<0.1 to 0.3)	14 (7 to 26)	<0.1 (<0.1 to 0.1)	-71.3 (-83.9 to 7.1)
	60 to 64	21 (4 to 44)	0.2 (<0.1 to 0.4)	15 (9 to 28)	0.1 (<0.1 to 0.1)	-72.1 (-84.8 to 6.3)
	65 to 69	16 (3 to 36)	0.2 (<0.1 to 0.5)	12 (7 to 25)	0.1 (<0.1 to 0.1)	-72.1 (-84.6 to 5.4)
	70 to 74	22 (4 to 57)	0.4 (0.1 to 1.1)	17 (10 to 34)	0.1 (0.1 to 0.3)	-71.9 (-84.2 to 6.3)
	75 to 79	10 (2 to 27)	0.3 (0.1 to 0.9)	8 (5 to 19)	0.1 (0.1 to 0.2)	-71.2 (-83.6 to 8.5)
	80 to 84	6 (1 to 15)	0.3 (0.1 to 0.9)	5 (3 to 12)	0.1 (0.1 to 0.3)	-67.0 (-82.0 to 29.3)
	85 to 89	4 (1 to 11)	0.5 (0.1 to 1.5)	4 (2 to 10)	0.2 (0.1 to 0.4)	-65.5 (-81.3 to 26.1)
	90 to 94	2 (0 to 6)	0.9 (0.2 to 2.9)	3 (2 to 6)	0.4 (0.2 to 0.8)	-62.4 (-81.8 to 70.1)
	95 plus	1 (0 to 3)	1.7 (0.3 to 5.1)	2 (1 to 4)	0.7 (0.3 to 1.7)	-57.0 (-81.5 to 85.0)
Sub-Saharan Africa	All Ages	11,500 (1,210 to 28,300)	2.3 (0.2 to 5.8)	14,000 (1,560 to 35,200)	1.2 (0.1 to 3.1)	-47.2 (-71.9 to -6.4)
	Early Neonatal	118 (8 to 336)	28.1 (1.9 to 80.0)	113 (12 to 304)	15.9 (1.7 to 42.7)	-43.5 (-65.5 to 8.2)
	Late Neonatal	307 (25 to 862)	24.9 (2.0 to 70.0)	241 (18 to 673)	11.4 (0.9 to 31.9)	-54.2 (-72.1 to -15.7)
	1-5 months	2,950 (281 to 8,040)	33.4 (3.2 to 91.0)	2,660 (223 to 7,020)	17.3 (1.4 to 45.6)	-48.2 (-68.4 to -2.3)
	6-11 months	1,580 (165 to 4,360)	15.9 (1.7 to 43.7)	1,910 (216 to 5,380)	10.7 (1.2 to 30.3)	-32.4 (-62.4 to 39.6)
	12 to 23 months	2,310 (199 to 6,130)	12.3 (1.1 to 32.8)	2,860 (291 to 7,540)	8.2 (0.8 to 21.5)	-33.8 (-72.6 to 40.5)
	2 to 4	1,310 (96 to 2,760)	2.6 (0.2 to 5.5)	1,680 (188 to 4,160)	1.7 (0.2 to 4.1)	-36.3 (-74.0 to 45.4)
	5 to 9	505 (47 to 1,420)	0.7 (0.1 to 1.9)	763 (67 to 1,990)	0.5 (<0.1 to 1.3)	-30.7 (-56.1 to 32.3)
	10 to 14	209 (15 to 602)	0.3 (<0.1 to 1.0)	324 (25 to 828)	0.2 (<0.1 to 0.6)	-33.8 (-56.0 to 18.2)
	15 to 19	111 (6 to 262)	0.2 (<0.1 to 0.5)	194 (13 to 533)	0.2 (<0.1 to 0.4)	-28.3 (-54.6 to 19.5)
	20 to 24	114 (8 to 312)	0.3 (<0.1 to 0.7)	192 (16 to 503)	0.2 (<0.1 to 0.5)	-30.7 (-57.6 to 18.0)
	25 to 29	107 (14 to 294)	0.3 (<0.1 to 0.8)	159 (18 to 418)	0.2 (<0.1 to 0.5)	-38.6 (-61.2 to 2.2)
	30 to 34	126 (17 to 309)	0.4 (0.1 to 1.0)	200 (27 to 495)	0.3 (<0.1 to 0.7)	-36.6 (-58.0 to 1.1)
	35 to 39	113 (14 to 290)	0.5 (0.1 to 1.2)	188 (26 to 474)	0.3 (<0.1 to 0.8)	-35.8 (-58.4 to 1.8)
	40 to 44	107 (11 to 263)	0.6 (0.1 to 1.4)	190 (22 to 479)	0.4 (<0.1 to 0.9)	-35.6 (-58.1 to 5.6)
	45 to 49	132 (11 to 320)	0.8 (0.1 to 2.0)	223 (25 to 564)	0.5 (0.1 to 1.4)	-35.7 (-58.0 to 9.9)
	50 to 54	131 (10 to 317)	1.0 (0.1 to 2.4)	204 (25 to 522)	0.6 (0.1 to 1.6)	-37.5 (-61.3 to 13.4)
	55 to 59	190 (14 to 448)	1.8 (0.1 to 4.3)	279 (31 to 705)	1.1 (0.1 to 2.8)	-38.5 (-62.3 to 11.9)
	60 to 64	179 (12 to 421)	2.1 (0.1 to 5.0)	262 (26 to 668)	1.4 (0.1 to 3.5)	-35.4 (-60.6 to 18.2)
	65 to 69	202 (13 to 472)	3.1 (0.2 to 7.3)	280 (27 to 708)	2.0 (0.2 to 5.1)	-35.1 (-60.5 to 15.0)
	70 to 74	207 (12 to 480)	4.5 (0.3 to 10.5)	275 (24 to 693)	3.0 (0.3 to 7.6)	-32.9 (-59.6 to 16.0)
	75 to 79	187 (11 to 445)	7.0 (0.4 to 16.7)	277 (24 to 703)	4.9 (0.4 to 12.4)	-30.8 (-60.6 to 18.6)
	80 to 84	120 (8 to 283)	9.1 (0.6 to 21.6)	207 (17 to 562)	6.7 (0.6 to 18.3)	-26.3 (-61.6 to 21.5)
	85 to 89	78 (5 to 187)	15.1 (1.0 to 36.0)	149 (12 to 413)	11.6 (0.9 to 32.2)	-23.5 (-63.1 to 22.7)
	90 to 94	37 (3 to 89)	25.5 (1.8 to 60.7)	81 (6 to 229)	21.4 (1.6 to 60.4)	-16.1 (-64.0 to 33.5)
	95 plus	19 (1 to 45)	59.4 (4.5 to 141.1)	40 (2 to 116)	45.9 (2.8 to 132.2)	-22.7 (-70.5 to 26.3)
Central Sub-Saharan Africa	All Ages	1,220 (120 to 3,200)	2.2 (0.2 to 5.8)	1,330 (127 to 4,560)	1.0 (0.1 to 3.3)	-56.5 (-86.2 to 11.1)
	Early Neonatal	18 (1 to 61)	37.1 (2.2 to 124.7)	12 (1 to 46)	13.9 (1.5 to 53.9)	-62.6 (-89.1 to 26.1)
	Late Neonatal	37 (2 to 124)	25.9 (1.7 to 86.4)	21 (1 to 74)	8.4 (0.6 to 29.4)	-67.8 (-89.6 to -0.3)
	1-5 months	348 (31 to 1,070)	33.8 (3.0 to 103.6)	251 (19 to 943)	13.7 (1.0 to 51.4)	-59.5 (-87.7 to 33.7)
	6-11 months	181 (16 to 628)	15.6 (1.3 to 54.2)	156 (15 to 600)	7.3 (0.7 to 28.3)	-52.9 (-87.8 to 105.5)
	12 to 23 months	225 (19 to 661)	10.3 (0.9 to 30.4)	209 (20 to 731)	4.9 (0.5 to 17.2)	-52.2 (-88.9 to 48.2)
	2 to 4	128 (10 to 346)	2.2 (0.2 to 5.9)	138 (15 to 508)	1.1 (0.1 to 4.1)	-49.6 (-88.4 to 132.6)
	5 to 9	46 (3 to 145)	0.6 (<0.1 to 1.8)	60 (6 to 220)	0.3 (<0.1 to 1.1)	-47.1 (-84.2 to 84.7)
	10 to 14	19 (1 to 65)	0.3 (<0.1 to 1.0)	31 (2 to 119)	0.2 (<0.1 to 0.7)	-38.1 (-83.3 to 111.6)
	15 to 19	10 (1 to 30)	0.2 (<0.1 to 0.5)	22 (1 to 88)	0.1 (<0.1 to 0.6)	-19.7 (-76.8 to 152.8)
	20 to 24	11 (1 to 36)	0.2 (<0.1 to 0.7)	22 (1 to 81)	0.2 (<0.1 to 0.7)	-21.5 (-80.8 to 153.5)
	25 to 29	9 (0 to 30)	0.2 (<0.1 to 0.7)	18 (1 to 72)	0.2 (<0.1 to 0.7)	-22.2 (-82.5 to 161.7)
	30 to 34	12 (0 to 36)	0.4 (<0.1 to 1.1)	25 (1 to 92)	0.3 (<0.1 to 1.0)	-22.8 (-75.5 to 108.5)
	35 to 39	12 (1 to 36)	0.4 (<0.1 to 1.3)	24 (1 to 91)	0.3 (<0.1 to 1.2)	-24.1 (-74.8 to 116.7)
	40 to 44	11 (0 to 33)	0.5 (<0.1 to 1.7)	25 (1 to 96)	0.4 (<0.1 to 1.6)	-24.5 (-77.4 to 115.9)
	45 to 49	16 (1 to 47)	0.9 (<0.1 to 2.8)	34 (2 to 126)	0.7 (<0.1 to 2.5)	-26.2 (-77.6 to 118.5)
	50 to 54	17 (1 to 53)	1.2 (0.1 to 3.6)	33 (2 to 130)	0.8 (<0.1 to 3.2)	-28.7 (-78.1 to 108.7)
	55 to 59	25 (1 to 69)	2.0 (0.1 to 5.5)	47 (3 to 174)	1.5 (0.1 to 5.4)	-27.3 (-77.5 to 102.2)
	60 to 64	23 (1 to 65)	2.4 (0.1 to 6.7)	42 (2 to 157)	1.8 (0.1 to 6.7)	-24.7 (-74.9 to 101.3)
	65 to 69	24 (1 to 71)	3.4 (0.1 to 10.0)	43 (2 to 164)	2.7 (0.1 to 10.2)	-22.2 (-74.7 to 107.6)
	70 to 74	22 (1 to 70)	4.8 (0.2 to 15.3)	36 (2 to 141)	3.9 (0.2 to 15.3)	-19.2 (-74.7 to 141.3)
	75 to 79	16 (1 to 47)	6.9 (0.3 to 20.4)	32 (2 to 122)	5.9 (0.3 to 22.6)	-14.0 (-72.0 to 148.7)
	80 to 84	7 (0 to 21)	8.6 (0.3 to 25.5)	23 (1 to 88)	8.1 (0.4 to 31.7)	-5.7 (-70.1 to 186.3)
	85 to 89	4 (0 to 13)	15.2 (0.5 to 46.7)	15 (1 to 65)	14.0 (0.5 to 59.5)	-7.8 (-73.5 to 186.1)
	90 to 94	2 (0 to 6)	27.0 (0.9 to 81.9)	8 (0 to 32)	25.4 (1.0 to 107.2)	-6.0 (-72.6 to 176.8)
	95 plus	1 (0 to 4)	63.5 (1.8 to 221.3)	3 (0 to 14)	51.4 (1.9 to 221.1)	-19.1 (-78.9 to 168.4)
Eastern Sub-Saharan Africa	All Ages	5,500 (413 to 13,400)	2.9 (0.2 to 7.0)	6,000 (423 to 15,900)	1.4 (0.1 to 3.7)	-51.1 (-82.4 to -3.7)
	Early Neonatal	52 (2 to 140)	30.4 (1.4 to 82.3)	47 (3 to 128)	18.0 (1.2 to 49.3)	-40.6 (-69.5 to 26.2)
	Late Neonatal	144 (9 to 389)	28.9 (1.8 to 77.8)	104 (5 to 293)	13.5 (0.7 to 38.0)	-53.1 (-80.0 to -9.0)
	1-5 months	1,560 (115 to 4,080)	43.7 (3.2 to 114.3)	1,190 (63 to 3,280)	21.2 (1.1 to 58.3)	-51.5 (-80.5 to -2.2)
	6-11 months	762 (61 to 2,140)	19.0 (1.5 to 53.2)	790 (61 to 2,360)	12.1 (0.9 to 36.2)	-36.3 (-74.4 to 44.0)
	12 to 23 months	1,070 (78 to 2,910)	14.2 (1.0 to 38.6)	1,160 (81 to 3,300)	9.0 (0.6 to 25.5)	-36.4 (-80.8 to 52.8)
	2 to 4	639 (38 to 1,460)	3.1 (0.2 to 7.2)	726 (65 to 2,000)	1.9 (0.2 to 5.3)	-38.8 (-84.5 to 47.0)
	5 to 9	226 (14 to 613)	0.8 (<0.1 to 2.1)	308 (18 to 855)	0.5 (<0.1 to 1.4)	-32.4 (-68.8 to 37.9)
	10 to 14	101 (5 to 264)	0.4 (<0.1 to 1.1)	144 (6 to 403)	0.3 (<0.1 to 0.7)	-34.8 (-67.7 to 30.7)
	15 to 19	58 (2 to 155)	0.3 (<0.1 to 0.8)	99 (4 to 306)	0.2 (<0.1 to 0.6)	-29.3 (-63.4 to 31.6)
	20 to 24	57 (2 to 152)	0.3 (<0.1 to 0.9)	98 (4 to 287)	0.2 (<0.1 to 0.7)	-29.6 (-62.3 to 39.3)
	25 to 29	43 (1 to 118)	0.3 (<0.1 to 0.9)	74 (2 to 208)	0.2 (<0.1 to 0.6)	-29.1 (-62.9 to 40.3)
	30 to 34	50 (1 to 131)	0.5 (<0.1 to 1.2)	89 (3 to 239)	0.3 (<0.1 to 0.9)	-29.3 (-61.5 to 35.5)
	35 to 39	48 (1 to 129)	0.5 (<0.1 to 1.4)	83 (3 to 229)	0.4 (<0.1 to 1.0)	-34.1 (-66.1 to 28.1)
	40 to 44	48 (1 to 127)	0.7 (<0.1 to 1.9)	85 (3 to 236)	0.4 (<0.1 to 1.2)	-37.3 (-67.1 to 17.2)
	45 to 49	60 (2 to 153)	1.0 (<0.1 to 2.7)	97 (4 to 257)	0.6 (<0.1 to 1.7)	-38.1 (-66.3 to 20.0)
	50 to 54	57 (2 to 151)	1.2 (<0.1 to 3.2)	84 (3 to 225)	0.8 (<0.1 to 2.0)	-38.8 (-68.0 to 17.1)
	55 to 59	86 (3 to 218)	2.3 (0.1 to 5.8)	118 (4 to 331)	1.4 (0.1 to 3.9)	-40.1 (-70.3 to 18.2)
	60 to 64	82 (3 to 210)	2.7 (0.1 to 7.0)	112 (4 to 301)	1.7 (0.1 to 4.6)	-38.0 (-68.4 to 17.2)
	65 to 69	92 (3 to 241)	4.0 (0.1 to 10.5)	126 (5 to 345)	2.6 (0.1 to 7.0)	-36.7 (-70.0 to 18.3)
	70 to 74	96 (3 to 254)	6.0 (0.2 to 15.8)	125 (5 to 347)	3.9 (0.1 to 10.8)	-35.2 (-70.1 to 22.0)
	75 to 79	83 (3 to 228)	9.1 (0.3 to 25.1)	129 (5 to 365)	6.4 (0.2 to 18.1)	-30.2 (-68.8 to 34.8)
	80 to 84	47 (1 to 129)	11.4 (0.3 to 31.5)	92 (3 to 295)	8.7 (0.3 to 27.8)	-24.3 (-68.2 to 51.7)
	85 to 89	27 (1 to 76)	18.7 (0.5 to 52.2)	65 (2 to 210)	14.9 (0.4 to 48.2)	-20.2 (-68.4 to 59.2)
	90 to 94	11 (0 to 31)	32.5 (1.0 to 92.7)	34 (1 to 110)	27.3 (0.8 to 88.1)	-16.0 (-68.1 to 59.8)
	95 plus	5 (0 to 14)	72.2 (1.8 to 213.4)	14 (0 to 50)	50.8 (1.5 to 178.0)	-29.6 (-75.9 to 55.1)
Southern Sub-Saharan Africa	All Ages	325 (168 to 600)	0.6 (0.3 to 1.1)	315 (191 to 462)	0.4 (0.2 to 0.6)	-36.6 (-72.3 to 10.7)
	Early Neonatal	2 (1 to 3)	5.7 (2.4 to 11.1)	1 (1 to 2)	3.7 (1.8 to 6.6)	-35.6 (-75.4 to 38.4)
	Late Neonatal	4 (2 to 7)	4.3 (2.0 to 7.9)	2 (1 to 4)	2.3 (1.2 to 4.1)	-46.0 (-80.2 to 13.6)
	1-5 months	42 (18 to 79)	6.3 (2.7 to 11.9)	26 (12 to 45)	3.8 (1.8 to 6.7)	-39.5 (-75.6 to 31.1)
	6-11 months	26 (12 to 51)	3.4 (1.5 to 6.7)	16 (7 to 33)	2.0 (0.9 to 4.2)	-39.8 (-77.3 to 48.9)
	12 to 23 months	12 (5 to 21)	0.8 (0.4 to 1.4)	8 (3 to 13)	0.5 (0.2 to 0.8)	-39.0 (-76.9 to 35.0)
	2 to 4	11 (4 to 24)	0.3 (0.1 to 0.5)	8 (3 to 16)	0.2 (0.1 to 0.3)	-32.7 (-70.4 to 48.6)
	5 to 9	13 (6 to 23)	0.2 (0.1 to 0.3)	10 (5 to 17)	0.1 (0.1 to 0.2)	-35.8 (-76.3 to 30.1)
	10 to 14	8 (3 to 16)	0.1 (0.1 to 0.2)	8 (4 to 14)	0.1 (0.1 to 0.2)	-18.9 (-71.0 to 98.8)
	15 to 19	6 (3 to 12)	0.1 (0.1 to 0.2)	7 (4 to 12)	0.1 (0.1 to 0.2)	-11.3 (-56.3 to 86.0)
	20 to 24	11 (5 to 21)	0.2 (0.1 to 0.4)	10 (6 to 17)	0.1 (0.1 to 0.3)	-34.0 (-73.3 to 37.7)
	25 to 29	25 (10 to 49)	0.6 (0.2 to 1.1)	18 (10 to 30)	0.3 (0.1 to 0.4)	-55.9 (-82.0 to -10.5)
	30 to 34	26 (13 to 51)	0.7 (0.4 to 1.4)	23 (14 to 40)	0.3 (0.2 to 0.6)	-54.0 (-80.6 to -14.2)
	35 to 39	18 (9 to 34)	0.6 (0.3 to 1.2)	22 (13 to 35)	0.4 (0.2 to 0.6)	-42.8 (-75.5 to 9.9)
	40 to 44	14 (7 to 26)	0.6 (0.3 to 1.2)	21 (12 to 33)	0.4 (0.2 to 0.7)	-29.9 (-71.6 to 29.3)
	45 to 49	13 (6 to 26)	0.7 (0.3 to 1.4)	20 (11 to 33)	0.5 (0.3 to 0.8)	-28.5 (-73.6 to 34.8)
	50 to 54	13 (6 to 27)	0.8 (0.4 to 1.7)	18 (10 to 30)	0.5 (0.3 to 0.9)	-33.5 (-75.1 to 40.0)
	55 to 59	14 (6 to 32)	1.1 (0.5 to 2.6)	19 (11 to 31)	0.7 (0.4 to 1.1)	-39.9 (-79.1 to 35.8)
	60 to 64	11 (5 to 27)	1.1 (0.4 to 2.5)	15 (9 to 24)	0.6 (0.4 to 1.0)	-39.9 (-79.1 to 47.0)
	65 to 69	13 (5 to 28)	1.6 (0.7 to 3.5)	17 (9 to 26)	0.9 (0.5 to 1.4)	-42.9 (-77.6 to 26.9)
	70 to 74	11 (4 to 22)	1.8 (0.7 to 3.7)	13 (7 to 20)	1.0 (0.6 to 1.6)	-41.9 (-74.9 to 38.6)
	75 to 79	10 (4 to 22)	3.0 (1.1 to 6.4)	12 (7 to 18)	1.6 (0.9 to 2.5)	-46.5 (-79.3 to 33.8)
	80 to 84	8 (3 to 19)	3.9 (1.4 to 8.9)	10 (5 to 14)	2.2 (1.2 to 3.3)	-44.3 (-76.4 to 41.8)
	85 to 89	8 (3 to 18)	7.2 (2.4 to 17.0)	8 (4 to 12)	4.0 (2.0 to 6.2)	-44.6 (-77.0 to 48.4)
	90 to 94	3 (1 to 9)	10.1 (3.8 to 26.6)	3 (1 to 4)	5.0 (2.2 to 7.5)	-50.5 (-83.1 to 53.5)
	95 plus	2 (1 to 6)	31.8 (12.2 to 85.4)	1 (0 to 1)	8.3 (3.4 to 15.9)	-74.0 (-92.3 to -6.5)
Western Sub-Saharan Africa	All Ages	4,400 (417 to 13,300)	2.3 (0.2 to 6.9)	6,320 (813 to 18,300)	1.3 (0.2 to 3.7)	-43.5 (-67.7 to 20.0)
	Early Neonatal	46 (4 to 157)	27.3 (2.3 to 92.3)	54 (7 to 171)	15.9 (2.1 to 50.5)	-42.0 (-62.4 to 18.2)
	Late Neonatal	122 (11 to 405)	24.5 (2.3 to 81.6)	114 (10 to 367)	11.4 (1.0 to 36.8)	-53.4 (-70.4 to -8.5)
	1-5 months	1,000 (97 to 3,370)	28.0 (2.7 to 94.3)	1,200 (122 to 3,750)	16.5 (1.7 to 51.7)	-41.1 (-62.1 to 17.2)
	6-11 months	614 (59 to 1,970)	15.2 (1.5 to 48.9)	947 (113 to 2,980)	11.3 (1.4 to 35.7)	-25.5 (-60.1 to 64.9)
	12 to 23 months	1,000 (84 to 2,960)	13.4 (1.1 to 39.5)	1,480 (170 to 4,400)	9.1 (1.0 to 27.0)	-32.1 (-71.2 to 52.6)
	2 to 4	535 (39 to 1,250)	2.7 (0.2 to 6.3)	812 (80 to 2,220)	1.7 (0.2 to 4.8)	-35.2 (-70.0 to 67.8)
	5 to 9	221 (20 to 723)	0.8 (0.1 to 2.5)	385 (34 to 1,150)	0.5 (<0.1 to 1.6)	-30.4 (-55.4 to 51.8)
	10 to 14	81 (5 to 275)	0.3 (<0.1 to 1.2)	140 (10 to 414)	0.2 (<0.1 to 0.7)	-36.0 (-56.7 to 33.6)
	15 to 19	36 (1 to 95)	0.2 (<0.1 to 0.5)	66 (4 to 174)	0.1 (<0.1 to 0.3)	-34.2 (-57.9 to 30.6)
	20 to 24	36 (1 to 127)	0.2 (<0.1 to 0.8)	62 (3 to 180)	0.1 (<0.1 to 0.4)	-35.1 (-58.5 to 43.5)
	25 to 29	30 (1 to 110)	0.2 (<0.1 to 0.8)	50 (2 to 166)	0.1 (<0.1 to 0.5)	-36.8 (-57.5 to 37.3)
	30 to 34	38 (1 to 121)	0.3 (<0.1 to 1.0)	62 (3 to 188)	0.2 (<0.1 to 0.6)	-36.3 (-54.4 to 34.6)
	35 to 39	35 (1 to 116)	0.4 (<0.1 to 1.2)	59 (3 to 187)	0.2 (<0.1 to 0.7)	-36.7 (-57.1 to 40.4)
	40 to 44	35 (1 to 109)	0.5 (<0.1 to 1.4)	58 (3 to 181)	0.3 (<0.1 to 0.9)	-39.0 (-59.2 to 35.7)
	45 to 49	44 (1 to 137)	0.7 (<0.1 to 2.1)	72 (3 to 225)	0.4 (<0.1 to 1.3)	-38.7 (-59.9 to 29.8)
	50 to 54	44 (1 to 131)	0.8 (<0.1 to 2.5)	69 (3 to 209)	0.5 (<0.1 to 1.5)	-40.3 (-62.8 to 33.5)
	55 to 59	65 (2 to 186)	1.5 (0.1 to 4.3)	96 (5 to 279)	0.9 (<0.1 to 2.6)	-40.0 (-63.2 to 35.0)
	60 to 64	62 (2 to 172)	1.8 (0.1 to 5.0)	92 (5 to 277)	1.2 (0.1 to 3.5)	-35.2 (-61.1 to 50.3)
	65 to 69	73 (2 to 191)	2.7 (0.1 to 7.1)	95 (5 to 271)	1.7 (0.1 to 4.9)	-36.5 (-60.9 to 44.7)
	70 to 74	78 (3 to 195)	4.1 (0.1 to 10.2)	102 (5 to 294)	2.7 (0.1 to 7.9)	-32.5 (-59.4 to 47.6)
	75 to 79	78 (3 to 201)	6.6 (0.3 to 17.1)	104 (6 to 297)	4.4 (0.3 to 12.5)	-33.9 (-60.7 to 41.4)
	80 to 84	57 (2 to 144)	9.5 (0.3 to 23.9)	83 (5 to 235)	6.4 (0.4 to 18.2)	-32.3 (-61.9 to 46.7)
	85 to 89	39 (1 to 101)	16.5 (0.5 to 42.4)	61 (3 to 172)	11.1 (0.6 to 31.7)	-32.5 (-63.4 to 56.7)
	90 to 94	21 (1 to 53)	29.5 (1.0 to 75.9)	37 (2 to 107)	21.8 (1.2 to 63.7)	-25.9 (-62.0 to 77.3)
	95 plus	11 (0 to 29)	66.4 (1.9 to 177.7)	22 (1 to 66)	49.5 (2.5 to 149.0)	-25.5 (-64.9 to 83.3)

## Sheet: 7
Appendix Table S3. Counts of YLLs, YLDs, DALYs and percent change from 1990 to 2021 for otitis media and URIs,for all ages, both sexes, globally (95% UI)
Cause	DALYs			YLDs			YLLs
	1990	2021	Percent change: 1990 - 2021	1990	2021	Percent change: 1990 - 2021	1990	2021	Percent change: 1990 - 2021
Otitis media	2,130,000 (1,280,000 to 3,370,000)	2,480,000 (1,460,000 to 3,970,000)	16.7 (11.7 to 21.5)	2,030,000 (1,180,000 to 3,280,000)	2,450,000 (1,430,000 to 3,940,000)	20.7 (16.8 to 24.5)	93,600 (52,000 to 168,000)	28,200 (9,000 to 76,400)	-69.9 (-84.2 to -39.3)
URI	5,600,000 (3,450,000 to 7,910,000)	5,680,000 (3,260,000 to 8,380,000)	1.3 (-15.4 to 19.3)	3,340,000 (2,010,000 to 5,100,000)	4,410,000 (2,680,000 to 6,730,000)	31.8 (29.1 to 34.9)	2,260,000 (727,000 to 3,950,000)	1,270,000 (299,000 to 2,980,000)	-43.7 (-77.1 to -10.0)

## Sheet: 8
Appendix Table S4. URI rates of YLLs, YLDs, DALYs per 100,000 and percent change from 1990 to 2021, by age group for both sexes, globally (95% UI)
Age Group	DALYs			YLDs			YLLs
	1990	2021	Percent change: 1990 - 2021	1990	2021	Percent change: 1990 - 2021	1990	2021	Percent change: 1990 - 2021
All Ages	105.1 (64.6 to 148.3)	72.0 (41.3 to 106.2)	-31.5 (-42.8 to -19.4)	62.7 (37.7 to 95.6)	55.8 (33.9 to 85.3)	-10.9 (-12.7 to -8.8)	42.4 (13.6 to 74.0)	16.1 (3.8 to 37.7)	-62.0 (-84.5 to -39.2)
Early Neonatal	1,558.4 (488.8 to 2,621.5)	570.4 (169.8 to 1,287.6)	-63.4 (-85.3 to -41.5)	44.9 (26.7 to 70.9)	41.2 (24.5 to 64.8)	-8.2 (-9.9 to -6.7)	1,513.5 (444.3 to 2,584.4)	529.2 (130.1 to 1,257.4)	-65.0 (-87.7 to -42.4)
Late Neonatal	914.6 (333.0 to 1,718.3)	465.7 (150.1 to 1,037.2)	-49.1 (-70.4 to -23.0)	95.8 (57.8 to 151.3)	87.9 (52.8 to 138.9)	-8.2 (-9.5 to -6.8)	818.9 (244.3 to 1,632.8)	377.7 (75.1 to 927.2)	-53.9 (-79.4 to -24.3)
1-5 months	1,057.2 (346.2 to 2,051.9)	616.2 (165.3 to 1,383.6)	-41.7 (-69.1 to -8.2)	109.3 (64.7 to 169.6)	100.8 (60.0 to 157.0)	-7.8 (-9.1 to -6.6)	947.9 (244.7 to 1,946.8)	515.5 (77.2 to 1,276.3)	-45.6 (-78.9 to -8.0)
6-11 months	609.7 (258.3 to 1,066.7)	414.5 (135.2 to 915.7)	-32.0 (-63.3 to 11.6)	115.3 (66.7 to 181.1)	107.3 (61.9 to 168.7)	-6.9 (-8.1 to -5.7)	494.4 (159.3 to 964.2)	307.2 (50.9 to 810.7)	-37.9 (-78.0 to 15.6)
12 to 23 months	526.7 (241.8 to 850.7)	333.8 (124.0 to 669.4)	-36.6 (-63.7 to -4.3)	119.8 (69.3 to 188.3)	112.7 (64.9 to 177.1)	-5.9 (-7.1 to -4.7)	406.9 (135.1 to 737.6)	221.1 (35.4 to 554.4)	-45.7 (-81.6 to -3.7)
2 to 4	191.1 (111.6 to 277.4)	144.6 (76.0 to 225.3)	-24.3 (-41.9 to -7.6)	109.3 (60.4 to 183.5)	104.8 (58.0 to 175.9)	-4.1 (-5.6 to -2.9)	81.8 (24.9 to 132.0)	39.8 (5.9 to 95.1)	-51.3 (-84.5 to -11.9)
5 to 9	98.4 (55.8 to 158.1)	89.0 (49.2 to 146.0)	-9.6 (-17.6 to -2.0)	81.9 (45.7 to 136.5)	78.6 (43.4 to 131.4)	-4.1 (-5.7 to -2.7)	16.5 (3.6 to 32.7)	10.4 (1.6 to 25.5)	-37.1 (-76.0 to 5.0)
10 to 14	70.5 (40.0 to 113.3)	64.6 (35.9 to 104.8)	-8.3 (-13.6 to -3.7)	63.5 (32.9 to 106.5)	60.2 (31.4 to 101.3)	-5.2 (-6.6 to -3.8)	7.0 (1.5 to 14.1)	4.4 (0.7 to 10.5)	-36.8 (-74.3 to 8.0)
15 to 19	62.2 (35.5 to 98.4)	58.2 (32.3 to 92.9)	-6.4 (-11.0 to -2.3)	57.6 (31.7 to 93.6)	55.4 (30.5 to 90.4)	-3.8 (-5.2 to -2.5)	4.6 (1.1 to 7.8)	2.8 (0.4 to 6.8)	-39.3 (-77.0 to 10.0)
20 to 24	60.8 (34.8 to 96.9)	56.9 (32.4 to 92.1)	-6.3 (-11.5 to -2.4)	55.8 (30.5 to 89.6)	54.2 (29.4 to 87.2)	-2.9 (-4.1 to -1.6)	5.0 (1.2 to 8.9)	2.8 (0.6 to 6.4)	-44.9 (-76.0 to 0.9)
25 to 29	59.4 (34.7 to 95.3)	54.6 (30.6 to 90.2)	-8.1 (-12.5 to -5.0)	54.8 (29.3 to 92.1)	52.3 (28.0 to 88.6)	-4.4 (-5.8 to -3.1)	4.6 (1.3 to 8.2)	2.2 (0.5 to 5.2)	-51.3 (-75.3 to -18.6)
30 to 34	59.5 (33.3 to 94.6)	53.0 (28.6 to 86.5)	-10.9 (-15.9 to -7.6)	54.0 (27.5 to 88.6)	50.4 (25.8 to 83.7)	-6.7 (-8.3 to -5.3)	5.5 (1.6 to 9.4)	2.6 (0.8 to 5.7)	-52.3 (-73.5 to -25.5)
35 to 39	58.2 (33.6 to 95.0)	51.8 (28.8 to 86.2)	-11.0 (-17.1 to -6.7)	51.9 (28.6 to 88.4)	49.2 (27.2 to 83.8)	-5.2 (-6.7 to -4.0)	6.3 (1.8 to 10.1)	2.6 (0.8 to 5.5)	-58.7 (-77.8 to -36.3)
40 to 44	57.8 (34.5 to 94.7)	50.2 (29.2 to 84.8)	-13.2 (-20.4 to -7.7)	50.3 (28.5 to 86.4)	47.4 (27.0 to 81.9)	-5.9 (-7.6 to -4.5)	7.5 (2.1 to 11.7)	2.8 (0.9 to 5.9)	-62.2 (-79.9 to -40.8)
45 to 49	56.9 (31.6 to 91.5)	48.0 (26.6 to 80.4)	-15.5 (-23.6 to -8.1)	47.9 (26.5 to 81.0)	44.8 (24.8 to 75.6)	-6.3 (-8.0 to -4.9)	9.0 (2.4 to 14.2)	3.2 (1.1 to 6.7)	-64.3 (-80.7 to -43.2)
50 to 54	56.9 (33.2 to 87.3)	46.7 (25.7 to 75.2)	-17.9 (-28.9 to -8.6)	46.3 (24.3 to 75.4)	43.6 (22.9 to 71.6)	-5.8 (-7.3 to -4.2)	10.6 (3.1 to 16.6)	3.1 (1.2 to 6.1)	-70.7 (-83.7 to -54.0)
55 to 59	59.6 (35.0 to 86.6)	47.2 (26.6 to 71.9)	-20.8 (-33.7 to -8.1)	44.8 (23.6 to 71.7)	42.9 (22.5 to 68.7)	-4.2 (-5.8 to -2.7)	14.8 (3.9 to 22.8)	4.3 (1.5 to 8.4)	-70.8 (-84.2 to -53.9)
60 to 64	59.3 (36.9 to 88.4)	46.0 (27.7 to 72.1)	-22.4 (-36.5 to -8.1)	43.0 (24.2 to 70.7)	41.5 (23.4 to 68.8)	-3.3 (-4.9 to -1.8)	16.4 (4.4 to 24.2)	4.5 (1.7 to 8.5)	-72.6 (-85.5 to -54.4)
65 to 69	64.1 (36.5 to 93.6)	43.1 (24.8 to 67.8)	-32.9 (-47.9 to -11.5)	40.1 (22.6 to 67.1)	37.8 (21.4 to 62.8)	-5.8 (-7.5 to -4.0)	24.0 (5.9 to 36.7)	5.3 (2.4 to 9.5)	-78.1 (-89.0 to -50.3)
70 to 74	76.5 (41.4 to 109.8)	41.6 (26.0 to 63.2)	-45.6 (-60.6 to -14.7)	36.8 (19.9 to 61.6)	35.1 (19.0 to 58.8)	-4.7 (-6.4 to -3.1)	39.7 (9.0 to 57.9)	6.5 (3.2 to 11.1)	-83.5 (-91.8 to -53.0)
75 to 79	89.8 (44.9 to 125.4)	41.1 (25.1 to 64.2)	-54.3 (-68.9 to -18.1)	34.5 (19.2 to 58.8)	32.4 (18.0 to 55.7)	-6.0 (-7.8 to -4.1)	55.4 (13.3 to 80.7)	8.7 (4.5 to 14.4)	-84.3 (-93.0 to -46.8)
80 to 84	119.7 (49.2 to 165.4)	41.1 (26.3 to 63.9)	-65.6 (-79.3 to -19.3)	32.3 (16.7 to 54.2)	30.2 (15.6 to 50.8)	-6.6 (-8.7 to -4.3)	87.4 (20.3 to 128.9)	11.0 (6.2 to 18.0)	-87.5 (-94.4 to -39.8)
85 to 89	173.9 (63.7 to 241.2)	45.5 (30.6 to 70.2)	-73.8 (-85.0 to -22.0)	30.5 (17.0 to 48.2)	28.2 (15.8 to 45.2)	-7.3 (-9.6 to -5.0)	143.5 (35.3 to 211.2)	17.3 (10.0 to 33.0)	-88.0 (-94.6 to -32.8)
90 to 94	207.5 (88.1 to 286.1)	54.3 (37.2 to 84.2)	-73.8 (-84.4 to -25.0)	30.5 (16.6 to 49.9)	28.2 (15.4 to 45.7)	-7.6 (-10.0 to -4.9)	177.0 (57.7 to 254.8)	26.1 (15.5 to 50.6)	-85.3 (-92.8 to -32.8)
95 plus	222.2 (118.0 to 296.4)	66.4 (45.2 to 103.7)	-70.1 (-81.0 to -34.6)	31.8 (17.7 to 52.1)	29.0 (16.1 to 47.4)	-8.7 (-12.4 to -5.3)	190.4 (86.5 to 264.4)	37.4 (21.3 to 73.4)	-80.4 (-89.2 to -45.1)
NOTE: Early neonatal is defined as 0-6 days old and late neonatal as 7-24 days old

## Sheet: 9
Appendix Table S5. URI and otitis media DALYs per 100,000 and incidence rate per 100,000 time trends across super-regions and the years 1990, 2000, 2010, 2019, 2020, and 2021 (95% UI)
Measure	Cause	Location	1990	2000	2010	2019	2020	2021
DALYs per 100,000	Upper respiratory infections	Global	105.1 (64.6 to 148.3)	89.6 (54.0 to 130.8)	78.8 (45.2 to 116.0)	73.8 (42.3 to 109.3)	72.8 (41.9 to 108.0)	72.0 (41.3 to 106.2)
		Central Europe, Eastern Europe, and Central Asia	80.9 (59.2 to 108.1)	68.8 (48.1 to 95.8)	61.4 (41.2 to 85.0)	57.9 (37.9 to 82.3)	57.0 (37.2 to 81.4)	56.7 (36.8 to 81.1)
		High-income	86.9 (54.2 to 128.5)	84.0 (51.8 to 124.0)	77.5 (47.5 to 114.8)	74.0 (45.3 to 110.1)	74.0 (45.1 to 110.1)	74.4 (45.5 to 110.4)
		Latin America and Caribbean	113.6 (81.1 to 158.3)	90.6 (60.7 to 131.6)	79.9 (50.7 to 118.9)	74.0 (45.7 to 111.6)	73.4 (45.3 to 111.0)	73.0 (44.9 to 110.0)
		North Africa and Middle East	69.5 (44.1 to 104.0)	63.4 (39.5 to 95.3)	58.9 (37.0 to 88.4)	57.3 (35.5 to 86.6)	57.2 (35.3 to 86.8)	56.8 (35.2 to 86.5)
		South Asia	68.6 (39.8 to 100.8)	62.3 (37.4 to 91.2)	56.7 (34.7 to 83.3)	53.2 (33.2 to 78.5)	52.0 (32.2 to 77.2)	51.7 (32.2 to 77.0)
		Southeast Asia, East Asia, and Oceania	108.4 (63.7 to 146.9)	76.4 (50.8 to 107.0)	56.6 (36.0 to 84.2)	53.6 (33.1 to 81.4)	53.2 (32.9 to 81.0)	52.9 (32.5 to 80.4)
		Sub-Saharan Africa	246.8 (72.6 to 518.6)	221.7 (69.6 to 432.2)	194.1 (65.0 to 380.1)	164.1 (62.5 to 323.1)	158.7 (60.8 to 311.5)	152.8 (59.0 to 297.6)
	Otitis media	Global	39.8 (23.9 to 63.2)	36.6 (21.7 to 58.5)	34.0 (20.1 to 54.3)	31.7 (18.7 to 50.6)	31.6 (18.7 to 50.6)	31.4 (18.5 to 50.4)
		Central Europe, Eastern Europe, and Central Asia	29.7 (18.1 to 47.1)	29.2 (17.2 to 46.6)	25.7 (15.1 to 41.9)	24.4 (14.2 to 39.7)	24.4 (14.3 to 39.6)	24.3 (14.2 to 39.6)
		High-income	20.5 (12.5 to 32.0)	18.2 (10.7 to 28.7)	17.0 (9.9 to 27.1)	16.4 (9.7 to 26.1)	16.4 (9.7 to 26.1)	16.3 (9.7 to 26.1)
		Latin America and Caribbean	37.9 (24.0 to 58.6)	31.8 (18.6 to 50.9)	29.9 (17.5 to 47.4)	28.3 (16.6 to 45.0)	28.2 (16.7 to 44.8)	28.1 (16.6 to 44.8)
		North Africa and Middle East	37.6 (22.1 to 60.0)	36.0 (21.3 to 57.7)	32.7 (19.1 to 52.6)	31.4 (18.6 to 50.0)	31.5 (18.6 to 49.9)	31.3 (18.3 to 49.4)
		South Asia	56.9 (33.5 to 91.1)	50.3 (28.9 to 81.4)	47.9 (27.7 to 77.3)	43.2 (25.1 to 69.5)	42.9 (24.9 to 69.2)	42.3 (24.7 to 68.5)
		Southeast Asia, East Asia, and Oceania	38.7 (22.5 to 62.7)	33.9 (19.7 to 54.5)	28.7 (16.9 to 46.2)	25.6 (14.9 to 41.5)	25.4 (14.7 to 41.1)	25.2 (14.6 to 40.9)
		Sub-Saharan Africa	53.2 (31.5 to 81.5)	52.8 (31.1 to 81.7)	48.7 (28.8 to 76.1)	45.1 (26.7 to 71.7)	45.0 (26.7 to 71.6)	44.6 (26.5 to 71.2)
Incidence rate per 100,000	Upper respiratory infections	Global	181,552.5 (160,827.4 to 206,214.7)	175,307.1 (156,067.9 to 199,171.1)	167,061.4 (149,254.2 to 188,543.8)	163,255.1 (145,630.6 to 183,924.0)	162,676.1 (145,278.0 to 183,501.4)	162,484.8 (144,834.0 to 183,289.4)
		Central Europe, Eastern Europe, and Central Asia	152,600.5 (135,708.4 to 172,084.9)	147,533.8 (132,238.0 to 166,270.1)	144,224.3 (129,220.2 to 162,646.1)	141,668.2 (127,381.9 to 159,475.4)	141,080.6 (126,862.0 to 158,219.9)	140,695.2 (126,359.0 to 157,423.7)
		High-income	238,623.5 (213,699.5 to 267,752.9)	238,249.7 (214,264.0 to 266,147.5)	222,151.5 (199,217.1 to 246,696.8)	213,282.5 (191,263.9 to 236,531.5)	213,477.0 (192,317.4 to 236,563.2)	215,099.4 (194,209.7 to 238,546.2)
		Latin America and Caribbean	230,993.6 (202,579.8 to 262,413.3)	221,299.3 (195,365.9 to 251,732.9)	212,243.4 (187,498.8 to 240,882.3)	205,097.3 (181,231.5 to 232,510.3)	204,350.3 (181,243.3 to 231,348.3)	203,728.7 (180,672.5 to 230,223.8)
		North Africa and Middle East	181,380.1 (159,539.5 to 208,092.3)	173,608.4 (153,706.5 to 197,803.5)	162,536.7 (143,666.2 to 185,579.5)	159,606.7 (141,259.7 to 181,279.3)	160,040.6 (141,750.1 to 183,067.5)	159,184.8 (141,013.9 to 182,589.9)
		South Asia	156,550.5 (136,460.8 to 179,623.8)	148,300.5 (130,905.1 to 169,928.9)	141,801.2 (125,879.9 to 163,145.9)	138,430.7 (122,085.7 to 158,795.0)	137,252.1 (121,420.8 to 157,498.5)	137,223.3 (121,167.9 to 157,266.4)
		Southeast Asia, East Asia, and Oceania	161,778.0 (143,051.8 to 184,700.2)	154,328.2 (137,139.7 to 177,021.8)	148,978.2 (132,402.4 to 169,048.5)	147,200.4 (130,780.6 to 167,007.7)	146,468.7 (129,925.2 to 165,625.1)	145,896.2 (129,358.3 to 164,613.9)
		Sub-Saharan Africa	185,251.9 (162,063.6 to 212,605.9)	182,576.6 (161,261.1 to 208,984.7)	175,533.7 (155,917.4 to 199,926.1)	174,368.3 (152,789.4 to 200,164.1)	173,927.0 (152,123.8 to 199,133.9)	173,174.0 (151,642.0 to 198,400.4)
	Otitis media	Global	5,925.5 (4,371.8 to 8,097.9)	5,539.8 (4,132.1 to 7,484.5)	5,283.4 (3,960.1 to 7,125.2)	5,055.5 (3,776.0 to 6,812.3)	5,007.8 (3,739.3 to 6,737.6)	4,958.9 (3,705.4 to 6,658.6)
		Central Europe, Eastern Europe, and Central Asia	5,925.5 (4,371.8 to 8,097.9)	5,539.8 (4,132.1 to 7,484.5)	5,283.4 (3,960.1 to 7,125.2)	5,055.5 (3,776.0 to 6,812.3)	5,007.8 (3,739.3 to 6,737.6)	4,958.9 (3,705.4 to 6,658.6)
		High-income	4,071.7 (3,085.0 to 5,481.5)	3,449.9 (2,730.4 to 4,543.7)	3,309.9 (2,615.8 to 4,309.9)	3,446.8 (2,684.0 to 4,536.5)	3,433.5 (2,675.3 to 4,516.2)	3,418.3 (2,667.4 to 4,492.4)
		Latin America and Caribbean	6,600.2 (4,921.0 to 9,083.5)	5,983.8 (4,496.2 to 8,172.1)	5,285.0 (4,009.0 to 7,129.1)	4,857.7 (3,684.5 to 6,516.6)	4,801.7 (3,644.2 to 6,441.0)	4,747.7 (3,605.1 to 6,364.2)
		North Africa and Middle East	7,103.3 (5,144.7 to 9,927.7)	6,217.5 (4,596.7 to 8,568.6)	5,754.1 (4,279.5 to 7,896.0)	5,439.5 (4,034.7 to 7,476.0)	5,355.1 (3,980.7 to 7,347.3)	5,267.3 (3,926.6 to 7,209.7)
		South Asia	8,666.4 (6,199.2 to 12,146.0)	7,963.6 (5,744.4 to 11,077.1)	7,196.0 (5,221.9 to 9,921.1)	6,357.0 (4,651.2 to 8,706.8)	6,256.4 (4,582.4 to 8,560.9)	6,159.7 (4,516.6 to 8,419.4)
		Southeast Asia, East Asia, and Oceania	4,477.7 (3,395.7 to 5,941.2)	3,861.8 (2,962.8 to 5,092.5)	3,503.2 (2,720.7 to 4,525.2)	3,456.3 (2,669.6 to 4,500.2)	3,422.1 (2,638.7 to 4,476.1)	3,380.0 (2,600.4 to 4,469.0)
		Sub-Saharan Africa	9,343.8 (6,740.6 to 12,940.3)	9,153.4 (6,618.8 to 12,654.5)	9,050.1 (6,525.4 to 12,535.6)	8,557.2 (6,175.0 to 11,868.5)	8,478.8 (6,116.9 to 11,758.6)	8,402.0 (6,061.3 to 11,637.3)

## Sheet: 10
Appendix Table S6. Otitis media episodes, incidence rates, and percent change, globally, across super-regions, and regions in 2021 and 1990 (95% UI)
Location	Age Group	1990		2021		Percent change of rates between 1990 and 2021
		Episodes	Rate per 100,000	Episodes	Rate per 100,000
Global	All Ages	316,000,000 (233,000,000 to 432,000,000)	5,925.5 (4,371.8 to 8,097.9)	391,000,000 (292,000,000 to 525,000,000)	4,958.9 (3,705.4 to 6,658.6)	-16.3 (-18.1 to -14.0)
	Early Neonatal	591,000 (341,000 to 939,000)	23,257.2 (13,448.9 to 36,991.0)	583,000 (338,000 to 929,000)	23,802.3 (13,784.4 to 37,901.4)	2.3 (1.5 to 3.2)
	Late Neonatal	1,750,000 (1,060,000 to 2,720,000)	23,380.3 (14,158.5 to 36,249.6)	1,750,000 (1,060,000 to 2,700,000)	23,966.3 (14,503.8 to 37,009.2)	2.5 (1.7 to 3.2)
	1-5 months	13,600,000 (8,300,000 to 20,400,000)	24,841.5 (15,205.2 to 37,347.2)	13,800,000 (8,480,000 to 20,800,000)	25,668.4 (15,768.7 to 38,629.4)	3.3 (2.4 to 4.3)
	6-11 months	17,900,000 (10,600,000 to 27,200,000)	28,324.7 (16,784.3 to 43,144.5)	18,700,000 (11,100,000 to 28,400,000)	29,600.1 (17,571.3 to 45,019.3)	4.5 (3.6 to 5.3)
	12 to 23 months	36,100,000 (19,600,000 to 59,600,000)	28,955.4 (15,750.6 to 47,835.1)	39,000,000 (21,100,000 to 64,500,000)	30,404.7 (16,470.1 to 50,221.0)	5.0 (3.9 to 6.0)
	2 to 4	86,100,000 (48,100,000 to 135,000,000)	23,414.6 (13,074.3 to 36,829.6)	98,600,000 (55,200,000 to 155,000,000)	24,466.2 (13,683.5 to 38,395.5)	4.5 (3.7 to 5.3)
	5 to 9	73,900,000 (37,300,000 to 129,000,000)	12,660.2 (6,398.0 to 22,098.5)	90,600,000 (45,500,000 to 159,000,000)	13,181.9 (6,621.5 to 23,162.7)	4.1 (3.1 to 5.1)
	10 to 14	26,500,000 (13,100,000 to 48,200,000)	4,946.0 (2,449.5 to 9,001.5)	34,200,000 (16,900,000 to 62,300,000)	5,127.7 (2,536.0 to 9,342.6)	3.7 (2.6 to 4.6)
	15 to 19	15,000,000 (9,160,000 to 23,300,000)	2,879.8 (1,763.7 to 4,493.6)	18,600,000 (11,400,000 to 29,100,000)	2,980.4 (1,832.5 to 4,659.1)	3.5 (2.0 to 5.3)
	20 to 24	8,480,000 (3,920,000 to 15,000,000)	1,722.7 (796.8 to 3,048.5)	10,500,000 (4,840,000 to 18,500,000)	1,752.6 (809.9 to 3,098.2)	1.7 (-0.1 to 2.8)
	25 to 29	6,300,000 (3,550,000 to 10,500,000)	1,423.0 (801.5 to 2,370.6)	8,540,000 (4,790,000 to 14,200,000)	1,451.8 (814.3 to 2,421.9)	2.0 (0.9 to 3.0)
	30 to 34	5,440,000 (3,190,000 to 8,520,000)	1,412.1 (827.7 to 2,211.7)	8,700,000 (5,090,000 to 13,700,000)	1,440.1 (841.5 to 2,260.1)	2.0 (1.2 to 2.6)
	35 to 39	5,930,000 (3,430,000 to 9,820,000)	1,682.8 (974.6 to 2,786.7)	9,680,000 (5,580,000 to 16,100,000)	1,725.7 (994.6 to 2,866.0)	2.6 (1.5 to 3.3)
	40 to 44	4,730,000 (2,560,000 to 8,110,000)	1,649.3 (891.9 to 2,831.3)	8,450,000 (4,550,000 to 14,500,000)	1,689.0 (909.8 to 2,906.0)	2.4 (1.5 to 3.2)
	45 to 49	3,060,000 (1,860,000 to 4,730,000)	1,319.1 (799.1 to 2,035.2)	6,330,000 (3,830,000 to 9,800,000)	1,337.8 (809.4 to 2,069.6)	1.4 (0.8 to 1.9)
	50 to 54	2,630,000 (1,650,000 to 4,170,000)	1,235.7 (777.6 to 1,961.6)	5,510,000 (3,470,000 to 8,750,000)	1,238.5 (779.0 to 1,967.6)	0.2 (-0.6 to 0.8)
	55 to 59	2,580,000 (1,470,000 to 4,040,000)	1,395.0 (791.4 to 2,181.6)	5,510,000 (3,150,000 to 8,600,000)	1,391.7 (794.9 to 2,173.2)	-0.2 (-0.9 to 0.5)
	60 to 64	2,230,000 (1,280,000 to 3,500,000)	1,389.7 (795.5 to 2,178.7)	4,400,000 (2,510,000 to 6,890,000)	1,373.9 (784.0 to 2,152.4)	-1.1 (-1.7 to -0.5)
	65 to 69	1,470,000 (806,000 to 2,400,000)	1,189.2 (651.8 to 1,942.6)	3,250,000 (1,780,000 to 5,300,000)	1,179.9 (646.1 to 1,921.1)	-0.8 (-1.7 to -0.2)
	70 to 74	884,000 (482,000 to 1,530,000)	1,043.7 (569.0 to 1,804.6)	2,130,000 (1,160,000 to 3,700,000)	1,036.1 (564.0 to 1,795.1)	-0.7 (-1.5 to -0.1)
	75 to 79	600,000 (344,000 to 936,000)	974.2 (559.3 to 1,520.0)	1,240,000 (712,000 to 1,950,000)	942.0 (540.0 to 1,475.8)	-3.3 (-4.9 to -2.2)
	80 to 84	306,000 (166,000 to 503,000)	866.1 (470.4 to 1,420.5)	754,000 (408,000 to 1,240,000)	861.1 (465.6 to 1,414.0)	-0.6 (-2.8 to 0.5)
	85 to 89	111,000 (64,100 to 176,000)	732.7 (424.1 to 1,166.7)	339,000 (192,000 to 548,000)	742.5 (421.0 to 1,198.0)	1.3 (-0.9 to 2.7)
	90 to 94	29,600 (16,700 to 48,200)	689.8 (389.3 to 1,124.4)	129,000 (72,100 to 210,000)	720.4 (403.2 to 1,176.1)	4.4 (2.5 to 5.8)
	95 plus	7,500 (3,610 to 13,900)	736.3 (354.2 to 1,368.1)	43,100 (20,400 to 81,300)	790.1 (373.4 to 1,491.4)	7.3 (3.1 to 9.6)
Low SDI	All Ages	47,100,000 (33,900,000 to 65,400,000)	9,404.7 (6,767.2 to 13,053.5)	92,100,000 (66,400,000 to 128,000,000)	8,244.0 (5,944.4 to 11,412.5)	-12.3 (-14.1 to -10.1)
	Early Neonatal	106,000 (61,300 to 169,000)	25,248.0 (14,571.1 to 40,243.2)	172,000 (99,500 to 274,000)	25,134.1 (14,529.8 to 40,048.1)	-0.5 (-1.2 to 0.2)
	Late Neonatal	314,000 (190,000 to 481,000)	25,476.5 (15,397.3 to 39,033.3)	513,000 (309,000 to 785,000)	25,348.6 (15,282.6 to 38,775.6)	-0.5 (-1.2 to 0.0)
	1-5 months	2,440,000 (1,490,000 to 3,690,000)	27,599.7 (16,843.0 to 41,827.9)	4,040,000 (2,470,000 to 6,130,000)	27,372.4 (16,733.3 to 41,533.1)	-0.8 (-1.3 to -0.4)
	6-11 months	3,240,000 (1,890,000 to 4,950,000)	32,428.3 (18,898.5 to 49,615.8)	5,460,000 (3,180,000 to 8,340,000)	31,979.8 (18,633.7 to 48,885.4)	-1.4 (-2.0 to -0.8)
	12 to 23 months	6,370,000 (3,410,000 to 10,600,000)	33,839.5 (18,102.9 to 56,388.3)	11,200,000 (5,990,000 to 18,700,000)	33,303.0 (17,821.8 to 55,642.5)	-1.6 (-2.4 to -0.6)
	2 to 4	14,500,000 (8,090,000 to 22,700,000)	28,104.9 (15,693.9 to 44,051.2)	27,100,000 (15,100,000 to 42,200,000)	27,782.7 (15,513.9 to 43,294.0)	-1.1 (-2.0 to -0.3)
	5 to 9	11,600,000 (5,820,000 to 20,500,000)	15,297.9 (7,678.7 to 27,081.3)	23,400,000 (11,800,000 to 41,300,000)	15,226.7 (7,715.1 to 26,930.2)	-0.5 (-1.3 to 0.8)
	10 to 14	3,490,000 (1,700,000 to 6,290,000)	5,595.5 (2,721.3 to 10,085.0)	7,890,000 (3,830,000 to 14,200,000)	5,589.7 (2,715.8 to 10,040.2)	-0.1 (-0.7 to 0.4)
	15 to 19	1,610,000 (973,000 to 2,510,000)	3,180.2 (1,920.1 to 4,962.2)	3,940,000 (2,380,000 to 6,150,000)	3,178.6 (1,919.5 to 4,959.2)	0.0 (-0.4 to 0.2)
	20 to 24	778,000 (355,000 to 1,380,000)	1,824.8 (832.4 to 3,235.4)	1,900,000 (865,000 to 3,360,000)	1,818.9 (829.6 to 3,225.8)	-0.3 (-0.7 to 0.1)
	25 to 29	546,000 (300,000 to 908,000)	1,523.7 (837.4 to 2,535.1)	1,310,000 (721,000 to 2,170,000)	1,518.8 (837.2 to 2,523.1)	-0.3 (-0.8 to 0.1)
	30 to 34	453,000 (259,000 to 715,000)	1,526.8 (871.3 to 2,406.3)	1,100,000 (629,000 to 1,740,000)	1,523.8 (869.2 to 2,398.3)	-0.2 (-0.6 to 0.2)
	35 to 39	469,000 (263,000 to 782,000)	1,839.4 (1,031.6 to 3,067.0)	1,140,000 (641,000 to 1,910,000)	1,835.5 (1,030.2 to 3,061.9)	-0.2 (-0.8 to 0.2)
	40 to 44	359,000 (191,000 to 620,000)	1,801.1 (959.1 to 3,111.4)	928,000 (493,000 to 1,610,000)	1,797.1 (955.9 to 3,110.9)	-0.2 (-0.8 to 0.2)
	45 to 49	238,000 (142,000 to 375,000)	1,414.2 (847.9 to 2,231.3)	587,000 (352,000 to 926,000)	1,408.4 (844.4 to 2,220.3)	-0.4 (-0.7 to -0.1)
	50 to 54	183,000 (115,000 to 295,000)	1,307.0 (818.1 to 2,103.3)	426,000 (267,000 to 687,000)	1,303.2 (815.0 to 2,098.8)	-0.3 (-0.6 to 0.0)
	55 to 59	173,000 (96,400 to 278,000)	1,481.5 (824.3 to 2,376.9)	375,000 (208,000 to 602,000)	1,480.0 (822.1 to 2,375.5)	-0.1 (-0.4 to 0.3)
	60 to 64	136,000 (76,500 to 217,000)	1,458.9 (820.1 to 2,324.8)	288,000 (162,000 to 459,000)	1,461.6 (821.5 to 2,326.2)	0.2 (-0.2 to 0.6)
	65 to 69	86,300 (46,300 to 143,000)	1,241.7 (666.2 to 2,054.7)	188,000 (101,000 to 311,000)	1,247.5 (667.0 to 2,063.9)	0.5 (0.0 to 0.9)
	70 to 74	51,800 (27,200 to 91,400)	1,096.4 (575.7 to 1,934.2)	114,000 (60,200 to 202,000)	1,102.5 (580.2 to 1,951.4)	0.6 (-0.4 to 1.3)
	75 to 79	27,700 (15,500 to 43,900)	1,020.0 (571.4 to 1,616.4)	65,700 (36,700 to 104,000)	1,024.0 (571.4 to 1,621.3)	0.4 (-0.2 to 1.0)
	80 to 84	12,100 (6,350 to 20,400)	927.9 (489.1 to 1,567.0)	31,500 (16,600 to 53,200)	932.5 (491.1 to 1,576.2)	0.5 (0.1 to 1.0)
	85 to 89	3,720 (2,040 to 6,100)	815.9 (448.8 to 1,339.5)	11,000 (6,050 to 18,000)	822.7 (453.4 to 1,351.6)	0.8 (0.2 to 1.4)
	90 to 94	915 (492 to 1,540)	809.5 (435.0 to 1,361.6)	2,920 (1,570 to 4,920)	815.1 (438.8 to 1,372.7)	0.7 (-0.1 to 1.4)
	95 plus	220 (101 to 414)	915.6 (420.9 to 1,724.1)	695 (321 to 1,310)	914.0 (421.8 to 1,723.4)	-0.2 (-0.8 to 0.7)
Low-middle SDI	All Ages	94,700,000 (68,200,000 to 132,000,000)	8,155.5 (5,872.0 to 11,363.0)	119,000,000 (86,900,000 to 162,000,000)	6,175.4 (4,523.5 to 8,423.1)	-24.3 (-26.7 to -21.2)
	Early Neonatal	185,000 (108,000 to 295,000)	25,125.0 (14,621.0 to 40,000.4)	185,000 (108,000 to 295,000)	25,029.4 (14,589.5 to 39,859.5)	-0.4 (-1.4 to 0.4)
	Late Neonatal	548,000 (328,000 to 849,000)	25,379.9 (15,212.2 to 39,323.3)	554,000 (331,000 to 860,000)	25,268.9 (15,104.4 to 39,186.1)	-0.4 (-1.3 to 0.3)
	1-5 months	4,320,000 (2,640,000 to 6,530,000)	27,686.9 (16,890.2 to 41,808.8)	4,440,000 (2,700,000 to 6,720,000)	27,481.9 (16,747.8 to 41,659.0)	-0.7 (-1.4 to -0.1)
	6-11 months	5,900,000 (3,490,000 to 9,020,000)	32,837.2 (19,436.5 to 50,183.1)	6,130,000 (3,620,000 to 9,350,000)	32,432.9 (19,137.9 to 49,420.4)	-1.2 (-2.0 to -0.5)
	12 to 23 months	12,000,000 (6,440,000 to 20,000,000)	34,157.0 (18,380.3 to 57,106.2)	12,800,000 (6,870,000 to 21,500,000)	33,708.2 (18,074.9 to 56,407.4)	-1.3 (-2.4 to -0.2)
	2 to 4	28,100,000 (15,400,000 to 44,300,000)	27,564.5 (15,060.5 to 43,456.6)	31,600,000 (17,300,000 to 49,900,000)	27,312.7 (14,996.9 to 43,152.3)	-0.9 (-1.9 to 0.0)
	5 to 9	23,400,000 (11,400,000 to 41,300,000)	14,626.5 (7,110.4 to 25,800.2)	28,500,000 (13,900,000 to 50,400,000)	14,614.0 (7,135.7 to 25,854.1)	-0.1 (-1.1 to 1.1)
	10 to 14	7,570,000 (3,700,000 to 13,900,000)	5,462.4 (2,669.6 to 10,002.2)	10,700,000 (5,200,000 to 19,500,000)	5,507.9 (2,690.8 to 10,063.8)	0.8 (0.1 to 1.7)
	15 to 19	3,750,000 (2,280,000 to 5,940,000)	3,153.8 (1,913.8 to 4,991.8)	5,860,000 (3,550,000 to 9,280,000)	3,176.8 (1,925.6 to 5,027.9)	0.7 (0.3 to 1.2)
	20 to 24	1,910,000 (866,000 to 3,430,000)	1,835.6 (830.3 to 3,286.9)	3,220,000 (1,460,000 to 5,780,000)	1,842.2 (833.1 to 3,304.5)	0.4 (-0.1 to 0.9)
	25 to 29	1,350,000 (744,000 to 2,270,000)	1,503.5 (830.1 to 2,536.8)	2,440,000 (1,350,000 to 4,130,000)	1,510.4 (833.3 to 2,550.0)	0.5 (-0.1 to 1.0)
	30 to 34	1,130,000 (646,000 to 1,810,000)	1,495.3 (855.9 to 2,396.7)	2,220,000 (1,270,000 to 3,550,000)	1,500.7 (857.1 to 2,398.8)	0.4 (-0.1 to 0.8)
	35 to 39	1,180,000 (660,000 to 1,990,000)	1,814.2 (1,013.9 to 3,056.9)	2,420,000 (1,350,000 to 4,080,000)	1,815.8 (1,014.7 to 3,057.9)	0.1 (-0.5 to 0.7)
	40 to 44	948,000 (505,000 to 1,640,000)	1,786.4 (952.2 to 3,092.7)	2,060,000 (1,090,000 to 3,560,000)	1,783.6 (949.3 to 3,091.6)	-0.2 (-0.9 to 0.5)
	45 to 49	629,000 (375,000 to 987,000)	1,408.8 (840.0 to 2,211.2)	1,380,000 (825,000 to 2,180,000)	1,405.4 (837.6 to 2,209.4)	-0.2 (-0.7 to 0.4)
	50 to 54	487,000 (303,000 to 789,000)	1,302.4 (811.4 to 2,108.6)	1,090,000 (679,000 to 1,770,000)	1,300.0 (809.5 to 2,103.1)	-0.2 (-0.6 to 0.3)
	55 to 59	458,000 (256,000 to 733,000)	1,474.0 (824.8 to 2,355.9)	1,020,000 (571,000 to 1,630,000)	1,469.2 (822.0 to 2,346.7)	-0.3 (-1.3 to 0.4)
	60 to 64	368,000 (205,000 to 585,000)	1,452.9 (808.5 to 2,311.8)	830,000 (462,000 to 1,320,000)	1,451.6 (808.7 to 2,309.8)	-0.1 (-0.7 to 0.6)
	65 to 69	226,000 (120,000 to 374,000)	1,242.5 (659.0 to 2,058.4)	551,000 (292,000 to 911,000)	1,242.6 (658.5 to 2,053.8)	0.0 (-0.3 to 0.4)
	70 to 74	134,000 (71,300 to 239,000)	1,093.9 (580.3 to 1,944.3)	345,000 (183,000 to 612,000)	1,097.3 (583.4 to 1,947.0)	0.3 (-0.1 to 0.8)
	75 to 79	76,600 (42,700 to 121,000)	1,011.3 (563.2 to 1,602.5)	203,000 (113,000 to 322,000)	1,012.5 (562.5 to 1,602.1)	0.1 (-0.5 to 0.7)
	80 to 84	38,300 (20,200 to 63,900)	920.6 (486.0 to 1,536.1)	106,000 (55,900 to 178,000)	923.8 (485.8 to 1,543.8)	0.4 (-0.4 to 1.1)
	85 to 89	13,500 (7,460 to 22,300)	815.9 (451.1 to 1,346.7)	41,100 (22,700 to 67,800)	822.2 (453.5 to 1,357.5)	0.8 (-0.4 to 1.9)
	90 to 94	3,610 (1,960 to 6,050)	818.0 (443.3 to 1,369.5)	13,400 (7,270 to 22,300)	827.7 (449.5 to 1,379.1)	1.2 (0.2 to 2.5)
	95 plus	938 (431 to 1,800)	928.1 (426.7 to 1,785.0)	4,280 (1,960 to 8,210)	943.9 (432.1 to 1,809.6)	1.7 (0.4 to 3.3)
Middle SDI	All Ages	97,700,000 (72,500,000 to 133,000,000)	5,668.0 (4,208.4 to 7,722.6)	106,000,000 (79,900,000 to 141,000,000)	4,313.2 (3,264.1 to 5,764.5)	-23.9 (-26.4 to -20.6)
	Early Neonatal	181,000 (104,000 to 287,000)	22,771.8 (13,101.3 to 36,183.3)	140,000 (81,200 to 223,000)	23,146.9 (13,392.1 to 36,779.0)	1.6 (0.5 to 2.9)
	Late Neonatal	537,000 (324,000 to 830,000)	22,806.9 (13,741.5 to 35,246.3)	421,000 (253,000 to 652,000)	23,222.6 (13,967.2 to 35,985.4)	1.8 (0.8 to 2.9)
	1-5 months	4,070,000 (2,500,000 to 6,100,000)	23,628.5 (14,509.8 to 35,427.2)	3,270,000 (2,000,000 to 4,940,000)	24,302.0 (14,887.2 to 36,665.7)	2.9 (1.8 to 4.0)
	6-11 months	5,120,000 (2,980,000 to 7,820,000)	25,627.6 (14,929.8 to 39,152.6)	4,300,000 (2,510,000 to 6,570,000)	26,835.6 (15,665.6 to 41,032.8)	4.7 (3.6 to 5.8)
	12 to 23 months	10,300,000 (5,510,000 to 17,200,000)	25,710.7 (13,783.8 to 42,943.3)	9,040,000 (4,820,000 to 15,100,000)	27,051.5 (14,422.1 to 45,240.7)	5.2 (3.9 to 6.3)
	2 to 4	25,600,000 (14,100,000 to 40,500,000)	21,334.2 (11,720.4 to 33,699.3)	24,500,000 (13,300,000 to 39,000,000)	22,056.5 (11,994.7 to 35,052.0)	3.4 (2.0 to 4.3)
	5 to 9	23,200,000 (11,900,000 to 40,300,000)	11,973.8 (6,150.7 to 20,843.3)	24,100,000 (12,000,000 to 42,500,000)	12,232.8 (6,091.2 to 21,578.0)	2.2 (-0.6 to 3.5)
	10 to 14	8,830,000 (4,310,000 to 16,100,000)	4,819.9 (2,351.4 to 8,806.4)	9,570,000 (4,650,000 to 17,600,000)	4,953.4 (2,408.8 to 9,105.4)	2.8 (1.6 to 3.9)
	15 to 19	5,410,000 (3,310,000 to 8,410,000)	2,887.0 (1,767.7 to 4,488.9)	5,410,000 (3,310,000 to 8,460,000)	2,968.5 (1,817.4 to 4,639.5)	2.8 (0.9 to 4.9)
	20 to 24	3,160,000 (1,440,000 to 5,590,000)	1,771.1 (808.0 to 3,134.9)	3,170,000 (1,440,000 to 5,640,000)	1,791.2 (813.3 to 3,182.5)	1.1 (-1.2 to 2.8)
	25 to 29	2,160,000 (1,190,000 to 3,650,000)	1,431.2 (785.8 to 2,415.5)	2,670,000 (1,470,000 to 4,530,000)	1,453.6 (800.1 to 2,465.1)	1.6 (0.2 to 3.4)
	30 to 34	1,740,000 (992,000 to 2,780,000)	1,419.5 (809.5 to 2,270.5)	2,870,000 (1,650,000 to 4,590,000)	1,438.1 (828.1 to 2,299.9)	1.3 (0.5 to 2.3)
	35 to 39	1,970,000 (1,100,000 to 3,300,000)	1,733.7 (968.4 to 2,908.1)	3,250,000 (1,820,000 to 5,440,000)	1,758.1 (985.8 to 2,948.2)	1.4 (-0.1 to 3.0)
	40 to 44	1,500,000 (799,000 to 2,630,000)	1,715.0 (912.3 to 3,007.5)	2,850,000 (1,520,000 to 4,990,000)	1,730.3 (920.2 to 3,024.1)	0.9 (-0.6 to 2.6)
	45 to 49	949,000 (568,000 to 1,480,000)	1,348.0 (807.5 to 2,103.0)	2,210,000 (1,320,000 to 3,440,000)	1,356.2 (812.0 to 2,117.3)	0.6 (-0.1 to 1.4)
	50 to 54	767,000 (472,000 to 1,230,000)	1,245.8 (767.7 to 1,998.9)	1,960,000 (1,210,000 to 3,150,000)	1,252.8 (773.7 to 2,010.9)	0.6 (0.0 to 1.2)
	55 to 59	750,000 (418,000 to 1,190,000)	1,411.6 (786.9 to 2,229.8)	1,960,000 (1,100,000 to 3,090,000)	1,419.9 (794.3 to 2,237.6)	0.6 (0.0 to 1.2)
	60 to 64	597,000 (337,000 to 948,000)	1,394.9 (786.9 to 2,212.2)	1,430,000 (801,000 to 2,270,000)	1,405.8 (786.7 to 2,230.5)	0.8 (-0.3 to 1.9)
	65 to 69	379,000 (200,000 to 623,000)	1,189.5 (627.7 to 1,956.0)	1,060,000 (563,000 to 1,750,000)	1,194.6 (632.0 to 1,965.2)	0.4 (0.0 to 0.9)
	70 to 74	229,000 (120,000 to 406,000)	1,045.6 (548.7 to 1,857.8)	645,000 (339,000 to 1,150,000)	1,047.0 (550.5 to 1,861.6)	0.1 (-0.4 to 0.7)
	75 to 79	129,000 (72,500 to 206,000)	964.9 (542.0 to 1,539.5)	377,000 (211,000 to 602,000)	962.7 (539.4 to 1,535.4)	-0.2 (-0.8 to 0.2)
	80 to 84	61,200 (32,200 to 102,000)	883.4 (464.7 to 1,468.4)	210,000 (111,000 to 349,000)	879.7 (464.3 to 1,464.5)	-0.4 (-1.2 to 0.3)
	85 to 89	21,700 (11,800 to 35,500)	795.5 (433.9 to 1,301.2)	90,900 (49,000 to 150,000)	792.6 (427.2 to 1,303.9)	-0.4 (-1.7 to 0.8)
	90 to 94	5,260 (2,820 to 8,880)	793.8 (426.2 to 1,341.1)	30,900 (16,500 to 51,700)	802.3 (428.9 to 1,340.9)	1.1 (-0.6 to 2.6)
	95 plus	1,270 (589 to 2,470)	865.9 (401.1 to 1,681.3)	9,320 (4,280 to 18,000)	895.5 (411.9 to 1,732.1)	3.4 (1.1 to 7.2)
High-middle SDI	All Ages	45,100,000 (34,500,000 to 59,500,000)	4,239.1 (3,246.4 to 5,594.9)	42,500,000 (33,300,000 to 55,400,000)	3,259.3 (2,550.6 to 4,245.5)	-23.1 (-26.0 to -19.2)
	Early Neonatal	66,500 (38,000 to 107,000)	19,114.0 (10,931.6 to 30,721.8)	42,900 (24,600 to 68,600)	19,251.6 (11,051.9 to 30,803.1)	0.7 (0.0 to 1.5)
	Late Neonatal	199,000 (120,000 to 308,000)	19,157.4 (11,531.5 to 29,685.7)	129,000 (77,800 to 200,000)	19,332.2 (11,635.9 to 29,925.1)	0.9 (0.2 to 1.7)
	1-5 months	1,520,000 (938,000 to 2,280,000)	19,872.3 (12,265.8 to 29,758.9)	1,010,000 (625,000 to 1,520,000)	20,274.2 (12,513.3 to 30,473.6)	2.0 (1.3 to 2.8)
	6-11 months	1,970,000 (1,160,000 to 3,000,000)	21,848.2 (12,837.9 to 33,375.3)	1,360,000 (800,000 to 2,070,000)	22,558.4 (13,293.3 to 34,398.7)	3.3 (2.6 to 4.1)
	12 to 23 months	4,070,000 (2,220,000 to 6,740,000)	22,171.7 (12,104.4 to 36,734.4)	2,930,000 (1,610,000 to 4,840,000)	22,891.7 (12,545.5 to 37,810.7)	3.2 (2.6 to 4.1)
	2 to 4	10,500,000 (5,770,000 to 16,600,000)	18,507.8 (10,204.7 to 29,443.1)	8,500,000 (4,690,000 to 13,500,000)	18,752.3 (10,342.5 to 29,724.0)	1.3 (0.7 to 2.1)
	5 to 9	9,800,000 (4,990,000 to 17,200,000)	10,765.4 (5,480.9 to 18,916.0)	8,850,000 (4,470,000 to 15,600,000)	10,737.6 (5,429.5 to 18,896.4)	-0.3 (-0.8 to 0.2)
	10 to 14	4,180,000 (2,050,000 to 7,580,000)	4,664.4 (2,283.7 to 8,449.6)	3,660,000 (1,790,000 to 6,650,000)	4,660.2 (2,279.9 to 8,480.4)	-0.1 (-0.5 to 0.3)
	15 to 19	2,690,000 (1,650,000 to 4,200,000)	2,786.5 (1,710.6 to 4,347.6)	2,010,000 (1,240,000 to 3,140,000)	2,780.0 (1,709.9 to 4,333.4)	-0.2 (-1.2 to 0.6)
	20 to 24	1,670,000 (763,000 to 2,960,000)	1,708.3 (781.5 to 3,034.0)	1,270,000 (579,000 to 2,250,000)	1,690.9 (772.5 to 3,002.3)	-1.0 (-2.3 to 0.0)
	25 to 29	1,300,000 (717,000 to 2,160,000)	1,397.5 (771.7 to 2,322.0)	1,180,000 (651,000 to 1,970,000)	1,392.5 (768.4 to 2,321.6)	-0.4 (-1.0 to 0.3)
	30 to 34	1,170,000 (660,000 to 1,850,000)	1,370.2 (774.5 to 2,172.7)	1,470,000 (827,000 to 2,330,000)	1,374.4 (774.9 to 2,188.0)	0.3 (-0.6 to 1.1)
	35 to 39	1,310,000 (741,000 to 2,210,000)	1,634.2 (924.1 to 2,755.1)	1,680,000 (947,000 to 2,820,000)	1,651.7 (933.5 to 2,778.2)	1.1 (0.6 to 1.5)
	40 to 44	1,010,000 (525,000 to 1,760,000)	1,609.1 (840.9 to 2,819.8)	1,500,000 (788,000 to 2,630,000)	1,627.1 (852.6 to 2,849.0)	1.1 (0.6 to 1.8)
	45 to 49	645,000 (383,000 to 1,000,000)	1,305.9 (775.9 to 2,031.0)	1,270,000 (758,000 to 1,980,000)	1,312.7 (782.3 to 2,043.0)	0.5 (-0.4 to 1.6)
	50 to 54	674,000 (422,000 to 1,080,000)	1,271.9 (796.5 to 2,040.6)	1,200,000 (747,000 to 1,930,000)	1,242.3 (770.6 to 1,996.9)	-2.3 (-4.4 to -0.3)
	55 to 59	685,000 (378,000 to 1,090,000)	1,472.9 (814.1 to 2,336.6)	1,290,000 (718,000 to 2,050,000)	1,433.2 (798.4 to 2,281.3)	-2.7 (-4.5 to -0.4)
	60 to 64	662,000 (384,000 to 1,040,000)	1,538.6 (891.6 to 2,421.4)	1,070,000 (617,000 to 1,700,000)	1,470.2 (846.5 to 2,324.9)	-4.4 (-5.9 to -2.9)
	65 to 69	430,000 (230,000 to 711,000)	1,362.9 (730.1 to 2,253.8)	858,000 (456,000 to 1,410,000)	1,292.2 (686.9 to 2,128.5)	-5.2 (-7.0 to -3.9)
	70 to 74	253,000 (133,000 to 440,000)	1,225.6 (645.9 to 2,128.7)	568,000 (298,000 to 991,000)	1,162.3 (609.5 to 2,028.2)	-5.2 (-6.6 to -4.1)
	75 to 79	194,000 (109,000 to 306,000)	1,166.8 (654.8 to 1,838.1)	308,000 (173,000 to 489,000)	1,030.3 (579.7 to 1,636.5)	-11.7 (-14.1 to -9.9)
	80 to 84	95,100 (49,100 to 159,000)	1,022.1 (527.2 to 1,708.2)	211,000 (109,000 to 351,000)	964.9 (500.0 to 1,608.5)	-5.6 (-7.5 to -4.2)
	85 to 89	31,500 (18,000 to 50,800)	843.5 (481.8 to 1,359.3)	91,400 (51,100 to 149,000)	803.3 (449.3 to 1,313.3)	-4.8 (-7.9 to -2.7)
	90 to 94	7,230 (3,870 to 12,200)	776.9 (415.9 to 1,315.2)	33,900 (18,100 to 56,900)	775.0 (414.1 to 1,302.2)	-0.2 (-2.2 to 1.5)
	95 plus	1,570 (740 to 3,030)	834.7 (392.5 to 1,606.9)	9,310 (4,320 to 17,800)	843.1 (391.0 to 1,617.0)	1.0 (-1.5 to 5.6)
High SDI	All Ages	31,200,000 (25,100,000 to 39,400,000)	3,547.4 (2,850.7 to 4,480.2)	32,200,000 (26,400,000 to 39,800,000)	2,942.1 (2,415.3 to 3,636.5)	-17.1 (-19.7 to -14.1)
	Early Neonatal	51,600 (30,000 to 81,400)	21,675.0 (12,583.9 to 34,159.5)	42,700 (24,900 to 67,500)	21,761.5 (12,722.9 to 34,449.1)	0.4 (-1.1 to 2.9)
	Late Neonatal	155,000 (95,900 to 236,000)	21,786.0 (13,458.2 to 33,192.3)	129,000 (79,600 to 196,000)	21,945.3 (13,539.4 to 33,381.9)	0.7 (-0.6 to 3.3)
	1-5 months	1,210,000 (769,000 to 1,790,000)	23,001.3 (14,663.5 to 34,069.1)	1,030,000 (660,000 to 1,510,000)	23,622.0 (15,190.6 to 34,815.9)	2.7 (1.2 to 5.9)
	6-11 months	1,640,000 (1,050,000 to 2,370,000)	26,768.7 (17,051.7 to 38,580.2)	1,450,000 (949,000 to 2,050,000)	28,184.7 (18,498.4 to 39,941.5)	5.3 (3.0 to 9.5)
	12 to 23 months	3,380,000 (2,010,000 to 5,330,000)	27,402.3 (16,274.4 to 43,153.0)	3,030,000 (1,830,000 to 4,740,000)	29,042.1 (17,589.4 to 45,474.8)	6.0 (3.0 to 11.6)
	2 to 4	7,300,000 (4,500,000 to 10,900,000)	19,721.4 (12,159.1 to 29,490.8)	6,870,000 (4,370,000 to 10,100,000)	20,726.2 (13,179.1 to 30,473.0)	5.1 (2.8 to 9.0)
	5 to 9	5,840,000 (3,320,000 to 9,500,000)	9,326.4 (5,293.4 to 15,167.4)	5,700,000 (3,310,000 to 9,270,000)	9,708.5 (5,630.2 to 15,784.9)	4.1 (1.5 to 8.9)
	10 to 14	2,410,000 (1,340,000 to 4,090,000)	3,914.0 (2,176.1 to 6,655.5)	2,390,000 (1,420,000 to 3,940,000)	3,992.5 (2,359.1 to 6,565.8)	2.0 (-1.6 to 8.6)
	15 to 19	1,490,000 (964,000 to 2,240,000)	2,269.4 (1,472.1 to 3,416.5)	1,350,000 (912,000 to 1,980,000)	2,249.8 (1,514.6 to 3,292.8)	-0.9 (-4.4 to 4.7)
	20 to 24	954,000 (487,000 to 1,600,000)	1,384.3 (706.8 to 2,323.4)	899,000 (491,000 to 1,490,000)	1,374.8 (751.4 to 2,273.1)	-0.7 (-3.5 to 6.1)
	25 to 29	941,000 (585,000 to 1,470,000)	1,290.6 (802.6 to 2,019.3)	931,000 (593,000 to 1,420,000)	1,304.3 (831.1 to 1,995.3)	1.1 (-1.4 to 4.8)
	30 to 34	947,000 (583,000 to 1,410,000)	1,315.2 (809.5 to 1,963.1)	1,040,000 (655,000 to 1,550,000)	1,342.5 (844.2 to 1,996.8)	2.1 (0.5 to 4.8)
	35 to 39	995,000 (634,000 to 1,560,000)	1,470.4 (937.3 to 2,300.8)	1,180,000 (765,000 to 1,840,000)	1,506.4 (972.0 to 2,343.8)	2.4 (0.7 to 4.6)
	40 to 44	907,000 (531,000 to 1,460,000)	1,436.0 (840.1 to 2,307.6)	1,100,000 (662,000 to 1,740,000)	1,457.4 (875.6 to 2,305.0)	1.5 (-0.6 to 4.6)
	45 to 49	600,000 (389,000 to 877,000)	1,182.0 (765.8 to 1,728.8)	880,000 (578,000 to 1,280,000)	1,199.9 (787.7 to 1,742.5)	1.5 (-0.1 to 3.8)
[truncated: 686 more rows]

[truncated: 6 more sheets: 11, 12, 13, 14, 15, 16]
